# Supplementary material for: High-resolution spatial mapping of cell state and lineage dynamics in vivo with PEtracer
Source: Science. Author manuscript; Available in PMC 2026 Jan 5. (PMC12766569; doi:10.1126/science.adx3800)
Supplement: Supplementary_tables [file NIHMS2114502-supplement-Supplementary_tables.xlsx]

## Sheet: Table of contents
Table:	Contents:
S1	n states vs entropy simulation
S2	n states vs edit saturation simulation
S3	parameter sweep simulation
S4	branches with edit simulation
S5	predited crosshyb by insert length
S6	lineage cassette intBCs
S7	insert screen logFC
S8	insert predicted crosshyb
S9	pegArray edit counts
S10	edit rates for protospacer variants
S11	fully edited clone whitelist
S12	intBC probe library
S13	LM probe library
S14	Common sequence probe library
S15	Readout probes
S16	Adaptor probe library
S17	barcoding phylogeny statistics
S18	barcode edit sites downsampling
S19	barcode detection rate downsampling
S20	colony phylogeny statistics
S21	124-gene MF probe library
S22	tumor imaging statistics
S23	tumor phylogeny statistics
S24	predictors of phylogenetic fitness
S25	175-gene MF probe library
S26	heritability and spatial variation of gene expression and modules
S27	miscellaneous p-values
S28	TruSeq primer design sheet
S29	Nextera primer design sheet
S30	8-mer pegArray design guide

## Sheet: Figure key
figure #	figure letter	processed data location	raw data location
1	A	NA	NA
1	B		NA
1	C	NA	NA
1	D	Tables: S1	NA
1	E	NA	SRA
1	F	Tables: S8,S9	SRA
1	G	Figshare: 4T1_kinetics.h5ad, 4T1_kinetics_alleles.csv	GEO
S1	A	NA	NA
S1	B	NA	NA
S1	C	NA	NA
S1	D	Tables: S2	NA
S1	E	Tables: S3	NA
S1	F	Tables: S3	NA
S1	G	NA	NA
S1	H	NA	NA
S1	I	Tables: S4	NA
S1	J	Tables: S5	NA
S2	A	NA	SRA
S2	B	NA	SRA
S2	C	NA	SRA
S2	D	NA	NA
S2	E	Tables: S7	SRA
S3	A	NA	SRA
S3	B	Tables: S8	NA
S3	C	NA	SRA
S4	A	Tables: S9	GEO
S4	B	Tables: S9	GEO
S4	C	Figshare: B16F10_kinetics.h5ad, B16F10_kinetics_alleles.csv	GEO
S4	D	Tables: S10	GEO
S4	E	Tables: S10	GEO
S4	F	Tables: S10	GEO
2	A	NA	NA
2	B	Figshare: 10x_invitro_alleles.csv	GEO
2	C	Tables: S11	GEO
2	D	Figshare: 10x_invitro_alleles.csv	GEO
2	E	Figshare: 10x_invitro_alleles.csv	GEO
2	F	Figshare: imaging_invitro_cells.json	On request
2	G	NA	NA
2	H	Figshare: imaging_invitro_alleles.csv	On request
2	I	Figshare: imaging_invitro_alleles.csv	On request
2	J	Figshare: imaging_invitro_alleles.csv	On request
2	K	Figshare: imaging_invitro_alleles.csv	On request
S5	A	Figshare: 10x_invitro_alleles.csv	GEO
S5	B	Tables: S11	GEO
S5	C	Figshare: imaging_zombie_cells.json	On request
S5	D	Figshare: imaging_zombie_alleles.csv	On request
S5	E	Figshare: imaging_zombie_alleles.csv, imaging_invitro_alleles.csv	On request
S5	F	Figshare: imaging_invitro_alleles.csv	On request
S5	G	Tables: S12, S13, S14, S15, S16	NA
S5	H	Figshare: imaging_invitro_alleles.csv	On request
3	A	NA	NA
3	B	Figshare: barcoded_tracing.h5td	GEO
3	C	Figshare: barcoded_tracing_alleles.csv	GEO
3	D	Figshare: barcoded_tracing.h5td	GEO
3	E	Tables: S17	GEO
3	F	Figshare: barcoded_tracing.h5td	GEO
3	G	Tables: S18	On request
3	H	Tables: S19	On request
3	I	Figshare: colony_tracing.h5td	On request
3	J	Figshare: colony_tracing.h5td	On request
3	K	Figshare: colony_tracing.h5td	On request
3	L	Figshare: colony_tracing.h5td	On request
3	M	Figshare: colony_tracing.h5td	On request
3	N	Figshare: colony_tracing.h5td	On request
S6	NA	Figshare: barcoded_tracing.h5td	GEO
S7	A	Figshare: barcoded_tracing.h5td	GEO
S7	B	Figshare: barcoded_tracing.h5td	GEO
S7	C	Figshare: barcoded_tracing.h5td	GEO
S7	D	Figshare: barcoded_tracing.h5td	GEO
S8	A	Tables: S20	On request
S8	B	Tables: S20	On request
S8	C	Tables: S20	On request
S8	D	Figshare: colony_tracing.h5td	On request
S8	E	Figshare: colony_tracing.h5td	On request
S8	F	Figshare: colony_tracing.h5td	On request
S8	G	Figshare: colony_tracing.h5td	On request
4	A	NA	NA
4	B	Figshare: M1_tumor_tracing.h5td, M2_tumor_tracing.h5td	On request
4	C	Figshare: M1_tumor_tracing.h5td, M2_tumor_tracing.h5td	On request
4	D	Figshare: M1_tumor_tracing.h5td, M2_tumor_tracing.h5td	On request
4	E	Figshare: M1_tumor_tracing.h5td, M2_tumor_tracing.h5td	On request
4	F	Figshare: M1_tumor_tracing.h5td, M2_tumor_tracing.h5td	On request
4	G	Figshare: M1_tumor_tracing.h5td, M2_tumor_tracing.h5td	On request
4	H	Figshare: M1_tumor_tracing.h5td	On request
S9	A	Figshare: 4T1_invitro.h5ad	GEO
S9	B	Figshare: 4T1_invitro.h5ad	GEO
S9	C	Figshare: 4T1_invitro.h5ad	GEO
S9	D	Figshare: M1_tumor_tracing.h5td, M2_tumor_tracing.h5td	On request
S9	E	Figshare: 4T1_invitro.h5ad	GEO
S10	A	Figshare: M1_tumor_tracing.h5td	On request
S10	B	Figshare: M1_tumor_tracing.h5td	On request
S10	C	Figshare: M1_tumor_tracing.h5td, 10x_4T1_primary.h5ad	On request, GEO
S10	D	Figshare: M1_tumor_tracing.h5td, 10x_4T1_primary.h5ad	On request, GEO
S10	E	Figshare: M1_tumor_tracing.h5td	On request
S10	F	Figshare: M1_tumor_tracing.h5td	On request
S11	A	Figshare: M1_tumor_tracing.h5td, M2_tumor_tracing.h5td	On request
S11	B	Figshare: M1_tumor_tracing.h5td, M2_tumor_tracing.h5td	On request
S11	C	Figshare: M1_tumor_tracing.h5td, M2_tumor_tracing.h5td	On request
S12	A	imaging_invivo_cells.json	On request
S12	B	imaging_invivo_cells.json	On request
S12	C	imaging_invivo_alleles.csv	On request
S12	D	imaging_invivo_alleles.csv	On request
S13	A	Figshare: M1_tumor_tracing.h5td, M2_tumor_tracing.h5td	On request
S13	B	Tables: S23	On request
S13	C	Tables: S23	On request
S13	D	Tables: S23	On request
S13	E	Tables: S23	On request
S13	F	Figshare: M1_tumor_tracing.h5td, M2_tumor_tracing.h5td	On request
S13	G	Figshare: M1_tumor_tracing.h5td, M2_tumor_tracing.h5td	On request
5	A	NA	NA
5	B	Figshare: M1_tumor_tracing.h5td	On request
5	C	Figshare: M1_tumor_tracing.h5td	On request
5	D	Figshare: M1_tumor_tracing.h5td	On request
5	E	Figshare: M1_tumor_tracing.h5td	On request
5	F	Figshare: M1_tumor_tracing.h5td	On request
5	G	Figshare: M1_tumor_tracing.h5td	On request
5	H	Figshare: M1_tumor_tracing.h5td	On request
5	I	Figshare: M1_tumor_tracing.h5td	On request
5	J	Figshare: M1_tumor_tracing.h5td	On request
5	K	Figshare: M1_tumor_tracing.h5td	On request
5	L	Figshare: M1_tumor_tracing.h5td	On request
5	M	Figshare: M1_tumor_tracing.h5td	On request
5	N	Figshare: M1_tumor_tracing.h5td	On request
5	O	Figshare: M1_tumor_tracing.h5td	On request
5	P	Tables: S24	On request
S14	A	Figshare: M1_tumor_tracing.h5td	On request
S14	B	Figshare: M1_tumor_tracing.h5td	On request
S14	C	Figshare: M1_tumor_tracing.h5td	On request
S14	D	Figshare: M1_tumor_tracing.h5td	On request
S14	E	Figshare: M1_tumor_tracing.h5td	On request
S14	F	Figshare: M1_tumor_tracing.h5td	On request
S14	G	Figshare: M1_tumor_tracing.h5td	On request
S14	H	Figshare: M1_tumor_tracing.h5td	On request
S14	I	Figshare: M1_tumor_tracing.h5td	On request
S14	J	Figshare: M1_tumor_tracing.h5td	On request
S14	K	Figshare: M1_tumor_tracing.h5td	On request
6	A	Figshare: M3_tumor_tracing.h5td	On request
6	B	Figshare: M3_tumor_tracing.h5td	On request
6	C	Figshare: M3_tumor_tracing.h5td	On request
6	D	Figshare: M3_tumor_tracing.h5td	On request
6	E	Figshare: M3_tumor_tracing.h5td	On request
6	F	Figshare: M3_tumor_tracing.h5td	On request
6	G	Tables: S26	On request
6	H	Figshare: M3_tumor_tracing.h5td	On request
6	I	Figshare: M3_tumor_tracing.h5td	On request
6	J	Figshare: M3_tumor_tracing.h5td	On request
6	K	Figshare: M3_tumor_tracing.h5td	On request
6	L	Figshare: M3_tumor_tracing.h5td	On request
6	M	Figshare: M3_tumor_tracing.h5td	On request
6	N	Figshare: M3_tumor_tracing.h5td	On request
6	O	Tables: S24, S26	On request
6	P	Figshare: M3_tumor_tracing.h5td	On request
6	Q	Figshare: M3_tumor_tracing.h5td	On request
6	R	Figshare: M3_tumor_tracing.h5td	On request
6	S	Figshare: M3_tumor_tracing.h5td	On request
6	T	Tables: S24	On request
S15	A	Figshare: M3_tumor_tracing.h5td	On request
S15	B	Figshare: M3_tumor_tracing.h5td	On request
S15	C	Figshare: M3_tumor_tracing.h5td	On request
S15	D	Figshare: M1_tumor_tracing.h5td, M2_tumor_tracing.h5td, M3_tumor_tracing.h5td	On request
S15	E	Figshare: M3_tumor_tracing.h5td	On request
S15	F	Figshare: M3_tumor_tracing.h5td	On request
S15	G	Figshare: M3_tumor_tracing.h5td	On request
S15	H	Figshare: M3_tumor_tracing.h5td	On request
S15	I	Tables: S24	On request
S15	J	Tables: S26	On request
S15	K	Figshare: M1_tumor_tracing.h5td	On request

## Sheet: S1 n states vs entropy simulati
triplets	rf	solver	n_cells	edit_frac	edit_sites	missing_rate	entropy	n_states	indel_dist	iteration
0.746077	0.431294	nj	1000	0.7	60	0.1	0.5	1	FALSE	3
0.783462	0.36008	nj	1000	0.7	60	0.1	0.5	2	FALSE	4
0.830154	0.359077	nj	1000	0.7	60	0.1	0.5	2	FALSE	3
0.724923	0.415246	nj	1000	0.7	60	0.1	0.5	1	FALSE	4
0.850538	0.324975	nj	1000	0.7	60	0.1	0.5	4	FALSE	4
0.724786	0.389168	nj	1000	0.7	60	0.1	0.5	1	FALSE	6
0.842786	0.313942	nj	1000	0.7	60	0.1	0.5	4	FALSE	1
0.775846	0.371113	nj	1000	0.7	60	0.1	0.5	2	FALSE	0
0.827071	0.351053	nj	1000	0.7	60	0.1	0.5	4	FALSE	9
0.818071	0.367101	nj	1000	0.7	60	0.1	0.5	2	FALSE	9
0.850214	0.394183	nj	1000	0.7	60	0.1	0.5	4	FALSE	5
0.772786	0.4333	nj	1000	0.7	60	0.1	0.5	2	FALSE	7
0.750385	0.414243	nj	1000	0.7	60	0.1	0.5	1	FALSE	8
0.716385	0.388164	nj	1000	0.7	60	0.1	0.5	1	FALSE	0
0.730176	0.427282	nj	1000	0.7	60	0.1	0.5	1	FALSE	2
0.804929	0.373119	nj	1000	0.7	60	0.1	0.5	1	FALSE	1
0.778846	0.385155	nj	1000	0.7	60	0.1	0.5	2	FALSE	8
0.799857	0.390171	nj	1000	0.7	60	0.1	0.5	4	FALSE	7
0.829385	0.347041	nj	1000	0.7	60	0.1	0.5	4	FALSE	0
0.761357	0.408225	nj	1000	0.7	60	0.1	0.5	1	FALSE	9
0.770643	0.335005	nj	1000	0.7	60	0.1	0.5	2	FALSE	1
0.828846	0.377131	nj	1000	0.7	60	0.1	0.5	4	FALSE	3
0.801786	0.364092	nj	1000	0.7	60	0.1	0.5	2	FALSE	6
0.709786	0.462387	nj	1000	0.7	60	0.1	0.5	1	FALSE	7
0.849471	0.402207	nj	1000	0.7	60	0.1	0.5	2	FALSE	2
0.862529	0.371113	nj	1000	0.7	60	0.1	0.5	4	FALSE	2
0.855615	0.349047	nj	1000	0.7	60	0.1	0.5	4	FALSE	8
0.669714	0.419258	nj	1000	0.7	60	0.1	0.5	1	FALSE	5
0.82	0.379137	nj	1000	0.7	60	0.1	0.5	4	FALSE	6
0.758857	0.402207	nj	1000	0.7	60	0.1	0.5	2	FALSE	5
0.883385	0.349047	nj	1000	0.7	60	0.1	0.5	8	FALSE	3
0.834538	0.312939	nj	1000	0.7	60	0.1	0.5	8	FALSE	0
0.872692	0.342026	nj	1000	0.7	60	0.1	0.5	8	FALSE	4
0.881357	0.364092	nj	1000	0.7	60	0.1	0.5	8	FALSE	5
0.883846	0.346038	nj	1000	0.7	60	0.1	0.5	16	FALSE	3
0.866571	0.295888	nj	1000	0.7	60	0.1	0.5	8	FALSE	1
0.835769	0.292879	nj	1000	0.7	60	0.1	0.5	16	FALSE	0
0.918143	0.275827	nj	1000	0.7	60	0.1	0.5	16	FALSE	1
0.858214	0.347041	nj	1000	0.7	60	0.1	0.5	8	FALSE	6
0.849154	0.342026	nj	1000	0.7	60	0.1	0.5	8	FALSE	8
0.874412	0.343029	nj	1000	0.7	60	0.1	0.5	8	FALSE	2
0.799786	0.400201	nj	1000	0.7	60	0.1	0.5	8	FALSE	7
0.839429	0.364092	nj	1000	0.7	60	0.1	0.5	16	FALSE	6
0.888	0.342026	nj	1000	0.7	60	0.1	0.5	16	FALSE	8
0.885429	0.341023	nj	1000	0.7	60	0.1	0.5	16	FALSE	5
0.863143	0.38014	nj	1000	0.7	60	0.1	0.5	16	FALSE	7
0.870571	0.331996	nj	1000	0.7	60	0.1	0.5	16	FALSE	9
0.865429	0.342026	nj	1000	0.7	60	0.1	0.5	8	FALSE	9
0.893308	0.280843	nj	1000	0.7	60	0.1	0.5	32	FALSE	0
0.903	0.262788	nj	1000	0.7	60	0.1	0.5	32	FALSE	1
0.880706	0.339017	nj	1000	0.7	60	0.1	0.5	16	FALSE	2
0.896846	0.328987	nj	1000	0.7	60	0.1	0.5	32	FALSE	3
0.865286	0.345035	nj	1000	0.7	60	0.1	0.5	32	FALSE	6
0.885846	0.310933	nj	1000	0.7	60	0.1	0.5	32	FALSE	4
0.884231	0.313942	nj	1000	0.7	60	0.1	0.5	16	FALSE	4
0.922941	0.312939	nj	1000	0.7	60	0.1	0.5	32	FALSE	2
0.832357	0.372116	nj	1000	0.7	60	0.1	0.5	32	FALSE	7
0.886214	0.323972	nj	1000	0.7	60	0.1	0.5	32	FALSE	5
0.892077	0.321966	nj	1000	0.7	60	0.1	0.5	32	FALSE	8
0.870143	0.332999	nj	1000	0.7	60	0.1	0.5	32	FALSE	9
0.716385	0.388164	nj	1000	0.7	60	0.1	0.6	1	FALSE	0
0.804929	0.373119	nj	1000	0.7	60	0.1	0.6	1	FALSE	1
0.724786	0.389168	nj	1000	0.7	60	0.1	0.6	1	FALSE	6
0.709786	0.462387	nj	1000	0.7	60	0.1	0.6	1	FALSE	7
0.746077	0.431294	nj	1000	0.7	60	0.1	0.6	1	FALSE	3
0.774692	0.359077	nj	1000	0.7	60	0.1	0.6	2	FALSE	4
0.761357	0.408225	nj	1000	0.7	60	0.1	0.6	1	FALSE	9
0.669714	0.419258	nj	1000	0.7	60	0.1	0.6	1	FALSE	5
0.781692	0.353059	nj	1000	0.7	60	0.1	0.6	2	FALSE	0
0.818692	0.392177	nj	1000	0.7	60	0.1	0.6	2	FALSE	3
0.750385	0.414243	nj	1000	0.7	60	0.1	0.6	1	FALSE	8
0.804308	0.405216	nj	1000	0.7	60	0.1	0.6	2	FALSE	8
0.790857	0.391174	nj	1000	0.7	60	0.1	0.6	2	FALSE	5
0.774286	0.342026	nj	1000	0.7	60	0.1	0.6	2	FALSE	1
0.724923	0.415246	nj	1000	0.7	60	0.1	0.6	1	FALSE	4
0.798643	0.411234	nj	1000	0.7	60	0.1	0.6	2	FALSE	7
0.730176	0.427282	nj	1000	0.7	60	0.1	0.6	1	FALSE	2
0.876714	0.296891	nj	1000	0.7	60	0.1	0.6	4	FALSE	1
0.826765	0.387161	nj	1000	0.7	60	0.1	0.6	2	FALSE	2
0.822846	0.336008	nj	1000	0.7	60	0.1	0.6	4	FALSE	0
0.826929	0.347041	nj	1000	0.7	60	0.1	0.6	2	FALSE	9
0.900231	0.355065	nj	1000	0.7	60	0.1	0.6	4	FALSE	3
0.875235	0.359077	nj	1000	0.7	60	0.1	0.6	4	FALSE	2
0.861	0.342026	nj	1000	0.7	60	0.1	0.6	4	FALSE	4
0.8095	0.369107	nj	1000	0.7	60	0.1	0.6	2	FALSE	6
0.820071	0.389168	nj	1000	0.7	60	0.1	0.6	4	FALSE	5
0.7925	0.384152	nj	1000	0.7	60	0.1	0.6	4	FALSE	7
0.822214	0.35005	nj	1000	0.7	60	0.1	0.6	4	FALSE	9
0.812857	0.373119	nj	1000	0.7	60	0.1	0.6	4	FALSE	6
0.861692	0.372116	nj	1000	0.7	60	0.1	0.6	4	FALSE	8
0.867615	0.343029	nj	1000	0.7	60	0.1	0.6	8	FALSE	3
0.838385	0.297894	nj	1000	0.7	60	0.1	0.6	8	FALSE	0
0.914643	0.268806	nj	1000	0.7	60	0.1	0.6	8	FALSE	1
0.855357	0.391174	nj	1000	0.7	60	0.1	0.6	8	FALSE	7
0.884214	0.342026	nj	1000	0.7	60	0.1	0.6	8	FALSE	5
0.876385	0.320963	nj	1000	0.7	60	0.1	0.6	16	FALSE	3
0.842929	0.36008	nj	1000	0.7	60	0.1	0.6	8	FALSE	6
0.840714	0.325978	nj	1000	0.7	60	0.1	0.6	8	FALSE	9
0.865846	0.311936	nj	1000	0.7	60	0.1	0.6	16	FALSE	4
0.873692	0.32999	nj	1000	0.7	60	0.1	0.6	8	FALSE	4
0.925143	0.265797	nj	1000	0.7	60	0.1	0.6	16	FALSE	1
0.880538	0.28987	nj	1000	0.7	60	0.1	0.6	16	FALSE	0
0.863429	0.321966	nj	1000	0.7	60	0.1	0.6	16	FALSE	5
0.874231	0.34002	nj	1000	0.7	60	0.1	0.6	8	FALSE	8
0.873846	0.338014	nj	1000	0.7	60	0.1	0.6	16	FALSE	8
0.859214	0.375125	nj	1000	0.7	60	0.1	0.6	16	FALSE	7
0.872429	0.315948	nj	1000	0.7	60	0.1	0.6	16	FALSE	9
0.900647	0.320963	nj	1000	0.7	60	0.1	0.6	16	FALSE	2
0.848214	0.342026	nj	1000	0.7	60	0.1	0.6	16	FALSE	6
0.863077	0.287864	nj	1000	0.7	60	0.1	0.6	32	FALSE	0
0.897824	0.332999	nj	1000	0.7	60	0.1	0.6	8	FALSE	2
0.880929	0.317954	nj	1000	0.7	60	0.1	0.6	32	FALSE	5
0.892643	0.252758	nj	1000	0.7	60	0.1	0.6	32	FALSE	1
0.889692	0.301906	nj	1000	0.7	60	0.1	0.6	32	FALSE	4
0.891	0.330993	nj	1000	0.7	60	0.1	0.6	32	FALSE	3
0.886529	0.315948	nj	1000	0.7	60	0.1	0.6	32	FALSE	2
0.868286	0.328987	nj	1000	0.7	60	0.1	0.6	32	FALSE	6
0.888	0.334002	nj	1000	0.7	60	0.1	0.6	32	FALSE	8
0.899786	0.323972	nj	1000	0.7	60	0.1	0.6	32	FALSE	9
0.856429	0.37011	nj	1000	0.7	60	0.1	0.6	32	FALSE	7
0.716385	0.388164	nj	1000	0.7	60	0.1	0.7	1	FALSE	0
0.804929	0.373119	nj	1000	0.7	60	0.1	0.7	1	FALSE	1
0.746077	0.431294	nj	1000	0.7	60	0.1	0.7	1	FALSE	3
0.669714	0.419258	nj	1000	0.7	60	0.1	0.7	1	FALSE	5
0.709786	0.462387	nj	1000	0.7	60	0.1	0.7	1	FALSE	7
0.817077	0.328987	nj	1000	0.7	60	0.1	0.7	2	FALSE	4
0.724923	0.415246	nj	1000	0.7	60	0.1	0.7	1	FALSE	4
0.792154	0.334002	nj	1000	0.7	60	0.1	0.7	2	FALSE	0
0.838769	0.365095	nj	1000	0.7	60	0.1	0.7	2	FALSE	3
0.730176	0.427282	nj	1000	0.7	60	0.1	0.7	1	FALSE	2
0.724786	0.389168	nj	1000	0.7	60	0.1	0.7	1	FALSE	6
0.761357	0.408225	nj	1000	0.7	60	0.1	0.7	1	FALSE	9
0.815	0.314945	nj	1000	0.7	60	0.1	0.7	4	FALSE	0
0.821071	0.315948	nj	1000	0.7	60	0.1	0.7	2	FALSE	1
0.831471	0.38014	nj	1000	0.7	60	0.1	0.7	2	FALSE	2
0.802231	0.361083	nj	1000	0.7	60	0.1	0.7	2	FALSE	8
0.772214	0.394183	nj	1000	0.7	60	0.1	0.7	2	FALSE	5
0.869538	0.35005	nj	1000	0.7	60	0.1	0.7	4	FALSE	3
0.864462	0.347041	nj	1000	0.7	60	0.1	0.7	4	FALSE	4
0.857143	0.291876	nj	1000	0.7	60	0.1	0.7	4	FALSE	1
0.832571	0.386158	nj	1000	0.7	60	0.1	0.7	2	FALSE	6
0.823786	0.34002	nj	1000	0.7	60	0.1	0.7	2	FALSE	9
0.750385	0.414243	nj	1000	0.7	60	0.1	0.7	1	FALSE	8
0.863941	0.358074	nj	1000	0.7	60	0.1	0.7	4	FALSE	2
0.768429	0.398195	nj	1000	0.7	60	0.1	0.7	2	FALSE	7
0.853071	0.373119	nj	1000	0.7	60	0.1	0.7	4	FALSE	5
0.840357	0.366098	nj	1000	0.7	60	0.1	0.7	4	FALSE	6
0.837385	0.332999	nj	1000	0.7	60	0.1	0.7	4	FALSE	8
0.848786	0.39318	nj	1000	0.7	60	0.1	0.7	4	FALSE	7
0.925643	0.271815	nj	1000	0.7	60	0.1	0.7	8	FALSE	1
0.843692	0.281846	nj	1000	0.7	60	0.1	0.7	8	FALSE	0
0.867214	0.343029	nj	1000	0.7	60	0.1	0.7	4	FALSE	9
0.890154	0.308927	nj	1000	0.7	60	0.1	0.7	8	FALSE	4
0.910231	0.339017	nj	1000	0.7	60	0.1	0.7	8	FALSE	3
0.890706	0.322969	nj	1000	0.7	60	0.1	0.7	8	FALSE	2
0.865286	0.376128	nj	1000	0.7	60	0.1	0.7	8	FALSE	7
0.876357	0.323972	nj	1000	0.7	60	0.1	0.7	8	FALSE	5
0.851214	0.352056	nj	1000	0.7	60	0.1	0.7	8	FALSE	6
0.876929	0.330993	nj	1000	0.7	60	0.1	0.7	8	FALSE	9
0.888385	0.32999	nj	1000	0.7	60	0.1	0.7	16	FALSE	3
0.886615	0.291876	nj	1000	0.7	60	0.1	0.7	16	FALSE	0
0.918	0.263791	nj	1000	0.7	60	0.1	0.7	16	FALSE	1
0.904429	0.313942	nj	1000	0.7	60	0.1	0.7	16	FALSE	5
0.860714	0.371113	nj	1000	0.7	60	0.1	0.7	16	FALSE	7
0.866692	0.334002	nj	1000	0.7	60	0.1	0.7	8	FALSE	8
0.908308	0.284855	nj	1000	0.7	60	0.1	0.7	32	FALSE	0
0.872429	0.324975	nj	1000	0.7	60	0.1	0.7	16	FALSE	9
0.9405	0.24674	nj	1000	0.7	60	0.1	0.7	32	FALSE	1
0.885588	0.327984	nj	1000	0.7	60	0.1	0.7	16	FALSE	2
0.870286	0.338014	nj	1000	0.7	60	0.1	0.7	16	FALSE	6
0.903538	0.316951	nj	1000	0.7	60	0.1	0.7	32	FALSE	3
0.898643	0.320963	nj	1000	0.7	60	0.1	0.7	32	FALSE	5
0.891923	0.284855	nj	1000	0.7	60	0.1	0.7	32	FALSE	4
0.909	0.311936	nj	1000	0.7	60	0.1	0.7	32	FALSE	2
0.862462	0.301906	nj	1000	0.7	60	0.1	0.7	16	FALSE	4
0.864462	0.342026	nj	1000	0.7	60	0.1	0.7	16	FALSE	8
0.878643	0.345035	nj	1000	0.7	60	0.1	0.7	32	FALSE	6
0.894786	0.36008	nj	1000	0.7	60	0.1	0.7	32	FALSE	7
0.901077	0.317954	nj	1000	0.7	60	0.1	0.7	32	FALSE	8
0.914	0.324975	nj	1000	0.7	60	0.1	0.7	32	FALSE	9
0.716385	0.388164	nj	1000	0.7	60	0.1	0.8	1	FALSE	0
0.724923	0.415246	nj	1000	0.7	60	0.1	0.8	1	FALSE	4
0.746077	0.431294	nj	1000	0.7	60	0.1	0.8	1	FALSE	3
0.804929	0.373119	nj	1000	0.7	60	0.1	0.8	1	FALSE	1
0.730176	0.427282	nj	1000	0.7	60	0.1	0.8	1	FALSE	2
0.669714	0.419258	nj	1000	0.7	60	0.1	0.8	1	FALSE	5
0.724786	0.389168	nj	1000	0.7	60	0.1	0.8	1	FALSE	6
0.750385	0.414243	nj	1000	0.7	60	0.1	0.8	1	FALSE	8
0.761357	0.408225	nj	1000	0.7	60	0.1	0.8	1	FALSE	9
0.822077	0.346038	nj	1000	0.7	60	0.1	0.8	2	FALSE	0
0.709786	0.462387	nj	1000	0.7	60	0.1	0.8	1	FALSE	7
0.855846	0.361083	nj	1000	0.7	60	0.1	0.8	2	FALSE	3
0.849154	0.330993	nj	1000	0.7	60	0.1	0.8	2	FALSE	4
0.774154	0.366098	nj	1000	0.7	60	0.1	0.8	2	FALSE	8
0.784143	0.407222	nj	1000	0.7	60	0.1	0.8	2	FALSE	5
0.832643	0.373119	nj	1000	0.7	60	0.1	0.8	2	FALSE	6
0.886941	0.378134	nj	1000	0.7	60	0.1	0.8	2	FALSE	2
0.832077	0.297894	nj	1000	0.7	60	0.1	0.8	4	FALSE	0
0.815929	0.397192	nj	1000	0.7	60	0.1	0.8	2	FALSE	7
0.888692	0.343029	nj	1000	0.7	60	0.1	0.8	4	FALSE	3
0.899143	0.2668	nj	1000	0.7	60	0.1	0.8	4	FALSE	1
0.868308	0.32999	nj	1000	0.7	60	0.1	0.8	4	FALSE	4
0.8605	0.317954	nj	1000	0.7	60	0.1	0.8	2	FALSE	1
0.878294	0.337011	nj	1000	0.7	60	0.1	0.8	4	FALSE	2
0.887643	0.343029	nj	1000	0.7	60	0.1	0.8	4	FALSE	5
0.855714	0.353059	nj	1000	0.7	60	0.1	0.8	4	FALSE	6
0.828143	0.342026	nj	1000	0.7	60	0.1	0.8	2	FALSE	9
0.855929	0.378134	nj	1000	0.7	60	0.1	0.8	4	FALSE	7
0.888231	0.287864	nj	1000	0.7	60	0.1	0.8	8	FALSE	0
0.868077	0.337011	nj	1000	0.7	60	0.1	0.8	4	FALSE	8
0.898385	0.306921	nj	1000	0.7	60	0.1	0.8	8	FALSE	4
0.893077	0.328987	nj	1000	0.7	60	0.1	0.8	8	FALSE	3
0.841714	0.32999	nj	1000	0.7	60	0.1	0.8	4	FALSE	9
0.919143	0.254764	nj	1000	0.7	60	0.1	0.8	8	FALSE	1
0.886571	0.324975	nj	1000	0.7	60	0.1	0.8	8	FALSE	5
0.883769	0.324975	nj	1000	0.7	60	0.1	0.8	8	FALSE	8
0.913059	0.306921	nj	1000	0.7	60	0.1	0.8	8	FALSE	2
0.870071	0.34002	nj	1000	0.7	60	0.1	0.8	8	FALSE	6
0.866	0.332999	nj	1000	0.7	60	0.1	0.8	8	FALSE	9
0.910462	0.283852	nj	1000	0.7	60	0.1	0.8	16	FALSE	0
0.888923	0.285858	nj	1000	0.7	60	0.1	0.8	16	FALSE	4
0.901385	0.31996	nj	1000	0.7	60	0.1	0.8	16	FALSE	3
0.914357	0.255767	nj	1000	0.7	60	0.1	0.8	16	FALSE	1
0.865286	0.37011	nj	1000	0.7	60	0.1	0.8	8	FALSE	7
0.897929	0.311936	nj	1000	0.7	60	0.1	0.8	16	FALSE	5
0.874429	0.326981	nj	1000	0.7	60	0.1	0.8	16	FALSE	6
0.905	0.313942	nj	1000	0.7	60	0.1	0.8	16	FALSE	8
0.926235	0.310933	nj	1000	0.7	60	0.1	0.8	16	FALSE	2
0.913154	0.267803	nj	1000	0.7	60	0.1	0.8	32	FALSE	0
0.891714	0.378134	nj	1000	0.7	60	0.1	0.8	16	FALSE	7
0.916643	0.324975	nj	1000	0.7	60	0.1	0.8	16	FALSE	9
0.911071	0.244734	nj	1000	0.7	60	0.1	0.8	32	FALSE	1
0.902154	0.271815	nj	1000	0.7	60	0.1	0.8	32	FALSE	4
0.901615	0.316951	nj	1000	0.7	60	0.1	0.8	32	FALSE	3
0.887714	0.316951	nj	1000	0.7	60	0.1	0.8	32	FALSE	5
0.924529	0.315948	nj	1000	0.7	60	0.1	0.8	32	FALSE	2
0.886923	0.327984	nj	1000	0.7	60	0.1	0.8	32	FALSE	8
0.915286	0.351053	nj	1000	0.7	60	0.1	0.8	32	FALSE	7
0.9085	0.313942	nj	1000	0.7	60	0.1	0.8	32	FALSE	9
0.746077	0.431294	nj	1000	0.7	60	0.1	0.9	1	FALSE	3
0.716385	0.388164	nj	1000	0.7	60	0.1	0.9	1	FALSE	0
0.804929	0.373119	nj	1000	0.7	60	0.1	0.9	1	FALSE	1
0.724923	0.415246	nj	1000	0.7	60	0.1	0.9	1	FALSE	4
0.750385	0.414243	nj	1000	0.7	60	0.1	0.9	1	FALSE	8
0.872429	0.339017	nj	1000	0.7	60	0.1	0.8	32	FALSE	6
0.730176	0.427282	nj	1000	0.7	60	0.1	0.9	1	FALSE	2
0.761357	0.408225	nj	1000	0.7	60	0.1	0.9	1	FALSE	9
0.870154	0.358074	nj	1000	0.7	60	0.1	0.9	2	FALSE	3
0.848923	0.341023	nj	1000	0.7	60	0.1	0.9	2	FALSE	4
0.809857	0.306921	nj	1000	0.7	60	0.1	0.9	2	FALSE	1
0.851154	0.313942	nj	1000	0.7	60	0.1	0.9	2	FALSE	0
0.724786	0.389168	nj	1000	0.7	60	0.1	0.9	1	FALSE	6
0.8515	0.383149	nj	1000	0.7	60	0.1	0.9	2	FALSE	5
0.866647	0.372116	nj	1000	0.7	60	0.1	0.9	2	FALSE	2
0.709786	0.462387	nj	1000	0.7	60	0.1	0.9	1	FALSE	7
0.86	0.374122	nj	1000	0.7	60	0.1	0.9	2	FALSE	8
0.841769	0.295888	nj	1000	0.7	60	0.1	0.9	4	FALSE	0
0.669714	0.419258	nj	1000	0.7	60	0.1	0.9	1	FALSE	5
0.924286	0.277834	nj	1000	0.7	60	0.1	0.9	4	FALSE	1
0.830786	0.38014	nj	1000	0.7	60	0.1	0.9	2	FALSE	6
0.805214	0.387161	nj	1000	0.7	60	0.1	0.9	2	FALSE	7
0.883308	0.338014	nj	1000	0.7	60	0.1	0.9	4	FALSE	3
0.849286	0.324975	nj	1000	0.7	60	0.1	0.9	2	FALSE	9
0.890769	0.317954	nj	1000	0.7	60	0.1	0.9	4	FALSE	4
0.883412	0.341023	nj	1000	0.7	60	0.1	0.9	4	FALSE	2
0.894571	0.308927	nj	1000	0.7	60	0.1	0.9	4	FALSE	5
0.864857	0.386158	nj	1000	0.7	60	0.1	0.9	4	FALSE	7
0.862846	0.320963	nj	1000	0.7	60	0.1	0.9	4	FALSE	8
0.8355	0.354062	nj	1000	0.7	60	0.1	0.9	4	FALSE	6
0.876286	0.320963	nj	1000	0.7	60	0.1	0.9	4	FALSE	9
0.862385	0.297894	nj	1000	0.7	60	0.1	0.9	8	FALSE	0
0.894923	0.296891	nj	1000	0.7	60	0.1	0.9	8	FALSE	4
0.924143	0.251755	nj	1000	0.7	60	0.1	0.9	8	FALSE	1
0.877286	0.335005	nj	1000	0.7	60	0.1	0.9	8	FALSE	5
0.885308	0.323972	nj	1000	0.7	60	0.1	0.9	8	FALSE	8
0.883706	0.314945	nj	1000	0.7	60	0.1	0.9	8	FALSE	2
0.892077	0.283852	nj	1000	0.7	60	0.1	0.9	16	FALSE	0
0.869071	0.323972	nj	1000	0.7	60	0.1	0.9	8	FALSE	6
0.900154	0.328987	nj	1000	0.7	60	0.1	0.9	8	FALSE	3
0.882429	0.31996	nj	1000	0.7	60	0.1	0.9	8	FALSE	9
0.939071	0.255767	nj	1000	0.7	60	0.1	0.9	16	FALSE	1
0.900385	0.317954	nj	1000	0.7	60	0.1	0.9	16	FALSE	3
0.853857	0.372116	nj	1000	0.7	60	0.1	0.9	8	FALSE	7
0.933765	0.315948	nj	1000	0.7	60	0.1	0.9	16	FALSE	2
0.889231	0.27683	nj	1000	0.7	60	0.1	0.9	16	FALSE	4
0.893643	0.316951	nj	1000	0.7	60	0.1	0.9	16	FALSE	5
0.916	0.327984	nj	1000	0.7	60	0.1	0.9	16	FALSE	9
0.910538	0.270812	nj	1000	0.7	60	0.1	0.9	32	FALSE	0
0.889	0.323972	nj	1000	0.7	60	0.1	0.9	16	FALSE	8
0.904357	0.245737	nj	1000	0.7	60	0.1	0.9	32	FALSE	1
0.903615	0.317954	nj	1000	0.7	60	0.1	0.9	32	FALSE	3
0.893071	0.331996	nj	1000	0.7	60	0.1	0.9	16	FALSE	6
0.891714	0.346038	nj	1000	0.7	60	0.1	0.9	16	FALSE	7
0.914714	0.306921	nj	1000	0.7	60	0.1	0.9	32	FALSE	5
0.936118	0.307924	nj	1000	0.7	60	0.1	0.9	32	FALSE	2
0.886923	0.27984	nj	1000	0.7	60	0.1	0.9	32	FALSE	4
0.895308	0.331996	nj	1000	0.7	60	0.1	0.9	32	FALSE	8
0.864571	0.346038	nj	1000	0.7	60	0.1	0.9	32	FALSE	6
0.899571	0.362086	nj	1000	0.7	60	0.1	0.9	32	FALSE	7
0.915714	0.326981	nj	1000	0.7	60	0.1	0.9	32	FALSE	9
0.716385	0.388164	nj	1000	0.7	60	0.1	1	1	FALSE	0
0.724923	0.415246	nj	1000	0.7	60	0.1	1	1	FALSE	4
0.804929	0.373119	nj	1000	0.7	60	0.1	1	1	FALSE	1
0.669714	0.419258	nj	1000	0.7	60	0.1	1	1	FALSE	5
0.724786	0.389168	nj	1000	0.7	60	0.1	1	1	FALSE	6
0.709786	0.462387	nj	1000	0.7	60	0.1	1	1	FALSE	7
0.730176	0.427282	nj	1000	0.7	60	0.1	1	1	FALSE	2
0.746077	0.431294	nj	1000	0.7	60	0.1	1	1	FALSE	3
0.750385	0.414243	nj	1000	0.7	60	0.1	1	1	FALSE	8
0.838923	0.307924	nj	1000	0.7	60	0.1	1	2	FALSE	0
0.761357	0.408225	nj	1000	0.7	60	0.1	1	1	FALSE	9
0.846231	0.334002	nj	1000	0.7	60	0.1	1	2	FALSE	4
0.868	0.367101	nj	1000	0.7	60	0.1	1	2	FALSE	3
0.904071	0.282849	nj	1000	0.7	60	0.1	1	2	FALSE	1
0.810714	0.376128	nj	1000	0.7	60	0.1	1	2	FALSE	6
0.826471	0.373119	nj	1000	0.7	60	0.1	1	2	FALSE	2
0.854	0.376128	nj	1000	0.7	60	0.1	1	2	FALSE	5
0.821214	0.400201	nj	1000	0.7	60	0.1	1	2	FALSE	7
0.854077	0.294885	nj	1000	0.7	60	0.1	1	4	FALSE	0
0.804615	0.339017	nj	1000	0.7	60	0.1	1	2	FALSE	8
0.877385	0.301906	nj	1000	0.7	60	0.1	1	4	FALSE	4
0.891286	0.316951	nj	1000	0.7	60	0.1	1	2	FALSE	9
0.881846	0.34002	nj	1000	0.7	60	0.1	1	4	FALSE	3
0.884941	0.342026	nj	1000	0.7	60	0.1	1	4	FALSE	2
0.8585	0.378134	nj	1000	0.7	60	0.1	1	4	FALSE	7
0.928786	0.257773	nj	1000	0.7	60	0.1	1	4	FALSE	1
0.896714	0.336008	nj	1000	0.7	60	0.1	1	4	FALSE	5
0.895308	0.290873	nj	1000	0.7	60	0.1	1	8	FALSE	0
0.864429	0.34002	nj	1000	0.7	60	0.1	1	4	FALSE	6
0.901214	0.302909	nj	1000	0.7	60	0.1	1	4	FALSE	9
0.882769	0.323972	nj	1000	0.7	60	0.1	1	8	FALSE	3
0.871769	0.323972	nj	1000	0.7	60	0.1	1	4	FALSE	8
0.939286	0.248746	nj	1000	0.7	60	0.1	1	8	FALSE	1
0.898154	0.285858	nj	1000	0.7	60	0.1	1	8	FALSE	4
0.871786	0.347041	nj	1000	0.7	60	0.1	1	8	FALSE	6
0.895353	0.32999	nj	1000	0.7	60	0.1	1	8	FALSE	2
0.8915	0.314945	nj	1000	0.7	60	0.1	1	8	FALSE	5
0.893538	0.285858	nj	1000	0.7	60	0.1	1	16	FALSE	0
0.893615	0.31996	nj	1000	0.7	60	0.1	1	8	FALSE	8
0.912929	0.321966	nj	1000	0.7	60	0.1	1	8	FALSE	9
0.900231	0.321966	nj	1000	0.7	60	0.1	1	16	FALSE	3
0.942357	0.237713	nj	1000	0.7	60	0.1	1	16	FALSE	1
0.8845	0.363089	nj	1000	0.7	60	0.1	1	8	FALSE	7
0.911154	0.271815	nj	1000	0.7	60	0.1	1	16	FALSE	4
0.896571	0.307924	nj	1000	0.7	60	0.1	1	16	FALSE	5
0.936118	0.304915	nj	1000	0.7	60	0.1	1	16	FALSE	2
0.892571	0.361083	nj	1000	0.7	60	0.1	1	16	FALSE	7
0.880071	0.343029	nj	1000	0.7	60	0.1	1	16	FALSE	6
0.912154	0.284855	nj	1000	0.7	60	0.1	1	32	FALSE	0
0.937214	0.244734	nj	1000	0.7	60	0.1	1	32	FALSE	1
0.91	0.32999	nj	1000	0.7	60	0.1	1	16	FALSE	9
0.883615	0.31996	nj	1000	0.7	60	0.1	1	16	FALSE	8
0.908308	0.271815	nj	1000	0.7	60	0.1	1	32	FALSE	4
0.905231	0.323972	nj	1000	0.7	60	0.1	1	32	FALSE	3
0.934588	0.312939	nj	1000	0.7	60	0.1	1	32	FALSE	2
0.916071	0.297894	nj	1000	0.7	60	0.1	1	32	FALSE	5
0.904308	0.330993	nj	1000	0.7	60	0.1	1	32	FALSE	8
0.904714	0.362086	nj	1000	0.7	60	0.1	1	32	FALSE	7
0.817231	0.335005	upgma	1000	0.7	60	0.1	0.5	1	FALSE	0
0.812769	0.35005	upgma	1000	0.7	60	0.1	0.5	1	FALSE	3
0.874786	0.331996	nj	1000	0.7	60	0.1	1	32	FALSE	6
0.905786	0.323972	nj	1000	0.7	60	0.1	1	32	FALSE	9
0.792412	0.338014	upgma	1000	0.7	60	0.1	0.5	1	FALSE	2
0.799857	0.324975	upgma	1000	0.7	60	0.1	0.5	1	FALSE	1
0.779857	0.372116	upgma	1000	0.7	60	0.1	0.5	1	FALSE	7
0.824	0.336008	upgma	1000	0.7	60	0.1	0.5	1	FALSE	4
0.801286	0.358074	upgma	1000	0.7	60	0.1	0.5	1	FALSE	5
0.822286	0.328987	upgma	1000	0.7	60	0.1	0.5	1	FALSE	6
0.8	0.346038	upgma	1000	0.7	60	0.1	0.5	1	FALSE	9
0.802692	0.306921	upgma	1000	0.7	60	0.1	0.5	2	FALSE	0
0.877769	0.30993	upgma	1000	0.7	60	0.1	0.5	2	FALSE	3
0.825769	0.349047	upgma	1000	0.7	60	0.1	0.5	1	FALSE	8
0.862429	0.273821	upgma	1000	0.7	60	0.1	0.5	2	FALSE	1
0.834846	0.296891	upgma	1000	0.7	60	0.1	0.5	2	FALSE	4
0.805429	0.31996	upgma	1000	0.7	60	0.1	0.5	2	FALSE	5
0.789294	0.2999	upgma	1000	0.7	60	0.1	0.5	2	FALSE	2
0.851385	0.332999	upgma	1000	0.7	60	0.1	0.5	2	FALSE	8
0.840357	0.314945	upgma	1000	0.7	60	0.1	0.5	2	FALSE	7
0.788214	0.305918	upgma	1000	0.7	60	0.1	0.5	2	FALSE	9
0.820385	0.271815	upgma	1000	0.7	60	0.1	0.5	4	FALSE	0
0.828857	0.294885	upgma	1000	0.7	60	0.1	0.5	2	FALSE	6
0.881077	0.252758	upgma	1000	0.7	60	0.1	0.5	4	FALSE	4
0.885429	0.24674	upgma	1000	0.7	60	0.1	0.5	4	FALSE	1
0.859	0.27984	upgma	1000	0.7	60	0.1	0.5	4	FALSE	2
0.850231	0.305918	upgma	1000	0.7	60	0.1	0.5	4	FALSE	8
0.866077	0.300903	upgma	1000	0.7	60	0.1	0.5	4	FALSE	3
0.814071	0.305918	upgma	1000	0.7	60	0.1	0.5	4	FALSE	7
0.876214	0.260782	upgma	1000	0.7	60	0.1	0.5	4	FALSE	6
0.800857	0.277834	upgma	1000	0.7	60	0.1	0.5	4	FALSE	9
0.864643	0.221665	upgma	1000	0.7	60	0.1	0.5	8	FALSE	1
0.867385	0.272818	upgma	1000	0.7	60	0.1	0.5	8	FALSE	3
0.842692	0.254764	upgma	1000	0.7	60	0.1	0.5	8	FALSE	0
0.8605	0.293882	upgma	1000	0.7	60	0.1	0.5	4	FALSE	5
0.886214	0.273821	upgma	1000	0.7	60	0.1	0.5	8	FALSE	5
0.896929	0.249749	upgma	1000	0.7	60	0.1	0.5	8	FALSE	6
0.887769	0.247743	upgma	1000	0.7	60	0.1	0.5	8	FALSE	4
0.843714	0.277834	upgma	1000	0.7	60	0.1	0.5	8	FALSE	7
0.859	0.288867	upgma	1000	0.7	60	0.1	0.5	8	FALSE	8
0.867059	0.262788	upgma	1000	0.7	60	0.1	0.5	8	FALSE	2
0.811571	0.265797	upgma	1000	0.7	60	0.1	0.5	8	FALSE	9
0.885857	0.232698	upgma	1000	0.7	60	0.1	0.5	16	FALSE	1
0.913077	0.22668	upgma	1000	0.7	60	0.1	0.5	16	FALSE	0
0.891692	0.25677	upgma	1000	0.7	60	0.1	0.5	16	FALSE	3
0.897077	0.221665	upgma	1000	0.7	60	0.1	0.5	16	FALSE	4
0.850235	0.265797	upgma	1000	0.7	60	0.1	0.5	16	FALSE	2
0.892357	0.252758	upgma	1000	0.7	60	0.1	0.5	16	FALSE	5
0.906929	0.239719	upgma	1000	0.7	60	0.1	0.5	16	FALSE	6
0.873923	0.270812	upgma	1000	0.7	60	0.1	0.5	16	FALSE	8
0.830857	0.259779	upgma	1000	0.7	60	0.1	0.5	16	FALSE	7
0.8805	0.220662	upgma	1000	0.7	60	0.1	0.5	32	FALSE	1
0.899846	0.251755	upgma	1000	0.7	60	0.1	0.5	32	FALSE	3
0.901154	0.228686	upgma	1000	0.7	60	0.1	0.5	32	FALSE	0
0.872769	0.273821	upgma	1000	0.7	60	0.1	0.5	32	FALSE	8
0.906538	0.223671	upgma	1000	0.7	60	0.1	0.5	32	FALSE	4
0.882471	0.242728	upgma	1000	0.7	60	0.1	0.5	32	FALSE	2
0.852714	0.244734	upgma	1000	0.7	60	0.1	0.5	16	FALSE	9
0.816286	0.264794	upgma	1000	0.7	60	0.1	0.5	32	FALSE	7
0.885071	0.229689	upgma	1000	0.7	60	0.1	0.5	32	FALSE	6
0.910714	0.255767	upgma	1000	0.7	60	0.1	0.5	32	FALSE	5
0.856571	0.245737	upgma	1000	0.7	60	0.1	0.5	32	FALSE	9
0.817231	0.335005	upgma	1000	0.7	60	0.1	0.6	1	FALSE	0
0.824	0.336008	upgma	1000	0.7	60	0.1	0.6	1	FALSE	4
0.801286	0.358074	upgma	1000	0.7	60	0.1	0.6	1	FALSE	5
0.799857	0.324975	upgma	1000	0.7	60	0.1	0.6	1	FALSE	1
0.812769	0.35005	upgma	1000	0.7	60	0.1	0.6	1	FALSE	3
0.779857	0.372116	upgma	1000	0.7	60	0.1	0.6	1	FALSE	7
0.792412	0.338014	upgma	1000	0.7	60	0.1	0.6	1	FALSE	2
0.822286	0.328987	upgma	1000	0.7	60	0.1	0.6	1	FALSE	6
0.8	0.346038	upgma	1000	0.7	60	0.1	0.6	1	FALSE	9
0.825769	0.349047	upgma	1000	0.7	60	0.1	0.6	1	FALSE	8
0.792231	0.288867	upgma	1000	0.7	60	0.1	0.6	2	FALSE	0
0.87	0.308927	upgma	1000	0.7	60	0.1	0.6	2	FALSE	3
0.853643	0.271815	upgma	1000	0.7	60	0.1	0.6	2	FALSE	1
0.855846	0.275827	upgma	1000	0.7	60	0.1	0.6	2	FALSE	4
0.845929	0.287864	upgma	1000	0.7	60	0.1	0.6	2	FALSE	6
0.802765	0.2999	upgma	1000	0.7	60	0.1	0.6	2	FALSE	2
0.854786	0.317954	upgma	1000	0.7	60	0.1	0.6	2	FALSE	7
0.817846	0.331996	upgma	1000	0.7	60	0.1	0.6	2	FALSE	8
0.870462	0.262788	upgma	1000	0.7	60	0.1	0.6	4	FALSE	0
0.829429	0.314945	upgma	1000	0.7	60	0.1	0.6	2	FALSE	5
0.883846	0.294885	upgma	1000	0.7	60	0.1	0.6	4	FALSE	3
0.868231	0.2668	upgma	1000	0.7	60	0.1	0.6	4	FALSE	4
0.838	0.28987	upgma	1000	0.7	60	0.1	0.6	2	FALSE	9
0.86	0.235707	upgma	1000	0.7	60	0.1	0.6	4	FALSE	1
0.886071	0.259779	upgma	1000	0.7	60	0.1	0.6	4	FALSE	6
0.861846	0.291876	upgma	1000	0.7	60	0.1	0.6	4	FALSE	8
0.891	0.242728	upgma	1000	0.7	60	0.1	0.6	8	FALSE	0
0.837176	0.272818	upgma	1000	0.7	60	0.1	0.6	4	FALSE	2
0.897154	0.269809	upgma	1000	0.7	60	0.1	0.6	8	FALSE	3
0.845857	0.231695	upgma	1000	0.7	60	0.1	0.6	8	FALSE	1
0.805071	0.278837	upgma	1000	0.7	60	0.1	0.6	4	FALSE	9
0.868308	0.235707	upgma	1000	0.7	60	0.1	0.6	8	FALSE	4
0.807143	0.291876	upgma	1000	0.7	60	0.1	0.6	4	FALSE	7
0.894143	0.264794	upgma	1000	0.7	60	0.1	0.6	8	FALSE	5
0.869588	0.255767	upgma	1000	0.7	60	0.1	0.6	8	FALSE	2
0.861929	0.287864	upgma	1000	0.7	60	0.1	0.6	4	FALSE	5
0.837714	0.267803	upgma	1000	0.7	60	0.1	0.6	8	FALSE	7
0.883	0.263791	upgma	1000	0.7	60	0.1	0.6	8	FALSE	8
0.9	0.227683	upgma	1000	0.7	60	0.1	0.6	16	FALSE	0
0.842714	0.245737	upgma	1000	0.7	60	0.1	0.6	8	FALSE	9
0.9075	0.238716	upgma	1000	0.7	60	0.1	0.6	8	FALSE	6
0.917462	0.214644	upgma	1000	0.7	60	0.1	0.6	16	FALSE	4
0.837077	0.261785	upgma	1000	0.7	60	0.1	0.6	16	FALSE	3
0.883643	0.222668	upgma	1000	0.7	60	0.1	0.6	16	FALSE	1
0.897824	0.241725	upgma	1000	0.7	60	0.1	0.6	16	FALSE	2
0.888929	0.227683	upgma	1000	0.7	60	0.1	0.6	16	FALSE	6
0.828286	0.253761	upgma	1000	0.7	60	0.1	0.6	16	FALSE	7
0.871154	0.272818	upgma	1000	0.7	60	0.1	0.6	16	FALSE	8
0.905308	0.218656	upgma	1000	0.7	60	0.1	0.6	32	FALSE	0
0.853643	0.244734	upgma	1000	0.7	60	0.1	0.6	16	FALSE	9
0.916429	0.252758	upgma	1000	0.7	60	0.1	0.6	16	FALSE	5
0.893154	0.248746	upgma	1000	0.7	60	0.1	0.6	32	FALSE	3
0.892643	0.215647	upgma	1000	0.7	60	0.1	0.6	32	FALSE	1
0.910846	0.202608	upgma	1000	0.7	60	0.1	0.6	32	FALSE	4
0.904714	0.243731	upgma	1000	0.7	60	0.1	0.6	32	FALSE	5
0.897765	0.240722	upgma	1000	0.7	60	0.1	0.6	32	FALSE	2
0.879571	0.237713	upgma	1000	0.7	60	0.1	0.6	32	FALSE	7
0.861846	0.270812	upgma	1000	0.7	60	0.1	0.6	32	FALSE	8
0.817231	0.335005	upgma	1000	0.7	60	0.1	0.7	1	FALSE	0
0.812769	0.35005	upgma	1000	0.7	60	0.1	0.7	1	FALSE	3
0.858286	0.234704	upgma	1000	0.7	60	0.1	0.6	32	FALSE	9
0.799857	0.324975	upgma	1000	0.7	60	0.1	0.7	1	FALSE	1
0.824	0.336008	upgma	1000	0.7	60	0.1	0.7	1	FALSE	4
0.904071	0.212638	upgma	1000	0.7	60	0.1	0.6	32	FALSE	6
0.779857	0.372116	upgma	1000	0.7	60	0.1	0.7	1	FALSE	7
0.801286	0.358074	upgma	1000	0.7	60	0.1	0.7	1	FALSE	5
0.822286	0.328987	upgma	1000	0.7	60	0.1	0.7	1	FALSE	6
0.792412	0.338014	upgma	1000	0.7	60	0.1	0.7	1	FALSE	2
0.8	0.346038	upgma	1000	0.7	60	0.1	0.7	1	FALSE	9
0.842769	0.278837	upgma	1000	0.7	60	0.1	0.7	2	FALSE	0
0.849154	0.303912	upgma	1000	0.7	60	0.1	0.7	2	FALSE	3
0.831231	0.271815	upgma	1000	0.7	60	0.1	0.7	2	FALSE	4
0.825429	0.305918	upgma	1000	0.7	60	0.1	0.7	2	FALSE	5
0.832765	0.28987	upgma	1000	0.7	60	0.1	0.7	2	FALSE	2
0.840357	0.30993	upgma	1000	0.7	60	0.1	0.7	2	FALSE	7
0.825769	0.349047	upgma	1000	0.7	60	0.1	0.7	1	FALSE	8
0.865429	0.257773	upgma	1000	0.7	60	0.1	0.7	2	FALSE	1
0.840571	0.281846	upgma	1000	0.7	60	0.1	0.7	2	FALSE	6
0.852286	0.22668	upgma	1000	0.7	60	0.1	0.7	4	FALSE	1
0.847769	0.251755	upgma	1000	0.7	60	0.1	0.7	4	FALSE	0
0.820538	0.316951	upgma	1000	0.7	60	0.1	0.7	2	FALSE	8
0.890385	0.250752	upgma	1000	0.7	60	0.1	0.7	4	FALSE	4
0.792429	0.288867	upgma	1000	0.7	60	0.1	0.7	2	FALSE	9
0.864077	0.272818	upgma	1000	0.7	60	0.1	0.7	4	FALSE	3
0.888857	0.271815	upgma	1000	0.7	60	0.1	0.7	4	FALSE	5
0.867059	0.262788	upgma	1000	0.7	60	0.1	0.7	4	FALSE	2
0.840385	0.28987	upgma	1000	0.7	60	0.1	0.7	4	FALSE	8
0.8515	0.278837	upgma	1000	0.7	60	0.1	0.7	4	FALSE	7
0.883214	0.249749	upgma	1000	0.7	60	0.1	0.7	4	FALSE	6
0.888429	0.22668	upgma	1000	0.7	60	0.1	0.7	8	FALSE	1
0.813857	0.2668	upgma	1000	0.7	60	0.1	0.7	4	FALSE	9
0.894	0.228686	upgma	1000	0.7	60	0.1	0.7	8	FALSE	0
0.888214	0.252758	upgma	1000	0.7	60	0.1	0.7	8	FALSE	5
0.891385	0.229689	upgma	1000	0.7	60	0.1	0.7	8	FALSE	4
0.886357	0.237713	upgma	1000	0.7	60	0.1	0.7	8	FALSE	6
0.875	0.250752	upgma	1000	0.7	60	0.1	0.7	8	FALSE	2
0.825571	0.259779	upgma	1000	0.7	60	0.1	0.7	8	FALSE	7
0.893846	0.257773	upgma	1000	0.7	60	0.1	0.7	8	FALSE	3
0.853143	0.247743	upgma	1000	0.7	60	0.1	0.7	8	FALSE	9
0.905769	0.221665	upgma	1000	0.7	60	0.1	0.7	16	FALSE	0
0.907077	0.214644	upgma	1000	0.7	60	0.1	0.7	16	FALSE	4
0.866385	0.2668	upgma	1000	0.7	60	0.1	0.7	8	FALSE	8
0.858286	0.21665	upgma	1000	0.7	60	0.1	0.7	16	FALSE	1
0.908	0.238716	upgma	1000	0.7	60	0.1	0.7	16	FALSE	3
0.910143	0.247743	upgma	1000	0.7	60	0.1	0.7	16	FALSE	5
0.867647	0.247743	upgma	1000	0.7	60	0.1	0.7	16	FALSE	2
0.911	0.213641	upgma	1000	0.7	60	0.1	0.7	16	FALSE	6
0.881538	0.265797	upgma	1000	0.7	60	0.1	0.7	16	FALSE	8
0.8545	0.255767	upgma	1000	0.7	60	0.1	0.7	16	FALSE	7
0.841071	0.237713	upgma	1000	0.7	60	0.1	0.7	16	FALSE	9
0.871714	0.213641	upgma	1000	0.7	60	0.1	0.7	32	FALSE	1
0.905308	0.238716	upgma	1000	0.7	60	0.1	0.7	32	FALSE	3
0.917769	0.201605	upgma	1000	0.7	60	0.1	0.7	32	FALSE	4
0.893385	0.215647	upgma	1000	0.7	60	0.1	0.7	32	FALSE	0
0.862308	0.258776	upgma	1000	0.7	60	0.1	0.7	32	FALSE	8
0.914357	0.211635	upgma	1000	0.7	60	0.1	0.7	32	FALSE	6
0.905	0.24674	upgma	1000	0.7	60	0.1	0.7	32	FALSE	5
0.883	0.242728	upgma	1000	0.7	60	0.1	0.7	32	FALSE	2
0.8855	0.242728	upgma	1000	0.7	60	0.1	0.7	32	FALSE	7
0.817231	0.335005	upgma	1000	0.7	60	0.1	0.8	1	FALSE	0
0.812769	0.35005	upgma	1000	0.7	60	0.1	0.8	1	FALSE	3
0.850929	0.229689	upgma	1000	0.7	60	0.1	0.7	32	FALSE	9
0.799857	0.324975	upgma	1000	0.7	60	0.1	0.8	1	FALSE	1
0.824	0.336008	upgma	1000	0.7	60	0.1	0.8	1	FALSE	4
0.792412	0.338014	upgma	1000	0.7	60	0.1	0.8	1	FALSE	2
0.825769	0.349047	upgma	1000	0.7	60	0.1	0.8	1	FALSE	8
0.801286	0.358074	upgma	1000	0.7	60	0.1	0.8	1	FALSE	5
0.779857	0.372116	upgma	1000	0.7	60	0.1	0.8	1	FALSE	7
0.822286	0.328987	upgma	1000	0.7	60	0.1	0.8	1	FALSE	6
0.8	0.346038	upgma	1000	0.7	60	0.1	0.8	1	FALSE	9
0.866615	0.267803	upgma	1000	0.7	60	0.1	0.8	2	FALSE	0
0.867308	0.25677	upgma	1000	0.7	60	0.1	0.8	2	FALSE	4
0.899846	0.28987	upgma	1000	0.7	60	0.1	0.8	2	FALSE	3
0.824857	0.248746	upgma	1000	0.7	60	0.1	0.8	2	FALSE	1
0.849357	0.298897	upgma	1000	0.7	60	0.1	0.8	2	FALSE	5
0.854714	0.268806	upgma	1000	0.7	60	0.1	0.8	2	FALSE	6
0.809143	0.306921	upgma	1000	0.7	60	0.1	0.8	2	FALSE	7
0.830923	0.308927	upgma	1000	0.7	60	0.1	0.8	2	FALSE	8
0.862692	0.24674	upgma	1000	0.7	60	0.1	0.8	4	FALSE	0
0.850412	0.285858	upgma	1000	0.7	60	0.1	0.8	2	FALSE	2
0.843071	0.22668	upgma	1000	0.7	60	0.1	0.8	4	FALSE	1
0.882692	0.264794	upgma	1000	0.7	60	0.1	0.8	4	FALSE	3
0.876154	0.231695	upgma	1000	0.7	60	0.1	0.8	4	FALSE	4
0.799429	0.278837	upgma	1000	0.7	60	0.1	0.8	2	FALSE	9
0.879429	0.263791	upgma	1000	0.7	60	0.1	0.8	4	FALSE	5
0.845571	0.272818	upgma	1000	0.7	60	0.1	0.8	4	FALSE	7
0.845	0.257773	upgma	1000	0.7	60	0.1	0.8	4	FALSE	2
0.880538	0.270812	upgma	1000	0.7	60	0.1	0.8	4	FALSE	8
0.882286	0.221665	upgma	1000	0.7	60	0.1	0.8	8	FALSE	1
0.842786	0.247743	upgma	1000	0.7	60	0.1	0.8	4	FALSE	9
0.902462	0.230692	upgma	1000	0.7	60	0.1	0.8	8	FALSE	0
0.905462	0.221665	upgma	1000	0.7	60	0.1	0.8	8	FALSE	4
0.904462	0.244734	upgma	1000	0.7	60	0.1	0.8	8	FALSE	3
0.9155	0.222668	upgma	1000	0.7	60	0.1	0.8	8	FALSE	6
0.886059	0.240722	upgma	1000	0.7	60	0.1	0.8	8	FALSE	2
0.891	0.243731	upgma	1000	0.7	60	0.1	0.8	4	FALSE	6
0.910286	0.253761	upgma	1000	0.7	60	0.1	0.8	8	FALSE	5
0.817143	0.262788	upgma	1000	0.7	60	0.1	0.8	8	FALSE	7
0.875692	0.272818	upgma	1000	0.7	60	0.1	0.8	8	FALSE	8
0.842286	0.245737	upgma	1000	0.7	60	0.1	0.8	8	FALSE	9
0.909	0.214644	upgma	1000	0.7	60	0.1	0.8	16	FALSE	0
0.909692	0.207623	upgma	1000	0.7	60	0.1	0.8	16	FALSE	4
0.892615	0.241725	upgma	1000	0.7	60	0.1	0.8	16	FALSE	3
0.905643	0.207623	upgma	1000	0.7	60	0.1	0.8	16	FALSE	1
0.904143	0.243731	upgma	1000	0.7	60	0.1	0.8	16	FALSE	5
0.8685	0.244734	upgma	1000	0.7	60	0.1	0.8	16	FALSE	7
0.872154	0.268806	upgma	1000	0.7	60	0.1	0.8	16	FALSE	8
0.910765	0.239719	upgma	1000	0.7	60	0.1	0.8	16	FALSE	2
0.907071	0.217653	upgma	1000	0.7	60	0.1	0.8	16	FALSE	6
0.8615	0.233701	upgma	1000	0.7	60	0.1	0.8	16	FALSE	9
0.901385	0.214644	upgma	1000	0.7	60	0.1	0.8	32	FALSE	0
0.904462	0.244734	upgma	1000	0.7	60	0.1	0.8	32	FALSE	3
0.892214	0.207623	upgma	1000	0.7	60	0.1	0.8	32	FALSE	1
0.929615	0.189569	upgma	1000	0.7	60	0.1	0.8	32	FALSE	4
0.817231	0.335005	upgma	1000	0.7	60	0.1	0.9	1	FALSE	0
0.898	0.24674	upgma	1000	0.7	60	0.1	0.8	32	FALSE	5
0.8605	0.229689	upgma	1000	0.7	60	0.1	0.8	32	FALSE	9
0.871692	0.254764	upgma	1000	0.7	60	0.1	0.8	32	FALSE	8
0.876357	0.237713	upgma	1000	0.7	60	0.1	0.8	32	FALSE	7
0.911714	0.209629	upgma	1000	0.7	60	0.1	0.8	32	FALSE	6
0.909941	0.23671	upgma	1000	0.7	60	0.1	0.8	32	FALSE	2
0.824	0.336008	upgma	1000	0.7	60	0.1	0.9	1	FALSE	4
0.799857	0.324975	upgma	1000	0.7	60	0.1	0.9	1	FALSE	1
0.812769	0.35005	upgma	1000	0.7	60	0.1	0.9	1	FALSE	3
0.822286	0.328987	upgma	1000	0.7	60	0.1	0.9	1	FALSE	6
0.825769	0.349047	upgma	1000	0.7	60	0.1	0.9	1	FALSE	8
0.792412	0.338014	upgma	1000	0.7	60	0.1	0.9	1	FALSE	2
0.779857	0.372116	upgma	1000	0.7	60	0.1	0.9	1	FALSE	7
0.8	0.346038	upgma	1000	0.7	60	0.1	0.9	1	FALSE	9
0.875077	0.261785	upgma	1000	0.7	60	0.1	0.9	2	FALSE	0
0.801286	0.358074	upgma	1000	0.7	60	0.1	0.9	1	FALSE	5
0.892923	0.288867	upgma	1000	0.7	60	0.1	0.9	2	FALSE	3
0.856786	0.243731	upgma	1000	0.7	60	0.1	0.9	2	FALSE	1
0.861308	0.262788	upgma	1000	0.7	60	0.1	0.9	2	FALSE	4
0.856286	0.275827	upgma	1000	0.7	60	0.1	0.9	2	FALSE	6
0.856588	0.278837	upgma	1000	0.7	60	0.1	0.9	2	FALSE	2
0.861	0.296891	upgma	1000	0.7	60	0.1	0.9	2	FALSE	5
0.894308	0.229689	upgma	1000	0.7	60	0.1	0.9	4	FALSE	0
0.8065	0.272818	upgma	1000	0.7	60	0.1	0.9	2	FALSE	9
0.814786	0.286861	upgma	1000	0.7	60	0.1	0.9	2	FALSE	7
0.841769	0.298897	upgma	1000	0.7	60	0.1	0.9	2	FALSE	8
0.877857	0.22668	upgma	1000	0.7	60	0.1	0.9	4	FALSE	1
0.895846	0.261785	upgma	1000	0.7	60	0.1	0.9	4	FALSE	3
0.893429	0.255767	upgma	1000	0.7	60	0.1	0.9	4	FALSE	5
0.867529	0.261785	upgma	1000	0.7	60	0.1	0.9	4	FALSE	2
0.843	0.260782	upgma	1000	0.7	60	0.1	0.9	4	FALSE	7
0.868615	0.270812	upgma	1000	0.7	60	0.1	0.9	4	FALSE	8
0.885071	0.238716	upgma	1000	0.7	60	0.1	0.9	4	FALSE	6
0.899308	0.219659	upgma	1000	0.7	60	0.1	0.9	8	FALSE	0
0.890714	0.215647	upgma	1000	0.7	60	0.1	0.9	8	FALSE	1
0.846357	0.244734	upgma	1000	0.7	60	0.1	0.9	4	FALSE	9
0.896538	0.229689	upgma	1000	0.7	60	0.1	0.9	4	FALSE	4
0.891538	0.24674	upgma	1000	0.7	60	0.1	0.9	8	FALSE	3
0.917154	0.199599	upgma	1000	0.7	60	0.1	0.9	8	FALSE	4
0.899235	0.240722	upgma	1000	0.7	60	0.1	0.9	8	FALSE	2
0.903929	0.245737	upgma	1000	0.7	60	0.1	0.9	8	FALSE	5
0.905286	0.214644	upgma	1000	0.7	60	0.1	0.9	8	FALSE	6
0.871231	0.265797	upgma	1000	0.7	60	0.1	0.9	8	FALSE	8
0.876214	0.239719	upgma	1000	0.7	60	0.1	0.9	8	FALSE	7
0.856286	0.233701	upgma	1000	0.7	60	0.1	0.9	8	FALSE	9
0.911231	0.243731	upgma	1000	0.7	60	0.1	0.9	16	FALSE	3
0.882429	0.20662	upgma	1000	0.7	60	0.1	0.9	16	FALSE	1
0.896923	0.212638	upgma	1000	0.7	60	0.1	0.9	16	FALSE	0
0.923231	0.193581	upgma	1000	0.7	60	0.1	0.9	16	FALSE	4
0.904765	0.242728	upgma	1000	0.7	60	0.1	0.9	16	FALSE	2
0.910357	0.242728	upgma	1000	0.7	60	0.1	0.9	16	FALSE	5
0.9075	0.212638	upgma	1000	0.7	60	0.1	0.9	16	FALSE	6
0.8735	0.235707	upgma	1000	0.7	60	0.1	0.9	16	FALSE	7
0.892385	0.25677	upgma	1000	0.7	60	0.1	0.9	16	FALSE	8
0.901615	0.209629	upgma	1000	0.7	60	0.1	0.9	32	FALSE	0
0.876643	0.200602	upgma	1000	0.7	60	0.1	0.9	32	FALSE	1
0.860643	0.229689	upgma	1000	0.7	60	0.1	0.9	16	FALSE	9
0.903385	0.189569	upgma	1000	0.7	60	0.1	0.9	32	FALSE	4
0.909538	0.242728	upgma	1000	0.7	60	0.1	0.9	32	FALSE	3
0.890929	0.249749	upgma	1000	0.7	60	0.1	0.9	32	FALSE	5
0.906176	0.238716	upgma	1000	0.7	60	0.1	0.9	32	FALSE	2
0.910357	0.207623	upgma	1000	0.7	60	0.1	0.9	32	FALSE	6
0.875571	0.242728	upgma	1000	0.7	60	0.1	0.9	32	FALSE	7
0.799857	0.324975	upgma	1000	0.7	60	0.1	1	1	FALSE	1
0.8395	0.22668	upgma	1000	0.7	60	0.1	0.9	32	FALSE	9
0.859692	0.253761	upgma	1000	0.7	60	0.1	0.9	32	FALSE	8
0.812769	0.35005	upgma	1000	0.7	60	0.1	1	1	FALSE	3
0.817231	0.335005	upgma	1000	0.7	60	0.1	1	1	FALSE	0
0.801286	0.358074	upgma	1000	0.7	60	0.1	1	1	FALSE	5
0.779857	0.372116	upgma	1000	0.7	60	0.1	1	1	FALSE	7
0.792412	0.338014	upgma	1000	0.7	60	0.1	1	1	FALSE	2
0.824	0.336008	upgma	1000	0.7	60	0.1	1	1	FALSE	4
0.8	0.346038	upgma	1000	0.7	60	0.1	1	1	FALSE	9
0.868154	0.249749	upgma	1000	0.7	60	0.1	1	2	FALSE	0
0.822286	0.328987	upgma	1000	0.7	60	0.1	1	1	FALSE	6
0.825769	0.349047	upgma	1000	0.7	60	0.1	1	1	FALSE	8
0.870643	0.242728	upgma	1000	0.7	60	0.1	1	2	FALSE	1
0.880692	0.241725	upgma	1000	0.7	60	0.1	1	2	FALSE	4
0.888538	0.265797	upgma	1000	0.7	60	0.1	1	2	FALSE	3
0.860143	0.286861	upgma	1000	0.7	60	0.1	1	2	FALSE	7
0.864846	0.27984	upgma	1000	0.7	60	0.1	1	2	FALSE	8
0.855588	0.283852	upgma	1000	0.7	60	0.1	1	2	FALSE	2
0.872	0.265797	upgma	1000	0.7	60	0.1	1	2	FALSE	5
0.875929	0.269809	upgma	1000	0.7	60	0.1	1	2	FALSE	6
0.841357	0.258776	upgma	1000	0.7	60	0.1	1	2	FALSE	9
0.898538	0.207623	upgma	1000	0.7	60	0.1	1	4	FALSE	4
0.8795	0.22668	upgma	1000	0.7	60	0.1	1	4	FALSE	1
0.899692	0.227683	upgma	1000	0.7	60	0.1	1	4	FALSE	0
0.892294	0.259779	upgma	1000	0.7	60	0.1	1	4	FALSE	2
0.901786	0.251755	upgma	1000	0.7	60	0.1	1	4	FALSE	5
0.857286	0.253761	upgma	1000	0.7	60	0.1	1	4	FALSE	7
0.893462	0.258776	upgma	1000	0.7	60	0.1	1	4	FALSE	3
0.861615	0.275827	upgma	1000	0.7	60	0.1	1	4	FALSE	8
0.900429	0.223671	upgma	1000	0.7	60	0.1	1	4	FALSE	6
0.845786	0.240722	upgma	1000	0.7	60	0.1	1	4	FALSE	9
0.898231	0.21665	upgma	1000	0.7	60	0.1	1	8	FALSE	0
0.9075	0.213641	upgma	1000	0.7	60	0.1	1	8	FALSE	1
0.902769	0.244734	upgma	1000	0.7	60	0.1	1	8	FALSE	3
0.894647	0.245737	upgma	1000	0.7	60	0.1	1	8	FALSE	2
0.911	0.213641	upgma	1000	0.7	60	0.1	1	8	FALSE	6
0.893071	0.247743	upgma	1000	0.7	60	0.1	1	8	FALSE	5
0.869692	0.260782	upgma	1000	0.7	60	0.1	1	8	FALSE	8
0.920615	0.19659	upgma	1000	0.7	60	0.1	1	8	FALSE	4
0.842214	0.225677	upgma	1000	0.7	60	0.1	1	8	FALSE	9
0.902615	0.212638	upgma	1000	0.7	60	0.1	1	16	FALSE	0
0.889143	0.242728	upgma	1000	0.7	60	0.1	1	8	FALSE	7
0.916	0.23671	upgma	1000	0.7	60	0.1	1	16	FALSE	3
0.871714	0.198596	upgma	1000	0.7	60	0.1	1	16	FALSE	1
0.914	0.23671	upgma	1000	0.7	60	0.1	1	16	FALSE	2
0.893857	0.247743	upgma	1000	0.7	60	0.1	1	16	FALSE	5
0.921385	0.192578	upgma	1000	0.7	60	0.1	1	16	FALSE	4
0.847071	0.241725	upgma	1000	0.7	60	0.1	1	16	FALSE	7
0.874077	0.257773	upgma	1000	0.7	60	0.1	1	16	FALSE	8
0.912571	0.209629	upgma	1000	0.7	60	0.1	1	16	FALSE	6
0.904692	0.209629	upgma	1000	0.7	60	0.1	1	32	FALSE	0
0.872071	0.221665	upgma	1000	0.7	60	0.1	1	16	FALSE	9
0.917615	0.237713	upgma	1000	0.7	60	0.1	1	32	FALSE	3
0	1	greedy	1000	0.7	60	0.1	0.5	1	FALSE	0
0.870786	0.239719	upgma	1000	0.7	60	0.1	1	32	FALSE	7
0.922154	0.188566	upgma	1000	0.7	60	0.1	1	32	FALSE	4
0.871571	0.198596	upgma	1000	0.7	60	0.1	1	32	FALSE	1
0.915	0.202608	upgma	1000	0.7	60	0.1	1	32	FALSE	6
0	1	greedy	1000	0.7	60	0.1	0.5	1	FALSE	1
0	1	greedy	1000	0.7	60	0.1	0.5	1	FALSE	3
0.912353	0.239719	upgma	1000	0.7	60	0.1	1	32	FALSE	2
0	1	greedy	1000	0.7	60	0.1	0.5	1	FALSE	2
0	1	greedy	1000	0.7	60	0.1	0.5	1	FALSE	4
0	1	greedy	1000	0.7	60	0.1	0.5	1	FALSE	5
0	1	greedy	1000	0.7	60	0.1	0.5	1	FALSE	7
0	1	greedy	1000	0.7	60	0.1	0.5	1	FALSE	8
0	1	greedy	1000	0.7	60	0.1	0.5	1	FALSE	9
0.896357	0.244734	upgma	1000	0.7	60	0.1	1	32	FALSE	5
0.891923	0.252758	upgma	1000	0.7	60	0.1	1	32	FALSE	8
0.872929	0.219659	upgma	1000	0.7	60	0.1	1	32	FALSE	9
0.644846	0.691843	greedy	1000	0.7	60	0.1	0.5	2	FALSE	0
0	1	greedy	1000	0.7	60	0.1	0.5	1	FALSE	6
0.626929	0.702621	greedy	1000	0.7	60	0.1	0.5	2	FALSE	1
0.637308	0.726027	greedy	1000	0.7	60	0.1	0.5	2	FALSE	3
0.614538	0.694949	greedy	1000	0.7	60	0.1	0.5	2	FALSE	4
0.602429	0.734891	greedy	1000	0.7	60	0.1	0.5	2	FALSE	5
0.633308	0.726027	greedy	1000	0.7	60	0.1	0.5	2	FALSE	8
0.635588	0.708207	greedy	1000	0.7	60	0.1	0.5	2	FALSE	2
0.608143	0.726904	greedy	1000	0.7	60	0.1	0.5	2	FALSE	6
0.597929	0.772382	greedy	1000	0.7	60	0.1	0.5	2	FALSE	7
0.675385	0.693394	greedy	1000	0.7	60	0.1	0.5	4	FALSE	0
0.654071	0.743927	greedy	1000	0.7	60	0.1	0.5	2	FALSE	9
0.688462	0.669873	greedy	1000	0.7	60	0.1	0.5	4	FALSE	4
0.650786	0.631605	greedy	1000	0.7	60	0.1	0.5	4	FALSE	1
0.714538	0.679025	greedy	1000	0.7	60	0.1	0.5	4	FALSE	3
0.756706	0.668189	greedy	1000	0.7	60	0.1	0.5	4	FALSE	2
0.676857	0.681911	greedy	1000	0.7	60	0.1	0.5	4	FALSE	6
0.704071	0.705285	greedy	1000	0.7	60	0.1	0.5	4	FALSE	5
0.745923	0.656329	greedy	1000	0.7	60	0.1	0.5	4	FALSE	8
0.760308	0.589899	greedy	1000	0.7	60	0.1	0.5	8	FALSE	0
0.724214	0.697308	greedy	1000	0.7	60	0.1	0.5	4	FALSE	7
0.716714	0.694487	greedy	1000	0.7	60	0.1	0.5	4	FALSE	9
0.729077	0.619483	greedy	1000	0.7	60	0.1	0.5	8	FALSE	3
0.718786	0.599194	greedy	1000	0.7	60	0.1	0.5	8	FALSE	1
0.765692	0.607704	greedy	1000	0.7	60	0.1	0.5	8	FALSE	4
0.727357	0.622527	greedy	1000	0.7	60	0.1	0.5	8	FALSE	5
0.733471	0.61238	greedy	1000	0.7	60	0.1	0.5	8	FALSE	2
0.728071	0.64539	greedy	1000	0.7	60	0.1	0.5	8	FALSE	9
0.742154	0.557585	greedy	1000	0.7	60	0.1	0.5	16	FALSE	3
0	1	greedy	1000	0.7	60	0.1	0.6	1	FALSE	0
0.749857	0.541562	greedy	1000	0.7	60	0.1	0.5	16	FALSE	1
0.810692	0.529889	greedy	1000	0.7	60	0.1	0.5	16	FALSE	4
0	1	greedy	1000	0.7	60	0.1	0.6	1	FALSE	1
0.788154	0.542218	greedy	1000	0.7	60	0.1	0.5	16	FALSE	8
0	1	greedy	1000	0.7	60	0.1	0.6	1	FALSE	3
0.786471	0.534789	greedy	1000	0.7	60	0.1	0.5	16	FALSE	2
0.763643	0.557927	greedy	1000	0.7	60	0.1	0.5	16	FALSE	5
0.801143	0.587608	greedy	1000	0.7	60	0.1	0.5	16	FALSE	7
0.762786	0.544947	greedy	1000	0.7	60	0.1	0.5	16	FALSE	6
0.775692	0.500758	greedy	1000	0.7	60	0.1	0.5	32	FALSE	0
0	1	greedy	1000	0.7	60	0.1	0.6	1	FALSE	2
0	1	greedy	1000	0.7	60	0.1	0.6	1	FALSE	4
0.778308	0.517975	greedy	1000	0.7	60	0.1	0.5	32	FALSE	3
0	1	greedy	1000	0.7	60	0.1	0.6	1	FALSE	5
0.814643	0.495214	greedy	1000	0.7	60	0.1	0.5	32	FALSE	1
0.784	0.57382	greedy	1000	0.7	60	0.1	0.5	16	FALSE	9
0.809923	0.505061	greedy	1000	0.7	60	0.1	0.5	32	FALSE	4
0.769706	0.493645	greedy	1000	0.7	60	0.1	0.5	32	FALSE	2
0.792692	0.507614	greedy	1000	0.7	60	0.1	0.5	32	FALSE	8
0.835214	0.545501	greedy	1000	0.7	60	0.1	0.5	32	FALSE	7
0.814929	0.489578	greedy	1000	0.7	60	0.1	0.5	32	FALSE	5
0.784857	0.496439	greedy	1000	0.7	60	0.1	0.5	32	FALSE	6
0.805429	0.533469	greedy	1000	0.7	60	0.1	0.5	32	FALSE	9
0	1	greedy	1000	0.7	60	0.1	0.6	1	FALSE	6
0.769385	0.632944	greedy	1000	0.7	60	0.1	0.5	8	FALSE	8
0	1	greedy	1000	0.7	60	0.1	0.6	1	FALSE	7
0	1	greedy	1000	0.7	60	0.1	0.6	1	FALSE	8
0	1	greedy	1000	0.7	60	0.1	0.6	1	FALSE	9
0.757769	0.539394	greedy	1000	0.7	60	0.1	0.5	16	FALSE	0
0.759429	0.64646	greedy	1000	0.7	60	0.1	0.5	8	FALSE	7
0.729929	0.617692	greedy	1000	0.7	60	0.1	0.5	8	FALSE	6
0.653077	0.697581	greedy	1000	0.7	60	0.1	0.6	2	FALSE	0
0.673538	0.705584	greedy	1000	0.7	60	0.1	0.6	2	FALSE	3
0.602357	0.695718	greedy	1000	0.7	60	0.1	0.6	2	FALSE	1
0.723538	0.641595	greedy	1000	0.7	60	0.1	0.6	4	FALSE	0
0.655615	0.6857	greedy	1000	0.7	60	0.1	0.6	2	FALSE	4
0.670308	0.72242	greedy	1000	0.7	60	0.1	0.6	2	FALSE	8
0.652714	0.709939	greedy	1000	0.7	60	0.1	0.6	2	FALSE	6
0.706286	0.605038	greedy	1000	0.7	60	0.1	0.6	4	FALSE	1
0.713692	0.640791	greedy	1000	0.7	60	0.1	0.6	4	FALSE	3
0.672118	0.72225	greedy	1000	0.7	60	0.1	0.6	2	FALSE	2
0.627	0.749366	greedy	1000	0.7	60	0.1	0.6	2	FALSE	5
0.653714	0.724557	greedy	1000	0.7	60	0.1	0.6	2	FALSE	9
0.6525	0.727319	greedy	1000	0.7	60	0.1	0.6	2	FALSE	7
0.682615	0.651469	greedy	1000	0.7	60	0.1	0.6	4	FALSE	4
0.732357	0.654858	greedy	1000	0.7	60	0.1	0.6	4	FALSE	6
0.731385	0.655488	greedy	1000	0.7	60	0.1	0.6	4	FALSE	8
0.762059	0.607505	greedy	1000	0.7	60	0.1	0.6	4	FALSE	2
0.7095	0.697368	greedy	1000	0.7	60	0.1	0.6	4	FALSE	7
0.710786	0.677518	greedy	1000	0.7	60	0.1	0.6	4	FALSE	5
0.741462	0.595154	greedy	1000	0.7	60	0.1	0.6	8	FALSE	0
0.738786	0.666159	greedy	1000	0.7	60	0.1	0.6	4	FALSE	9
0.726857	0.546599	greedy	1000	0.7	60	0.1	0.6	8	FALSE	1
0.717588	0.587608	greedy	1000	0.7	60	0.1	0.6	8	FALSE	2
0.736308	0.584178	greedy	1000	0.7	60	0.1	0.6	8	FALSE	4
0.757214	0.593893	greedy	1000	0.7	60	0.1	0.6	8	FALSE	5
0.713143	0.574835	greedy	1000	0.7	60	0.1	0.6	8	FALSE	6
0.780769	0.483055	greedy	1000	0.7	60	0.1	0.6	16	FALSE	0
0	1	greedy	1000	0.7	60	0.1	0.7	1	FALSE	0
0.818769	0.533232	greedy	1000	0.7	60	0.1	0.6	16	FALSE	3
0.804538	0.51217	greedy	1000	0.7	60	0.1	0.6	16	FALSE	4
0.805357	0.490176	greedy	1000	0.7	60	0.1	0.6	16	FALSE	1
0.814077	0.50483	greedy	1000	0.7	60	0.1	0.6	16	FALSE	8
0	1	greedy	1000	0.7	60	0.1	0.7	1	FALSE	1
0.766059	0.5226	greedy	1000	0.7	60	0.1	0.6	16	FALSE	2
0.779143	0.521341	greedy	1000	0.7	60	0.1	0.6	16	FALSE	5
0.793692	0.464575	greedy	1000	0.7	60	0.1	0.6	32	FALSE	0
0.783071	0.588595	greedy	1000	0.7	60	0.1	0.6	16	FALSE	7
0	1	greedy	1000	0.7	60	0.1	0.7	1	FALSE	3
0.783714	0.556456	greedy	1000	0.7	60	0.1	0.6	16	FALSE	9
0.837071	0.443102	greedy	1000	0.7	60	0.1	0.6	32	FALSE	1
0.809857	0.534789	greedy	1000	0.7	60	0.1	0.6	16	FALSE	6
0.842	0.469036	greedy	1000	0.7	60	0.1	0.6	32	FALSE	4
0.755231	0.589848	greedy	1000	0.7	60	0.1	0.6	8	FALSE	3
0.799154	0.493658	greedy	1000	0.7	60	0.1	0.6	32	FALSE	3
0	1	greedy	1000	0.7	60	0.1	0.7	1	FALSE	4
0.817692	0.486005	greedy	1000	0.7	60	0.1	0.6	32	FALSE	8
0.809071	0.464903	greedy	1000	0.7	60	0.1	0.6	32	FALSE	5
0	1	greedy	1000	0.7	60	0.1	0.7	1	FALSE	2
0.839357	0.531027	greedy	1000	0.7	60	0.1	0.6	32	FALSE	7
0.824143	0.458143	greedy	1000	0.7	60	0.1	0.6	32	FALSE	6
0.798529	0.466667	greedy	1000	0.7	60	0.1	0.6	32	FALSE	2
0	1	greedy	1000	0.7	60	0.1	0.7	1	FALSE	5
0.820429	0.495441	greedy	1000	0.7	60	0.1	0.6	32	FALSE	9
0.778143	0.632487	greedy	1000	0.7	60	0.1	0.6	8	FALSE	7
0	1	greedy	1000	0.7	60	0.1	0.7	1	FALSE	6
0	1	greedy	1000	0.7	60	0.1	0.7	1	FALSE	8
0	1	greedy	1000	0.7	60	0.1	0.7	1	FALSE	7
0.767385	0.605076	greedy	1000	0.7	60	0.1	0.6	8	FALSE	8
0.768	0.594115	greedy	1000	0.7	60	0.1	0.6	8	FALSE	9
0	1	greedy	1000	0.7	60	0.1	0.7	1	FALSE	9
0.652154	0.68262	greedy	1000	0.7	60	0.1	0.7	2	FALSE	0
0.677538	0.668352	greedy	1000	0.7	60	0.1	0.7	2	FALSE	4
0.669462	0.669036	greedy	1000	0.7	60	0.1	0.7	2	FALSE	3
0.631357	0.665491	greedy	1000	0.7	60	0.1	0.7	2	FALSE	1
0.648714	0.703553	greedy	1000	0.7	60	0.1	0.7	2	FALSE	6
0.637231	0.734891	greedy	1000	0.7	60	0.1	0.7	2	FALSE	8
0.640786	0.734756	greedy	1000	0.7	60	0.1	0.7	2	FALSE	5
0.675286	0.72557	greedy	1000	0.7	60	0.1	0.7	2	FALSE	7
0.729308	0.615734	greedy	1000	0.7	60	0.1	0.7	4	FALSE	0
0.705154	0.609114	greedy	1000	0.7	60	0.1	0.7	4	FALSE	4
0.680357	0.60664	greedy	1000	0.7	60	0.1	0.7	4	FALSE	1
0.6715	0.685063	greedy	1000	0.7	60	0.1	0.7	2	FALSE	9
0.749846	0.627411	greedy	1000	0.7	60	0.1	0.7	4	FALSE	3
0.756846	0.637379	greedy	1000	0.7	60	0.1	0.7	4	FALSE	8
0.7175	0.613821	greedy	1000	0.7	60	0.1	0.7	4	FALSE	6
0.755214	0.650584	greedy	1000	0.7	60	0.1	0.7	4	FALSE	7
0.711071	0.62963	greedy	1000	0.7	60	0.1	0.7	4	FALSE	5
0.688647	0.707194	greedy	1000	0.7	60	0.1	0.7	2	FALSE	2
0.771154	0.514387	greedy	1000	0.7	60	0.1	0.7	8	FALSE	0
0.723	0.622909	greedy	1000	0.7	60	0.1	0.7	4	FALSE	9
0.7875	0.527932	greedy	1000	0.7	60	0.1	0.7	8	FALSE	1
0.795824	0.522554	greedy	1000	0.7	60	0.1	0.7	8	FALSE	2
0.770154	0.53932	greedy	1000	0.7	60	0.1	0.7	8	FALSE	4
0.771357	0.572589	greedy	1000	0.7	60	0.1	0.7	8	FALSE	5
0.823857	0.536511	greedy	1000	0.7	60	0.1	0.7	8	FALSE	6
0.781714	0.543379	greedy	1000	0.7	60	0.1	0.7	8	FALSE	9
0	1	greedy	1000	0.7	60	0.1	0.8	1	FALSE	0
0.785538	0.49924	greedy	1000	0.7	60	0.1	0.7	16	FALSE	3
0.787077	0.466599	greedy	1000	0.7	60	0.1	0.7	16	FALSE	0
0.805385	0.482496	greedy	1000	0.7	60	0.1	0.7	16	FALSE	4
0.801857	0.453904	greedy	1000	0.7	60	0.1	0.7	16	FALSE	1
0.820786	0.478393	greedy	1000	0.7	60	0.1	0.7	16	FALSE	5
0.786235	0.477377	greedy	1000	0.7	60	0.1	0.7	16	FALSE	2
0.804929	0.553635	greedy	1000	0.7	60	0.1	0.7	16	FALSE	7
0	1	greedy	1000	0.7	60	0.1	0.8	1	FALSE	1
0.800923	0.429439	greedy	1000	0.7	60	0.1	0.7	32	FALSE	0
0.814824	0.599797	greedy	1000	0.7	60	0.1	0.7	4	FALSE	2
0.822077	0.481971	greedy	1000	0.7	60	0.1	0.7	16	FALSE	8
0.820846	0.457317	greedy	1000	0.7	60	0.1	0.7	32	FALSE	3
0.812	0.465246	greedy	1000	0.7	60	0.1	0.7	16	FALSE	6
0.869692	0.407821	greedy	1000	0.7	60	0.1	0.7	32	FALSE	4
0.800857	0.511923	greedy	1000	0.7	60	0.1	0.7	16	FALSE	9
0.858857	0.385081	greedy	1000	0.7	60	0.1	0.7	32	FALSE	1
0	1	greedy	1000	0.7	60	0.1	0.8	1	FALSE	3
0.8315	0.44354	greedy	1000	0.7	60	0.1	0.7	32	FALSE	5
0.838	0.459624	greedy	1000	0.7	60	0.1	0.7	32	FALSE	6
0	1	greedy	1000	0.7	60	0.1	0.8	1	FALSE	2
0.772692	0.551392	greedy	1000	0.7	60	0.1	0.7	8	FALSE	3
0.828692	0.44264	greedy	1000	0.7	60	0.1	0.7	32	FALSE	8
0.855214	0.494148	greedy	1000	0.7	60	0.1	0.7	32	FALSE	7
0	1	greedy	1000	0.7	60	0.1	0.8	1	FALSE	4
0.860059	0.439594	greedy	1000	0.7	60	0.1	0.7	32	FALSE	2
0.842143	0.43769	greedy	1000	0.7	60	0.1	0.7	32	FALSE	9
0	1	greedy	1000	0.7	60	0.1	0.8	1	FALSE	5
0.786308	0.540967	greedy	1000	0.7	60	0.1	0.7	8	FALSE	8
0.807929	0.595528	greedy	1000	0.7	60	0.1	0.7	8	FALSE	7
0	1	greedy	1000	0.7	60	0.1	0.8	1	FALSE	6
0	1	greedy	1000	0.7	60	0.1	0.8	1	FALSE	8
0	1	greedy	1000	0.7	60	0.1	0.8	1	FALSE	7
0	1	greedy	1000	0.7	60	0.1	0.8	1	FALSE	9
0.650538	0.666498	greedy	1000	0.7	60	0.1	0.8	2	FALSE	0
0.669769	0.669883	greedy	1000	0.7	60	0.1	0.8	2	FALSE	3
0.625286	0.64854	greedy	1000	0.7	60	0.1	0.8	2	FALSE	1
0.629462	0.659574	greedy	1000	0.7	60	0.1	0.8	2	FALSE	4
0.769	0.569106	greedy	1000	0.7	60	0.1	0.8	4	FALSE	3
0.641923	0.695984	greedy	1000	0.7	60	0.1	0.8	2	FALSE	8
0.765231	0.577879	greedy	1000	0.7	60	0.1	0.8	4	FALSE	4
0.691071	0.535516	greedy	1000	0.7	60	0.1	0.8	4	FALSE	1
0.748615	0.590702	greedy	1000	0.7	60	0.1	0.8	4	FALSE	0
0.655929	0.708925	greedy	1000	0.7	60	0.1	0.8	2	FALSE	5
0.657643	0.712259	greedy	1000	0.7	60	0.1	0.8	2	FALSE	7
0.765143	0.594512	greedy	1000	0.7	60	0.1	0.8	4	FALSE	5
0.708286	0.598577	greedy	1000	0.7	60	0.1	0.8	4	FALSE	6
0.727235	0.716895	greedy	1000	0.7	60	0.1	0.8	2	FALSE	2
0.783462	0.481032	greedy	1000	0.7	60	0.1	0.8	8	FALSE	0
0.772769	0.578466	greedy	1000	0.7	60	0.1	0.8	4	FALSE	8
0.793059	0.579108	greedy	1000	0.7	60	0.1	0.8	4	FALSE	2
0.686143	0.695035	greedy	1000	0.7	60	0.1	0.8	2	FALSE	9
0.787286	0.590056	greedy	1000	0.7	60	0.1	0.8	4	FALSE	9
0.814071	0.467003	greedy	1000	0.7	60	0.1	0.8	8	FALSE	1
0.818353	0.457041	greedy	1000	0.7	60	0.1	0.8	8	FALSE	2
0.793385	0.503301	greedy	1000	0.7	60	0.1	0.8	8	FALSE	3
0.825462	0.471813	greedy	1000	0.7	60	0.1	0.8	8	FALSE	8
0.850929	0.44642	greedy	1000	0.7	60	0.1	0.8	8	FALSE	6
0.831429	0.554652	greedy	1000	0.7	60	0.1	0.8	8	FALSE	7
0.815286	0.511404	greedy	1000	0.7	60	0.1	0.8	8	FALSE	9
0.667357	0.683249	greedy	1000	0.7	60	0.1	0.8	2	FALSE	6
0.776357	0.625381	greedy	1000	0.7	60	0.1	0.8	4	FALSE	7
0.811846	0.428427	greedy	1000	0.7	60	0.1	0.8	16	FALSE	0
0	1	greedy	1000	0.7	60	0.1	0.9	1	FALSE	0
0.774357	0.505344	greedy	1000	0.7	60	0.1	0.8	8	FALSE	5
0.856846	0.413198	greedy	1000	0.7	60	0.1	0.8	16	FALSE	4
0.837071	0.403933	greedy	1000	0.7	60	0.1	0.8	16	FALSE	1
0.830643	0.451399	greedy	1000	0.7	60	0.1	0.8	16	FALSE	5
0.851769	0.421883	greedy	1000	0.7	60	0.1	0.8	16	FALSE	8
0	1	greedy	1000	0.7	60	0.1	0.9	1	FALSE	1
0.851286	0.426687	greedy	1000	0.7	60	0.1	0.8	16	FALSE	6
0.85	0.42057	greedy	1000	0.7	60	0.1	0.8	16	FALSE	2
0.865769	0.423488	greedy	1000	0.7	60	0.1	0.8	32	FALSE	3
0.838071	0.46072	greedy	1000	0.7	60	0.1	0.8	16	FALSE	9
0.834	0.39038	greedy	1000	0.7	60	0.1	0.8	32	FALSE	0
0.885538	0.38204	greedy	1000	0.7	60	0.1	0.8	32	FALSE	4
0.888929	0.346445	greedy	1000	0.7	60	0.1	0.8	32	FALSE	1
0.847214	0.39939	greedy	1000	0.7	60	0.1	0.8	32	FALSE	6
0.8305	0.427411	greedy	1000	0.7	60	0.1	0.8	32	FALSE	5
0.900588	0.383206	greedy	1000	0.7	60	0.1	0.8	32	FALSE	2
0.814077	0.458333	greedy	1000	0.7	60	0.1	0.8	16	FALSE	3
0	1	greedy	1000	0.7	60	0.1	0.9	1	FALSE	3
0	1	greedy	1000	0.7	60	0.1	0.9	1	FALSE	4
0	1	greedy	1000	0.7	60	0.1	0.9	1	FALSE	2
0.855857	0.435378	greedy	1000	0.7	60	0.1	0.8	32	FALSE	9
0	1	greedy	1000	0.7	60	0.1	0.9	1	FALSE	5
0.848357	0.482688	greedy	1000	0.7	60	0.1	0.8	16	FALSE	7
0.851385	0.399085	greedy	1000	0.7	60	0.1	0.8	32	FALSE	8
0.791769	0.503036	greedy	1000	0.7	60	0.1	0.8	8	FALSE	4
0	1	greedy	1000	0.7	60	0.1	0.9	1	FALSE	6
0	1	greedy	1000	0.7	60	0.1	0.9	1	FALSE	8
0	1	greedy	1000	0.7	60	0.1	0.9	1	FALSE	9
0.848214	0.487023	greedy	1000	0.7	60	0.1	0.8	32	FALSE	7
0.666385	0.645096	greedy	1000	0.7	60	0.1	0.9	2	FALSE	0
0.645357	0.610272	greedy	1000	0.7	60	0.1	0.9	2	FALSE	1
0.655538	0.654158	greedy	1000	0.7	60	0.1	0.9	2	FALSE	4
0.665846	0.657868	greedy	1000	0.7	60	0.1	0.9	2	FALSE	3
0	1	greedy	1000	0.7	60	0.1	0.9	1	FALSE	7
0.699143	0.630722	greedy	1000	0.7	60	0.1	0.9	2	FALSE	6
0.706462	0.619532	greedy	1000	0.7	60	0.1	0.9	2	FALSE	8
0.720286	0.650407	greedy	1000	0.7	60	0.1	0.9	2	FALSE	5
0.703353	0.668189	greedy	1000	0.7	60	0.1	0.9	2	FALSE	2
0.754154	0.541434	greedy	1000	0.7	60	0.1	0.9	4	FALSE	3
0.746214	0.490927	greedy	1000	0.7	60	0.1	0.9	4	FALSE	1
0.633214	0.680365	greedy	1000	0.7	60	0.1	0.9	2	FALSE	7
0.767615	0.506073	greedy	1000	0.7	60	0.1	0.9	4	FALSE	0
0.706786	0.666667	greedy	1000	0.7	60	0.1	0.9	2	FALSE	9
0.748385	0.53854	greedy	1000	0.7	60	0.1	0.9	4	FALSE	4
0.791857	0.574835	greedy	1000	0.7	60	0.1	0.9	4	FALSE	6
0.754471	0.499492	greedy	1000	0.7	60	0.1	0.9	4	FALSE	2
0.733357	0.550585	greedy	1000	0.7	60	0.1	0.9	4	FALSE	5
0.811231	0.536821	greedy	1000	0.7	60	0.1	0.9	4	FALSE	8
0.780077	0.447196	greedy	1000	0.7	60	0.1	0.9	8	FALSE	0
0.763286	0.543842	greedy	1000	0.7	60	0.1	0.9	4	FALSE	9
0.762643	0.425403	greedy	1000	0.7	60	0.1	0.9	8	FALSE	1
0.784429	0.596545	greedy	1000	0.7	60	0.1	0.9	4	FALSE	7
0.837824	0.430754	greedy	1000	0.7	60	0.1	0.9	8	FALSE	2
0.842286	0.452236	greedy	1000	0.7	60	0.1	0.9	8	FALSE	5
0.823429	0.456301	greedy	1000	0.7	60	0.1	0.9	8	FALSE	6
0.819214	0.515522	greedy	1000	0.7	60	0.1	0.9	8	FALSE	7
0	1	greedy	1000	0.7	60	0.1	1	1	FALSE	0
0.86	0.383291	greedy	1000	0.7	60	0.1	0.9	16	FALSE	0
0.823571	0.354513	greedy	1000	0.7	60	0.1	0.9	16	FALSE	1
0	1	greedy	1000	0.7	60	0.1	1	1	FALSE	1
0.825857	0.463489	greedy	1000	0.7	60	0.1	0.9	8	FALSE	9
0.882385	0.368154	greedy	1000	0.7	60	0.1	0.9	16	FALSE	4
0.866357	0.405488	greedy	1000	0.7	60	0.1	0.9	16	FALSE	5
0.909353	0.374046	greedy	1000	0.7	60	0.1	0.9	16	FALSE	2
0	1	greedy	1000	0.7	60	0.1	1	1	FALSE	3
0.888385	0.379065	greedy	1000	0.7	60	0.1	0.9	16	FALSE	8
0.874	0.352911	greedy	1000	0.7	60	0.1	0.9	32	FALSE	0
0.8435	0.474809	greedy	1000	0.7	60	0.1	0.9	16	FALSE	7
0.805462	0.485249	greedy	1000	0.7	60	0.1	0.9	8	FALSE	3
0	1	greedy	1000	0.7	60	0.1	1	1	FALSE	4
0.857143	0.387113	greedy	1000	0.7	60	0.1	0.9	16	FALSE	9
0.906231	0.323872	greedy	1000	0.7	60	0.1	0.9	32	FALSE	4
0.835714	0.398779	greedy	1000	0.7	60	0.1	0.9	16	FALSE	6
0.869071	0.322581	greedy	1000	0.7	60	0.1	0.9	32	FALSE	1
0	1	greedy	1000	0.7	60	0.1	1	1	FALSE	2
0.882385	0.380153	greedy	1000	0.7	60	0.1	0.9	32	FALSE	3
0.851714	0.417683	greedy	1000	0.7	60	0.1	0.9	32	FALSE	5
0.872357	0.362481	greedy	1000	0.7	60	0.1	0.9	32	FALSE	6
0.916176	0.348932	greedy	1000	0.7	60	0.1	0.9	32	FALSE	2
0.865571	0.439919	greedy	1000	0.7	60	0.1	0.9	32	FALSE	7
0.897154	0.36687	greedy	1000	0.7	60	0.1	0.9	32	FALSE	8
0.870571	0.382353	greedy	1000	0.7	60	0.1	0.9	32	FALSE	9
0	1	greedy	1000	0.7	60	0.1	1	1	FALSE	5
0.804538	0.454177	greedy	1000	0.7	60	0.1	0.9	8	FALSE	4
0	1	greedy	1000	0.7	60	0.1	1	1	FALSE	6
0	1	greedy	1000	0.7	60	0.1	1	1	FALSE	7
0	1	greedy	1000	0.7	60	0.1	1	1	FALSE	8
0	1	greedy	1000	0.7	60	0.1	1	1	FALSE	9
0.853077	0.430315	greedy	1000	0.7	60	0.1	0.9	8	FALSE	8
0.814846	0.451957	greedy	1000	0.7	60	0.1	0.9	16	FALSE	3
0.627308	0.667677	greedy	1000	0.7	60	0.1	1	2	FALSE	0
0.612615	0.618468	greedy	1000	0.7	60	0.1	1	2	FALSE	4
0.645786	0.667674	greedy	1000	0.7	60	0.1	1	2	FALSE	1
0.648231	0.624937	greedy	1000	0.7	60	0.1	1	2	FALSE	3
0.683143	0.526979	greedy	1000	0.7	60	0.1	1	4	FALSE	1
0.669643	0.660914	greedy	1000	0.7	60	0.1	1	2	FALSE	5
0.667071	0.652439	greedy	1000	0.7	60	0.1	1	2	FALSE	7
0.715923	0.577879	greedy	1000	0.7	60	0.1	1	4	FALSE	3
0.748615	0.505823	greedy	1000	0.7	60	0.1	1	4	FALSE	0
0.621357	0.660914	greedy	1000	0.7	60	0.1	1	2	FALSE	6
0.802385	0.408493	greedy	1000	0.7	60	0.1	1	8	FALSE	0
0.678714	0.564688	greedy	1000	0.7	60	0.1	1	4	FALSE	6
0.735286	0.61359	greedy	1000	0.7	60	0.1	1	2	FALSE	9
0.724235	0.645802	greedy	1000	0.7	60	0.1	1	2	FALSE	2
0.771857	0.565041	greedy	1000	0.7	60	0.1	1	4	FALSE	7
0.768	0.535642	greedy	1000	0.7	60	0.1	1	4	FALSE	8
0.723538	0.512443	greedy	1000	0.7	60	0.1	1	4	FALSE	4
0.746786	0.454637	greedy	1000	0.7	60	0.1	1	8	FALSE	1
0.845235	0.512964	greedy	1000	0.7	60	0.1	1	4	FALSE	2
0.753929	0.549898	greedy	1000	0.7	60	0.1	1	4	FALSE	5
0.754071	0.53932	greedy	1000	0.7	60	0.1	1	4	FALSE	9
0.845059	0.446873	greedy	1000	0.7	60	0.1	1	8	FALSE	2
0.694	0.450482	greedy	1000	0.7	60	0.1	1	8	FALSE	4
0.819571	0.483215	greedy	1000	0.7	60	0.1	1	8	FALSE	5
0.744714	0.484264	greedy	1000	0.7	60	0.1	1	8	FALSE	6
0.789786	0.523179	greedy	1000	0.7	60	0.1	1	8	FALSE	7
0.637846	0.655838	greedy	1000	0.7	60	0.1	1	2	FALSE	8
0.736846	0.496175	greedy	1000	0.7	60	0.1	1	8	FALSE	3
0.763538	0.47331	greedy	1000	0.7	60	0.1	1	16	FALSE	3
0.814	0.333669	greedy	1000	0.7	60	0.1	1	16	FALSE	1
0.843923	0.40546	greedy	1000	0.7	60	0.1	1	16	FALSE	0
0.842077	0.44354	greedy	1000	0.7	60	0.1	1	8	FALSE	8
0.789538	0.394617	greedy	1000	0.7	60	0.1	1	16	FALSE	4
0.902941	0.35707	greedy	1000	0.7	60	0.1	1	16	FALSE	2
0.840357	0.418994	greedy	1000	0.7	60	0.1	1	8	FALSE	9
0.8675	0.369333	greedy	1000	0.7	60	0.1	1	16	FALSE	5
0.775846	0.44354	greedy	1000	0.7	60	0.1	1	32	FALSE	3
0.807	0.424504	greedy	1000	0.7	60	0.1	1	16	FALSE	6
0.857615	0.396438	greedy	1000	0.7	60	0.1	1	16	FALSE	8
0.875	0.333672	greedy	1000	0.7	60	0.1	1	32	FALSE	4
0.863385	0.354578	greedy	1000	0.7	60	0.1	1	32	FALSE	0
0.857429	0.388211	greedy	1000	0.7	60	0.1	1	16	FALSE	9
0.881571	0.359144	greedy	1000	0.7	60	0.1	1	32	FALSE	5
0.855357	0.295008	greedy	1000	0.7	60	0.1	1	32	FALSE	1
0.842571	0.453435	greedy	1000	0.7	60	0.1	1	32	FALSE	7
0.808714	0.479145	greedy	1000	0.7	60	0.1	1	16	FALSE	7
0.864571	0.339104	greedy	1000	0.7	60	0.1	1	32	FALSE	6
0.887643	0.35028	greedy	1000	0.7	60	0.1	1	32	FALSE	9
0.933118	0.334351	greedy	1000	0.7	60	0.1	1	32	FALSE	2
0.878923	0.374745	greedy	1000	0.7	60	0.1	1	32	FALSE	8

## Sheet: S2 n states vs edit staturation
triplets	rf	solver	n_cells	edit_frac	edit_sites	missing_rate	entropy	n_states	indel_dist	iteration
0.857692	0.324975	nj	1000	0.4	60	0.1	1	4	FALSE	4
0.880214	0.355065	nj	1000	0.4	60	0.1	1	4	FALSE	9
0.847857	0.367101	nj	1000	0.4	60	0.1	1	2	FALSE	9
0.823143	0.424273	nj	1000	0.4	60	0.1	1	4	FALSE	7
0.860615	0.426279	nj	1000	0.4	60	0.1	1	1	FALSE	8
0.826462	0.388164	nj	1000	0.4	60	0.1	1	1	FALSE	3
0.853462	0.349047	nj	1000	0.4	60	0.1	1	2	FALSE	3
0.725462	0.406219	nj	1000	0.4	60	0.1	1	1	FALSE	0
0.844143	0.364092	nj	1000	0.4	60	0.1	1	4	FALSE	6
0.853929	0.389168	nj	1000	0.4	60	0.1	1	2	FALSE	5
0.884	0.337011	nj	1000	0.4	60	0.1	1	4	FALSE	3
0.839429	0.411234	nj	1000	0.4	60	0.1	1	1	FALSE	9
0.845077	0.345035	nj	1000	0.4	60	0.1	1	2	FALSE	4
0.851692	0.415246	nj	1000	0.4	60	0.1	1	2	FALSE	8
0.818154	0.359077	nj	1000	0.4	60	0.1	1	4	FALSE	0
0.809077	0.382146	nj	1000	0.4	60	0.1	1	2	FALSE	0
0.881286	0.358074	nj	1000	0.4	60	0.1	1	4	FALSE	5
0.733231	0.388164	nj	1000	0.4	60	0.1	1	1	FALSE	4
0.799286	0.375125	nj	1000	0.4	60	0.1	1	2	FALSE	6
0.778286	0.414243	nj	1000	0.4	60	0.1	1	1	FALSE	6
0.862308	0.407222	nj	1000	0.4	60	0.1	1	4	FALSE	8
0.821286	0.367101	nj	1000	0.4	60	0.1	1	4	FALSE	1
0.681214	0.475426	nj	1000	0.4	60	0.1	1	1	FALSE	7
0.769786	0.44333	nj	1000	0.4	60	0.1	1	2	FALSE	7
0.867235	0.327984	nj	1000	0.4	60	0.1	1	4	FALSE	2
0.764786	0.421264	nj	1000	0.4	60	0.1	1	1	FALSE	5
0.776588	0.352056	nj	1000	0.4	60	0.1	1	1	FALSE	2
0.782286	0.394183	nj	1000	0.4	60	0.1	1	1	FALSE	1
0.784714	0.368104	nj	1000	0.4	60	0.1	1	2	FALSE	1
0.867235	0.359077	nj	1000	0.4	60	0.1	1	2	FALSE	2
0.891077	0.332999	nj	1000	0.4	60	0.1	1	8	FALSE	3
0.866538	0.420261	nj	1000	0.4	60	0.1	1	8	FALSE	8
0.837385	0.351053	nj	1000	0.4	60	0.1	1	8	FALSE	0
0.863077	0.339017	nj	1000	0.4	60	0.1	1	8	FALSE	4
0.833214	0.406219	nj	1000	0.4	60	0.1	1	8	FALSE	7
0.796786	0.372116	nj	1000	0.4	60	0.1	1	8	FALSE	6
0.891154	0.328987	nj	1000	0.4	60	0.1	1	16	FALSE	3
0.807429	0.342026	nj	1000	0.4	60	0.1	1	8	FALSE	1
0.843538	0.361083	nj	1000	0.4	60	0.1	1	32	FALSE	0
0.806643	0.345035	nj	1000	0.4	60	0.1	1	16	FALSE	1
0.868538	0.332999	nj	1000	0.4	60	0.1	1	16	FALSE	4
0.893059	0.318957	nj	1000	0.4	60	0.1	1	8	FALSE	2
0.903571	0.356068	nj	1000	0.4	60	0.1	1	16	FALSE	5
0.847308	0.356068	nj	1000	0.4	60	0.1	1	16	FALSE	0
0.849643	0.409228	nj	1000	0.4	60	0.1	1	16	FALSE	7
0.820286	0.363089	nj	1000	0.4	60	0.1	1	16	FALSE	6
0.912923	0.330993	nj	1000	0.4	60	0.1	1	32	FALSE	3
0.860077	0.419258	nj	1000	0.4	60	0.1	1	16	FALSE	8
0.875214	0.362086	nj	1000	0.4	60	0.1	1	8	FALSE	5
0.874769	0.334002	nj	1000	0.4	60	0.1	1	32	FALSE	4
0.894071	0.353059	nj	1000	0.4	60	0.1	1	8	FALSE	9
0.812429	0.338014	nj	1000	0.4	60	0.1	1	32	FALSE	1
0.857765	0.325978	nj	1000	0.4	60	0.1	1	16	FALSE	2
0.866214	0.407222	nj	1000	0.4	60	0.1	1	32	FALSE	7
0.857824	0.325978	nj	1000	0.4	60	0.1	1	32	FALSE	2
0.888714	0.362086	nj	1000	0.4	60	0.1	1	16	FALSE	9
0.899643	0.356068	nj	1000	0.4	60	0.1	1	32	FALSE	5
0.873929	0.36008	nj	1000	0.4	60	0.1	1	32	FALSE	6
0.872462	0.411234	nj	1000	0.4	60	0.1	1	32	FALSE	8
0.889714	0.355065	nj	1000	0.4	60	0.1	1	32	FALSE	9
0.754769	0.382146	nj	1000	0.5	60	0.1	1	1	FALSE	0
0.825154	0.342026	nj	1000	0.5	60	0.1	1	1	FALSE	4
0.773462	0.373119	nj	1000	0.5	60	0.1	1	1	FALSE	3
0.800286	0.363089	nj	1000	0.5	60	0.1	1	1	FALSE	1
0.814176	0.383149	nj	1000	0.5	60	0.1	1	1	FALSE	2
0.727714	0.372116	nj	1000	0.5	60	0.1	1	1	FALSE	6
0.783714	0.431294	nj	1000	0.5	60	0.1	1	1	FALSE	7
0.739929	0.348044	nj	1000	0.5	60	0.1	1	1	FALSE	5
0.763462	0.406219	nj	1000	0.5	60	0.1	1	1	FALSE	8
0.837615	0.355065	nj	1000	0.5	60	0.1	1	2	FALSE	0
0.846769	0.348044	nj	1000	0.5	60	0.1	1	2	FALSE	3
0.8365	0.330993	nj	1000	0.5	60	0.1	1	2	FALSE	1
0.849231	0.397192	nj	1000	0.5	60	0.1	1	2	FALSE	8
0.786714	0.344032	nj	1000	0.5	60	0.1	1	2	FALSE	6
0.891077	0.337011	nj	1000	0.5	60	0.1	1	4	FALSE	3
0.812429	0.310933	nj	1000	0.5	60	0.1	1	4	FALSE	1
0.821357	0.361083	nj	1000	0.5	60	0.1	1	2	FALSE	5
0.866294	0.314945	nj	1000	0.5	60	0.1	1	2	FALSE	2
0.808857	0.407222	nj	1000	0.5	60	0.1	1	2	FALSE	7
0.877231	0.298897	nj	1000	0.5	60	0.1	1	4	FALSE	4
0.883769	0.334002	nj	1000	0.5	60	0.1	1	4	FALSE	0
0.887	0.341023	nj	1000	0.5	60	0.1	1	2	FALSE	9
0.875286	0.352056	nj	1000	0.5	60	0.1	1	4	FALSE	5
0.868846	0.30993	nj	1000	0.5	60	0.1	1	2	FALSE	4
0.855706	0.301906	nj	1000	0.5	60	0.1	1	4	FALSE	2
0.833071	0.330993	nj	1000	0.5	60	0.1	1	4	FALSE	6
0.822286	0.391174	nj	1000	0.5	60	0.1	1	4	FALSE	7
0.888286	0.325978	nj	1000	0.5	60	0.1	1	4	FALSE	9
0.768429	0.383149	nj	1000	0.5	60	0.1	1	1	FALSE	9
0.862231	0.375125	nj	1000	0.5	60	0.1	1	4	FALSE	8
0.875154	0.336008	nj	1000	0.5	60	0.1	1	8	FALSE	0
0.904769	0.322969	nj	1000	0.5	60	0.1	1	8	FALSE	3
0.860471	0.300903	nj	1000	0.5	60	0.1	1	8	FALSE	2
0.877538	0.355065	nj	1000	0.5	60	0.1	1	8	FALSE	8
0.866429	0.318957	nj	1000	0.5	60	0.1	1	8	FALSE	1
0.905786	0.338014	nj	1000	0.5	60	0.1	1	8	FALSE	5
0.874462	0.293882	nj	1000	0.5	60	0.1	1	8	FALSE	4
0.880385	0.339017	nj	1000	0.5	60	0.1	1	16	FALSE	0
0.868	0.378134	nj	1000	0.5	60	0.1	1	8	FALSE	7
0.878857	0.321966	nj	1000	0.5	60	0.1	1	8	FALSE	6
0.887769	0.288867	nj	1000	0.5	60	0.1	1	16	FALSE	4
0.887857	0.316951	nj	1000	0.5	60	0.1	1	8	FALSE	9
0.873857	0.323972	nj	1000	0.5	60	0.1	1	16	FALSE	1
0.879769	0.361083	nj	1000	0.5	60	0.1	1	16	FALSE	8
0.894643	0.320963	nj	1000	0.5	60	0.1	1	16	FALSE	5
0.869214	0.387161	nj	1000	0.5	60	0.1	1	16	FALSE	7
0.897643	0.320963	nj	1000	0.5	60	0.1	1	16	FALSE	9
0.918765	0.297894	nj	1000	0.5	60	0.1	1	16	FALSE	2
0.893	0.323972	nj	1000	0.5	60	0.1	1	16	FALSE	3
0.901154	0.317954	nj	1000	0.5	60	0.1	1	32	FALSE	3
0.895214	0.310933	nj	1000	0.5	60	0.1	1	32	FALSE	1
0.874071	0.331996	nj	1000	0.5	60	0.1	1	16	FALSE	6
0.880769	0.32999	nj	1000	0.5	60	0.1	1	32	FALSE	0
0.894429	0.324975	nj	1000	0.5	60	0.1	1	32	FALSE	5
0.889308	0.298897	nj	1000	0.5	60	0.1	1	32	FALSE	4
0.873429	0.334002	nj	1000	0.5	60	0.1	1	32	FALSE	6
0.866429	0.382146	nj	1000	0.5	60	0.1	1	32	FALSE	7
0.917588	0.292879	nj	1000	0.5	60	0.1	1	32	FALSE	2
0.897143	0.323972	nj	1000	0.5	60	0.1	1	32	FALSE	9
0.875538	0.355065	nj	1000	0.5	60	0.1	1	32	FALSE	8
0.706923	0.41324	nj	1000	0.6	60	0.1	1	1	FALSE	0
0.7535	0.344032	nj	1000	0.6	60	0.1	1	1	FALSE	1
0.777923	0.361083	nj	1000	0.6	60	0.1	1	1	FALSE	3
0.791692	0.351053	nj	1000	0.6	60	0.1	1	1	FALSE	4
0.741462	0.387161	nj	1000	0.6	60	0.1	1	1	FALSE	8
0.789588	0.399198	nj	1000	0.6	60	0.1	1	1	FALSE	2
0.682286	0.364092	nj	1000	0.6	60	0.1	1	1	FALSE	9
0.783429	0.384152	nj	1000	0.6	60	0.1	1	1	FALSE	5
0.781429	0.385155	nj	1000	0.6	60	0.1	1	1	FALSE	7
0.816308	0.371113	nj	1000	0.6	60	0.1	1	2	FALSE	0
0.820071	0.27683	nj	1000	0.6	60	0.1	1	2	FALSE	1
0.796143	0.373119	nj	1000	0.6	60	0.1	1	1	FALSE	6
0.831769	0.285858	nj	1000	0.6	60	0.1	1	2	FALSE	4
0.896176	0.346038	nj	1000	0.6	60	0.1	1	2	FALSE	2
0.896462	0.345035	nj	1000	0.6	60	0.1	1	2	FALSE	8
0.891643	0.354062	nj	1000	0.6	60	0.1	1	2	FALSE	5
0.825929	0.344032	nj	1000	0.6	60	0.1	1	2	FALSE	7
0.837692	0.323972	nj	1000	0.6	60	0.1	1	2	FALSE	3
0.821643	0.305918	nj	1000	0.6	60	0.1	1	2	FALSE	9
0.873286	0.317954	nj	1000	0.6	60	0.1	1	2	FALSE	6
0.831923	0.37011	nj	1000	0.6	60	0.1	1	4	FALSE	0
0.880846	0.2999	nj	1000	0.6	60	0.1	1	4	FALSE	3
0.848357	0.25677	nj	1000	0.6	60	0.1	1	4	FALSE	1
0.888538	0.258776	nj	1000	0.6	60	0.1	1	4	FALSE	4
0.930412	0.324975	nj	1000	0.6	60	0.1	1	4	FALSE	2
0.831929	0.310933	nj	1000	0.6	60	0.1	1	4	FALSE	7
0.879071	0.316951	nj	1000	0.6	60	0.1	1	4	FALSE	6
0.905571	0.343029	nj	1000	0.6	60	0.1	1	4	FALSE	5
0.8625	0.281846	nj	1000	0.6	60	0.1	1	4	FALSE	9
0.850769	0.349047	nj	1000	0.6	60	0.1	1	8	FALSE	0
0.917	0.326981	nj	1000	0.6	60	0.1	1	4	FALSE	8
0.894357	0.240722	nj	1000	0.6	60	0.1	1	8	FALSE	1
0.897538	0.267803	nj	1000	0.6	60	0.1	1	8	FALSE	4
0.916286	0.344032	nj	1000	0.6	60	0.1	1	8	FALSE	5
0.885786	0.304915	nj	1000	0.6	60	0.1	1	8	FALSE	6
0.901846	0.295888	nj	1000	0.6	60	0.1	1	8	FALSE	3
0.886286	0.292879	nj	1000	0.6	60	0.1	1	8	FALSE	7
0.899769	0.304915	nj	1000	0.6	60	0.1	1	16	FALSE	3
0.876143	0.268806	nj	1000	0.6	60	0.1	1	8	FALSE	9
0.918692	0.313942	nj	1000	0.6	60	0.1	1	8	FALSE	8
0.944941	0.325978	nj	1000	0.6	60	0.1	1	8	FALSE	2
0.908643	0.30993	nj	1000	0.6	60	0.1	1	16	FALSE	6
0.934176	0.316951	nj	1000	0.6	60	0.1	1	16	FALSE	2
0.917143	0.331996	nj	1000	0.6	60	0.1	1	16	FALSE	5
0.904357	0.241725	nj	1000	0.6	60	0.1	1	16	FALSE	1
0.853923	0.331996	nj	1000	0.6	60	0.1	1	16	FALSE	0
0.855846	0.330993	nj	1000	0.6	60	0.1	1	32	FALSE	0
0.917308	0.30993	nj	1000	0.6	60	0.1	1	16	FALSE	8
0.894071	0.2999	nj	1000	0.6	60	0.1	1	16	FALSE	7
0.887846	0.273821	nj	1000	0.6	60	0.1	1	16	FALSE	4
0.877571	0.2668	nj	1000	0.6	60	0.1	1	16	FALSE	9
0.896769	0.301906	nj	1000	0.6	60	0.1	1	32	FALSE	3
0.925	0.315948	nj	1000	0.6	60	0.1	1	32	FALSE	5
0.899786	0.245737	nj	1000	0.6	60	0.1	1	32	FALSE	1
0.898462	0.244734	nj	1000	0.6	60	0.1	1	32	FALSE	4
0.899929	0.306921	nj	1000	0.6	60	0.1	1	32	FALSE	6
0.904571	0.262788	nj	1000	0.6	60	0.1	1	32	FALSE	9
0.923308	0.305918	nj	1000	0.6	60	0.1	1	32	FALSE	8
0.899429	0.294885	nj	1000	0.6	60	0.1	1	32	FALSE	7
0.944412	0.325978	nj	1000	0.6	60	0.1	1	32	FALSE	2
0.716385	0.388164	nj	1000	0.7	60	0.1	1	1	FALSE	0
0.804929	0.373119	nj	1000	0.7	60	0.1	1	1	FALSE	1
0.746077	0.431294	nj	1000	0.7	60	0.1	1	1	FALSE	3
0.724923	0.415246	nj	1000	0.7	60	0.1	1	1	FALSE	4
0.669714	0.419258	nj	1000	0.7	60	0.1	1	1	FALSE	5
0.724786	0.389168	nj	1000	0.7	60	0.1	1	1	FALSE	6
0.709786	0.462387	nj	1000	0.7	60	0.1	1	1	FALSE	7
0.750385	0.414243	nj	1000	0.7	60	0.1	1	1	FALSE	8
0.730176	0.427282	nj	1000	0.7	60	0.1	1	1	FALSE	2
0.904071	0.282849	nj	1000	0.7	60	0.1	1	2	FALSE	1
0.761357	0.408225	nj	1000	0.7	60	0.1	1	1	FALSE	9
0.838923	0.307924	nj	1000	0.7	60	0.1	1	2	FALSE	0
0.868	0.367101	nj	1000	0.7	60	0.1	1	2	FALSE	3
0.810714	0.376128	nj	1000	0.7	60	0.1	1	2	FALSE	6
0.854	0.376128	nj	1000	0.7	60	0.1	1	2	FALSE	5
0.826471	0.373119	nj	1000	0.7	60	0.1	1	2	FALSE	2
0.821214	0.400201	nj	1000	0.7	60	0.1	1	2	FALSE	7
0.804615	0.339017	nj	1000	0.7	60	0.1	1	2	FALSE	8
0.891286	0.316951	nj	1000	0.7	60	0.1	1	2	FALSE	9
0.928786	0.257773	nj	1000	0.7	60	0.1	1	4	FALSE	1
0.854077	0.294885	nj	1000	0.7	60	0.1	1	4	FALSE	0
0.846231	0.334002	nj	1000	0.7	60	0.1	1	2	FALSE	4
0.896714	0.336008	nj	1000	0.7	60	0.1	1	4	FALSE	5
0.881846	0.34002	nj	1000	0.7	60	0.1	1	4	FALSE	3
0.8585	0.378134	nj	1000	0.7	60	0.1	1	4	FALSE	7
0.871769	0.323972	nj	1000	0.7	60	0.1	1	4	FALSE	8
0.884941	0.342026	nj	1000	0.7	60	0.1	1	4	FALSE	2
0.877385	0.301906	nj	1000	0.7	60	0.1	1	4	FALSE	4
0.864429	0.34002	nj	1000	0.7	60	0.1	1	4	FALSE	6
0.901214	0.302909	nj	1000	0.7	60	0.1	1	4	FALSE	9
0.895308	0.290873	nj	1000	0.7	60	0.1	1	8	FALSE	0
0.939286	0.248746	nj	1000	0.7	60	0.1	1	8	FALSE	1
0.882769	0.323972	nj	1000	0.7	60	0.1	1	8	FALSE	3
0.898154	0.285858	nj	1000	0.7	60	0.1	1	8	FALSE	4
0.8915	0.314945	nj	1000	0.7	60	0.1	1	8	FALSE	5
0.895353	0.32999	nj	1000	0.7	60	0.1	1	8	FALSE	2
0.871786	0.347041	nj	1000	0.7	60	0.1	1	8	FALSE	6
0.8845	0.363089	nj	1000	0.7	60	0.1	1	8	FALSE	7
0.911154	0.271815	nj	1000	0.7	60	0.1	1	16	FALSE	4
0.893538	0.285858	nj	1000	0.7	60	0.1	1	16	FALSE	0
0.900231	0.321966	nj	1000	0.7	60	0.1	1	16	FALSE	3
0.893615	0.31996	nj	1000	0.7	60	0.1	1	8	FALSE	8
0.912929	0.321966	nj	1000	0.7	60	0.1	1	8	FALSE	9
0.942357	0.237713	nj	1000	0.7	60	0.1	1	16	FALSE	1
0.896571	0.307924	nj	1000	0.7	60	0.1	1	16	FALSE	5
0.880071	0.343029	nj	1000	0.7	60	0.1	1	16	FALSE	6
0.936118	0.304915	nj	1000	0.7	60	0.1	1	16	FALSE	2
0.91	0.32999	nj	1000	0.7	60	0.1	1	16	FALSE	9
0.883615	0.31996	nj	1000	0.7	60	0.1	1	16	FALSE	8
0.908308	0.271815	nj	1000	0.7	60	0.1	1	32	FALSE	4
0.905231	0.323972	nj	1000	0.7	60	0.1	1	32	FALSE	3
0.937214	0.244734	nj	1000	0.7	60	0.1	1	32	FALSE	1
0.912154	0.284855	nj	1000	0.7	60	0.1	1	32	FALSE	0
0.874786	0.331996	nj	1000	0.7	60	0.1	1	32	FALSE	6
0.892571	0.361083	nj	1000	0.7	60	0.1	1	16	FALSE	7
0.904308	0.330993	nj	1000	0.7	60	0.1	1	32	FALSE	8
0.916071	0.297894	nj	1000	0.7	60	0.1	1	32	FALSE	5
0.934588	0.312939	nj	1000	0.7	60	0.1	1	32	FALSE	2
0.904714	0.362086	nj	1000	0.7	60	0.1	1	32	FALSE	7
0.905786	0.323972	nj	1000	0.7	60	0.1	1	32	FALSE	9
0.587429	0.450351	nj	1000	0.8	60	0.1	1	1	FALSE	1
0.676	0.451354	nj	1000	0.8	60	0.1	1	1	FALSE	4
0.649923	0.489468	nj	1000	0.8	60	0.1	1	1	FALSE	3
0.663941	0.499498	nj	1000	0.8	60	0.1	1	1	FALSE	2
0.682286	0.48345	nj	1000	0.8	60	0.1	1	1	FALSE	6
0.611571	0.553661	nj	1000	0.8	60	0.1	1	1	FALSE	5
0.681615	0.543631	nj	1000	0.8	60	0.1	1	1	FALSE	0
0.857786	0.327984	nj	1000	0.8	60	0.1	1	2	FALSE	1
0.777923	0.440321	nj	1000	0.8	60	0.1	1	2	FALSE	0
0.690429	0.482447	nj	1000	0.8	60	0.1	1	1	FALSE	9
0.674214	0.503511	nj	1000	0.8	60	0.1	1	1	FALSE	7
0.662385	0.501505	nj	1000	0.8	60	0.1	1	1	FALSE	8
0.806385	0.371113	nj	1000	0.8	60	0.1	1	2	FALSE	3
0.872235	0.363089	nj	1000	0.8	60	0.1	1	2	FALSE	2
0.862231	0.34002	nj	1000	0.8	60	0.1	1	2	FALSE	4
0.814231	0.426279	nj	1000	0.8	60	0.1	1	2	FALSE	8
0.826214	0.364092	nj	1000	0.8	60	0.1	1	2	FALSE	6
0.813071	0.446339	nj	1000	0.8	60	0.1	1	2	FALSE	5
0.830385	0.41324	nj	1000	0.8	60	0.1	1	4	FALSE	0
0.797857	0.363089	nj	1000	0.8	60	0.1	1	2	FALSE	9
0.907154	0.314945	nj	1000	0.8	60	0.1	1	4	FALSE	4
0.780857	0.39318	nj	1000	0.8	60	0.1	1	2	FALSE	7
0.894286	0.27683	nj	1000	0.8	60	0.1	1	4	FALSE	1
0.844571	0.390171	nj	1000	0.8	60	0.1	1	4	FALSE	5
0.838846	0.371113	nj	1000	0.8	60	0.1	1	4	FALSE	8
0.852071	0.342026	nj	1000	0.8	60	0.1	1	4	FALSE	9
0.872154	0.331996	nj	1000	0.8	60	0.1	1	4	FALSE	3
0.899571	0.34002	nj	1000	0.8	60	0.1	1	4	FALSE	6
0.862923	0.385155	nj	1000	0.8	60	0.1	1	8	FALSE	0
0.832059	0.343029	nj	1000	0.8	60	0.1	1	4	FALSE	2
0.848643	0.355065	nj	1000	0.8	60	0.1	1	4	FALSE	7
0.928769	0.284855	nj	1000	0.8	60	0.1	1	8	FALSE	4
0.911714	0.262788	nj	1000	0.8	60	0.1	1	8	FALSE	1
0.903154	0.297894	nj	1000	0.8	60	0.1	1	8	FALSE	3
0.876143	0.372116	nj	1000	0.8	60	0.1	1	8	FALSE	5
0.930857	0.314945	nj	1000	0.8	60	0.1	1	8	FALSE	6
0.838923	0.349047	nj	1000	0.8	60	0.1	1	8	FALSE	8
0.846308	0.377131	nj	1000	0.8	60	0.1	1	16	FALSE	0
0.851071	0.34002	nj	1000	0.8	60	0.1	1	8	FALSE	7
0.860571	0.328987	nj	1000	0.8	60	0.1	1	8	FALSE	9
0.9165	0.253761	nj	1000	0.8	60	0.1	1	16	FALSE	1
0.871471	0.318957	nj	1000	0.8	60	0.1	1	8	FALSE	2
0.927231	0.292879	nj	1000	0.8	60	0.1	1	16	FALSE	3
0.914071	0.308927	nj	1000	0.8	60	0.1	1	16	FALSE	6
0.859643	0.345035	nj	1000	0.8	60	0.1	1	16	FALSE	7
0.856077	0.346038	nj	1000	0.8	60	0.1	1	16	FALSE	8
0.880714	0.37011	nj	1000	0.8	60	0.1	1	16	FALSE	5
0.923471	0.302909	nj	1000	0.8	60	0.1	1	16	FALSE	2
0.855143	0.324975	nj	1000	0.8	60	0.1	1	16	FALSE	9
0.917538	0.277834	nj	1000	0.8	60	0.1	1	16	FALSE	4
0.927615	0.288867	nj	1000	0.8	60	0.1	1	32	FALSE	3
0.914429	0.235707	nj	1000	0.8	60	0.1	1	32	FALSE	1
0.845615	0.378134	nj	1000	0.8	60	0.1	1	32	FALSE	0
0.871692	0.336008	nj	1000	0.8	60	0.1	1	32	FALSE	8
0.924857	0.298897	nj	1000	0.8	60	0.1	1	32	FALSE	6
0.898643	0.368104	nj	1000	0.8	60	0.1	1	32	FALSE	5
0.933385	0.272818	nj	1000	0.8	60	0.1	1	32	FALSE	4
0.587692	0.648947	nj	1000	0.9	60	0.1	1	1	FALSE	0
0.545923	0.673019	nj	1000	0.9	60	0.1	1	1	FALSE	3
0.517	0.652959	nj	1000	0.9	60	0.1	1	1	FALSE	1
0.907529	0.294885	nj	1000	0.8	60	0.1	1	32	FALSE	2
0.8645	0.318957	nj	1000	0.8	60	0.1	1	32	FALSE	9
0.9115	0.327984	nj	1000	0.8	60	0.1	1	32	FALSE	7
0.469941	0.717151	nj	1000	0.9	60	0.1	1	1	FALSE	2
0.618769	0.620863	nj	1000	0.9	60	0.1	1	1	FALSE	4
0.525071	0.698094	nj	1000	0.9	60	0.1	1	1	FALSE	5
0.514786	0.653962	nj	1000	0.9	60	0.1	1	1	FALSE	6
0.525857	0.656971	nj	1000	0.9	60	0.1	1	1	FALSE	7
0.539385	0.728185	nj	1000	0.9	60	0.1	1	1	FALSE	8
0.798923	0.497492	nj	1000	0.9	60	0.1	1	2	FALSE	3
0.796769	0.477432	nj	1000	0.9	60	0.1	1	2	FALSE	4
0.757647	0.591775	nj	1000	0.9	60	0.1	1	2	FALSE	2
0.5615	0.664995	nj	1000	0.9	60	0.1	1	1	FALSE	9
0.771538	0.533601	nj	1000	0.9	60	0.1	1	2	FALSE	0
0.753357	0.574724	nj	1000	0.9	60	0.1	1	2	FALSE	5
0.818692	0.595787	nj	1000	0.9	60	0.1	1	2	FALSE	8
0.789571	0.476429	nj	1000	0.9	60	0.1	1	2	FALSE	1
0.779286	0.501505	nj	1000	0.9	60	0.1	1	2	FALSE	6
0.728714	0.533601	nj	1000	0.9	60	0.1	1	2	FALSE	7
0.799769	0.462387	nj	1000	0.9	60	0.1	1	4	FALSE	0
0.845308	0.448345	nj	1000	0.9	60	0.1	1	4	FALSE	3
0.854	0.396189	nj	1000	0.9	60	0.1	1	4	FALSE	4
0.865529	0.543631	nj	1000	0.9	60	0.1	1	4	FALSE	2
0.827571	0.491474	nj	1000	0.9	60	0.1	1	2	FALSE	9
0.824571	0.489468	nj	1000	0.9	60	0.1	1	4	FALSE	5
0.723643	0.507523	nj	1000	0.9	60	0.1	1	4	FALSE	7
0.834714	0.445336	nj	1000	0.9	60	0.1	1	4	FALSE	6
0.805538	0.440321	nj	1000	0.9	60	0.1	1	8	FALSE	0
0.849286	0.412237	nj	1000	0.9	60	0.1	1	4	FALSE	1
0.860857	0.447342	nj	1000	0.9	60	0.1	1	4	FALSE	9
0.845929	0.348044	nj	1000	0.9	60	0.1	1	8	FALSE	1
0.841692	0.55667	nj	1000	0.9	60	0.1	1	4	FALSE	8
0.904077	0.347041	nj	1000	0.9	60	0.1	1	8	FALSE	4
0.870765	0.524574	nj	1000	0.9	60	0.1	1	8	FALSE	2
0.886462	0.388164	nj	1000	0.9	60	0.1	1	8	FALSE	3
0.841643	0.477432	nj	1000	0.9	60	0.1	1	8	FALSE	5
0.834571	0.394183	nj	1000	0.9	60	0.1	1	8	FALSE	6
0.816786	0.46339	nj	1000	0.9	60	0.1	1	8	FALSE	7
0.854769	0.537613	nj	1000	0.9	60	0.1	1	8	FALSE	8
0.816462	0.427282	nj	1000	0.9	60	0.1	1	16	FALSE	0
0.913	0.375125	nj	1000	0.9	60	0.1	1	16	FALSE	3
0.909538	0.334002	nj	1000	0.9	60	0.1	1	16	FALSE	4
0.906286	0.405216	nj	1000	0.9	60	0.1	1	8	FALSE	9
0.869769	0.500502	nj	1000	0.9	60	0.1	1	16	FALSE	8
0.864824	0.486459	nj	1000	0.9	60	0.1	1	16	FALSE	2
0.828	0.437312	nj	1000	0.9	60	0.1	1	16	FALSE	7
0.912286	0.397192	nj	1000	0.9	60	0.1	1	16	FALSE	9
0.911462	0.378134	nj	1000	0.9	60	0.1	1	32	FALSE	3
0.851429	0.459378	nj	1000	0.9	60	0.1	1	16	FALSE	5
0.871286	0.378134	nj	1000	0.9	60	0.1	1	16	FALSE	6
0.869	0.316951	nj	1000	0.9	60	0.1	1	16	FALSE	1
0.833923	0.411234	nj	1000	0.9	60	0.1	1	32	FALSE	0
0.914462	0.339017	nj	1000	0.9	60	0.1	1	32	FALSE	4
0.891071	0.378134	nj	1000	0.9	60	0.1	1	32	FALSE	6
0.851786	0.421264	nj	1000	0.9	60	0.1	1	32	FALSE	7
0.762	0.352056	upgma	1000	0.4	60	0.1	1	1	FALSE	0
0.864643	0.457372	nj	1000	0.9	60	0.1	1	32	FALSE	5
0.880615	0.499498	nj	1000	0.9	60	0.1	1	32	FALSE	8
0.864647	0.479438	nj	1000	0.9	60	0.1	1	32	FALSE	2
0.896857	0.384152	nj	1000	0.9	60	0.1	1	32	FALSE	9
0.883286	0.318957	nj	1000	0.9	60	0.1	1	32	FALSE	1
0.805692	0.328987	upgma	1000	0.4	60	0.1	1	1	FALSE	3
0.785929	0.357071	upgma	1000	0.4	60	0.1	1	1	FALSE	1
0.844538	0.394183	upgma	1000	0.4	60	0.1	1	1	FALSE	8
0.762214	0.391174	upgma	1000	0.4	60	0.1	1	1	FALSE	7
0.738647	0.330993	upgma	1000	0.4	60	0.1	1	1	FALSE	2
0.757	0.363089	upgma	1000	0.4	60	0.1	1	1	FALSE	6
0.737929	0.342026	upgma	1000	0.4	60	0.1	1	1	FALSE	5
0.780769	0.34002	upgma	1000	0.4	60	0.1	1	1	FALSE	4
0.788786	0.320963	upgma	1000	0.4	60	0.1	1	2	FALSE	1
0.806357	0.38014	upgma	1000	0.4	60	0.1	1	1	FALSE	9
0.825231	0.318957	upgma	1000	0.4	60	0.1	1	2	FALSE	4
0.805308	0.292879	upgma	1000	0.4	60	0.1	1	2	FALSE	3
0.755529	0.300903	upgma	1000	0.4	60	0.1	1	2	FALSE	2
0.863692	0.348044	upgma	1000	0.4	60	0.1	1	2	FALSE	8
0.760714	0.351053	upgma	1000	0.4	60	0.1	1	2	FALSE	7
0.838462	0.298897	upgma	1000	0.4	60	0.1	1	4	FALSE	0
0.782857	0.338014	upgma	1000	0.4	60	0.1	1	2	FALSE	6
0.805154	0.320963	upgma	1000	0.4	60	0.1	1	2	FALSE	0
0.845929	0.337011	upgma	1000	0.4	60	0.1	1	2	FALSE	9
0.838615	0.285858	upgma	1000	0.4	60	0.1	1	4	FALSE	3
0.812643	0.310933	upgma	1000	0.4	60	0.1	1	2	FALSE	5
0.802786	0.306921	upgma	1000	0.4	60	0.1	1	4	FALSE	1
0.874231	0.330993	upgma	1000	0.4	60	0.1	1	4	FALSE	8
0.772071	0.291876	upgma	1000	0.4	60	0.1	1	4	FALSE	5
0.841154	0.288867	upgma	1000	0.4	60	0.1	1	4	FALSE	4
0.842615	0.294885	upgma	1000	0.4	60	0.1	1	8	FALSE	0
0.805643	0.316951	upgma	1000	0.4	60	0.1	1	4	FALSE	6
0.812765	0.284855	upgma	1000	0.4	60	0.1	1	4	FALSE	2
0.779643	0.336008	upgma	1000	0.4	60	0.1	1	4	FALSE	7
0.847286	0.310933	upgma	1000	0.4	60	0.1	1	4	FALSE	9
0.847923	0.27984	upgma	1000	0.4	60	0.1	1	8	FALSE	3
0.831923	0.292879	upgma	1000	0.4	60	0.1	1	8	FALSE	4
0.823929	0.277834	upgma	1000	0.4	60	0.1	1	8	FALSE	5
0.771059	0.272818	upgma	1000	0.4	60	0.1	1	8	FALSE	2
0.797	0.298897	upgma	1000	0.4	60	0.1	1	8	FALSE	1
0.799286	0.318957	upgma	1000	0.4	60	0.1	1	8	FALSE	6
0.877308	0.325978	upgma	1000	0.4	60	0.1	1	8	FALSE	8
0.844231	0.291876	upgma	1000	0.4	60	0.1	1	16	FALSE	0
0.787786	0.336008	upgma	1000	0.4	60	0.1	1	8	FALSE	7
0.795643	0.296891	upgma	1000	0.4	60	0.1	1	16	FALSE	1
0.847286	0.2999	upgma	1000	0.4	60	0.1	1	8	FALSE	9
0.859	0.27984	upgma	1000	0.4	60	0.1	1	16	FALSE	3
0.845692	0.290873	upgma	1000	0.4	60	0.1	1	16	FALSE	4
0.818214	0.331996	upgma	1000	0.4	60	0.1	1	16	FALSE	7
0.825214	0.274824	upgma	1000	0.4	60	0.1	1	16	FALSE	5
0.784647	0.269809	upgma	1000	0.4	60	0.1	1	16	FALSE	2
0.848357	0.298897	upgma	1000	0.4	60	0.1	1	16	FALSE	9
0.877308	0.321966	upgma	1000	0.4	60	0.1	1	16	FALSE	8
0.797929	0.321966	upgma	1000	0.4	60	0.1	1	16	FALSE	6
0.847692	0.292879	upgma	1000	0.4	60	0.1	1	32	FALSE	0
0.859077	0.275827	upgma	1000	0.4	60	0.1	1	32	FALSE	3
0.798786	0.294885	upgma	1000	0.4	60	0.1	1	32	FALSE	1
0.799286	0.273821	upgma	1000	0.4	60	0.1	1	32	FALSE	5
0.877769	0.313942	upgma	1000	0.4	60	0.1	1	32	FALSE	8
0.837	0.290873	upgma	1000	0.4	60	0.1	1	32	FALSE	4
0.788071	0.31996	upgma	1000	0.4	60	0.1	1	32	FALSE	7
0.778769	0.346038	upgma	1000	0.5	60	0.1	1	1	FALSE	0
0.748412	0.269809	upgma	1000	0.4	60	0.1	1	32	FALSE	2
0.8095	0.30993	upgma	1000	0.4	60	0.1	1	32	FALSE	6
0.852357	0.301906	upgma	1000	0.4	60	0.1	1	32	FALSE	9
0.819786	0.354062	upgma	1000	0.5	60	0.1	1	1	FALSE	1
0.809538	0.32999	upgma	1000	0.5	60	0.1	1	1	FALSE	3
0.854154	0.306921	upgma	1000	0.5	60	0.1	1	1	FALSE	4
0.807308	0.335005	upgma	1000	0.5	60	0.1	1	1	FALSE	8
0.773143	0.374122	upgma	1000	0.5	60	0.1	1	1	FALSE	7
0.766571	0.313942	upgma	1000	0.5	60	0.1	1	1	FALSE	6
0.797143	0.317954	upgma	1000	0.5	60	0.1	1	1	FALSE	5
0.802588	0.330993	upgma	1000	0.5	60	0.1	1	1	FALSE	2
0.781857	0.358074	upgma	1000	0.5	60	0.1	1	1	FALSE	9
0.857	0.293882	upgma	1000	0.5	60	0.1	1	2	FALSE	0
0.862385	0.287864	upgma	1000	0.5	60	0.1	1	2	FALSE	3
0.858923	0.261785	upgma	1000	0.5	60	0.1	1	2	FALSE	4
0.8255	0.268806	upgma	1000	0.5	60	0.1	1	2	FALSE	6
0.854538	0.306921	upgma	1000	0.5	60	0.1	1	2	FALSE	8
0.805071	0.346038	upgma	1000	0.5	60	0.1	1	2	FALSE	7
0.876357	0.274824	upgma	1000	0.5	60	0.1	1	2	FALSE	5
0.866	0.294885	upgma	1000	0.5	60	0.1	1	2	FALSE	2
0.837714	0.301906	upgma	1000	0.5	60	0.1	1	2	FALSE	9
0.886077	0.262788	upgma	1000	0.5	60	0.1	1	4	FALSE	0
0.819786	0.290873	upgma	1000	0.5	60	0.1	1	4	FALSE	1
0.895077	0.268806	upgma	1000	0.5	60	0.1	1	4	FALSE	3
0.834643	0.308927	upgma	1000	0.5	60	0.1	1	2	FALSE	1
0.850118	0.27984	upgma	1000	0.5	60	0.1	1	4	FALSE	2
0.872286	0.261785	upgma	1000	0.5	60	0.1	1	4	FALSE	5
0.838857	0.264794	upgma	1000	0.5	60	0.1	1	4	FALSE	6
0.886	0.248746	upgma	1000	0.5	60	0.1	1	4	FALSE	4
0.8065	0.337011	upgma	1000	0.5	60	0.1	1	4	FALSE	7
0.817143	0.283852	upgma	1000	0.5	60	0.1	1	8	FALSE	1
0.869154	0.285858	upgma	1000	0.5	60	0.1	1	4	FALSE	8
0.891154	0.248746	upgma	1000	0.5	60	0.1	1	8	FALSE	0
0.857462	0.245737	upgma	1000	0.5	60	0.1	1	8	FALSE	4
0.888692	0.263791	upgma	1000	0.5	60	0.1	1	8	FALSE	3
0.849071	0.293882	upgma	1000	0.5	60	0.1	1	4	FALSE	9
0.8455	0.249749	upgma	1000	0.5	60	0.1	1	8	FALSE	5
0.828235	0.274824	upgma	1000	0.5	60	0.1	1	8	FALSE	2
0.873	0.281846	upgma	1000	0.5	60	0.1	1	8	FALSE	8
0.8405	0.254764	upgma	1000	0.5	60	0.1	1	8	FALSE	6
0.891769	0.243731	upgma	1000	0.5	60	0.1	1	16	FALSE	0
0.862786	0.277834	upgma	1000	0.5	60	0.1	1	8	FALSE	9
0.821857	0.272818	upgma	1000	0.5	60	0.1	1	16	FALSE	1
0.821714	0.326981	upgma	1000	0.5	60	0.1	1	8	FALSE	7
0.889923	0.252758	upgma	1000	0.5	60	0.1	1	16	FALSE	3
0.855923	0.242728	upgma	1000	0.5	60	0.1	1	16	FALSE	4
0.821	0.325978	upgma	1000	0.5	60	0.1	1	16	FALSE	7
0.872154	0.27984	upgma	1000	0.5	60	0.1	1	16	FALSE	8
0.858429	0.278837	upgma	1000	0.5	60	0.1	1	16	FALSE	9
0.852529	0.267803	upgma	1000	0.5	60	0.1	1	16	FALSE	2
0.839786	0.258776	upgma	1000	0.5	60	0.1	1	16	FALSE	6
0.874071	0.244734	upgma	1000	0.5	60	0.1	1	16	FALSE	5
0.890231	0.253761	upgma	1000	0.5	60	0.1	1	32	FALSE	3
0.891077	0.245737	upgma	1000	0.5	60	0.1	1	32	FALSE	0
0.854	0.261785	upgma	1000	0.5	60	0.1	1	32	FALSE	2
0.857	0.240722	upgma	1000	0.5	60	0.1	1	32	FALSE	4
0.874857	0.243731	upgma	1000	0.5	60	0.1	1	32	FALSE	5
0.813786	0.271815	upgma	1000	0.5	60	0.1	1	32	FALSE	1
0.840143	0.255767	upgma	1000	0.5	60	0.1	1	32	FALSE	6
0.878154	0.272818	upgma	1000	0.5	60	0.1	1	32	FALSE	8
0.828286	0.322969	upgma	1000	0.5	60	0.1	1	32	FALSE	7
0.775357	0.307924	upgma	1000	0.6	60	0.1	1	1	FALSE	1
0.801769	0.361083	upgma	1000	0.6	60	0.1	1	1	FALSE	0
0.864	0.323972	upgma	1000	0.6	60	0.1	1	1	FALSE	5
0.819353	0.322969	upgma	1000	0.6	60	0.1	1	1	FALSE	2
0.819923	0.322969	upgma	1000	0.6	60	0.1	1	1	FALSE	8
0.751857	0.339017	upgma	1000	0.6	60	0.1	1	1	FALSE	7
0.825929	0.291876	upgma	1000	0.6	60	0.1	1	1	FALSE	6
0.783429	0.326981	upgma	1000	0.6	60	0.1	1	1	FALSE	9
0.866214	0.273821	upgma	1000	0.5	60	0.1	1	32	FALSE	9
0.813769	0.303912	upgma	1000	0.6	60	0.1	1	1	FALSE	4
0.815769	0.304915	upgma	1000	0.6	60	0.1	1	1	FALSE	3
0.849692	0.294885	upgma	1000	0.6	60	0.1	1	2	FALSE	0
0.837154	0.273821	upgma	1000	0.6	60	0.1	1	2	FALSE	3
0.8735	0.245737	upgma	1000	0.6	60	0.1	1	2	FALSE	1
0.871154	0.23671	upgma	1000	0.6	60	0.1	1	2	FALSE	4
0.863214	0.284855	upgma	1000	0.6	60	0.1	1	2	FALSE	5
0.809714	0.240722	upgma	1000	0.6	60	0.1	1	2	FALSE	6
0.853643	0.293882	upgma	1000	0.6	60	0.1	1	2	FALSE	7
0.849615	0.272818	upgma	1000	0.6	60	0.1	1	4	FALSE	0
0.8215	0.27683	upgma	1000	0.6	60	0.1	1	2	FALSE	9
0.894143	0.230692	upgma	1000	0.6	60	0.1	1	4	FALSE	1
0.906077	0.2668	upgma	1000	0.6	60	0.1	1	2	FALSE	8
0.864882	0.264794	upgma	1000	0.6	60	0.1	1	2	FALSE	2
0.888846	0.223671	upgma	1000	0.6	60	0.1	1	4	FALSE	4
0.845071	0.258776	upgma	1000	0.6	60	0.1	1	4	FALSE	5
0.876353	0.237713	upgma	1000	0.6	60	0.1	1	4	FALSE	2
0.894308	0.244734	upgma	1000	0.6	60	0.1	1	4	FALSE	3
0.886214	0.25677	upgma	1000	0.6	60	0.1	1	4	FALSE	7
0.925385	0.240722	upgma	1000	0.6	60	0.1	1	4	FALSE	8
0.850786	0.224674	upgma	1000	0.6	60	0.1	1	4	FALSE	6
0.878929	0.252758	upgma	1000	0.6	60	0.1	1	4	FALSE	9
0.888615	0.2668	upgma	1000	0.6	60	0.1	1	8	FALSE	0
0.926786	0.214644	upgma	1000	0.6	60	0.1	1	8	FALSE	1
0.894385	0.212638	upgma	1000	0.6	60	0.1	1	8	FALSE	4
0.908154	0.237713	upgma	1000	0.6	60	0.1	1	8	FALSE	3
0.869714	0.253761	upgma	1000	0.6	60	0.1	1	8	FALSE	5
0.910588	0.231695	upgma	1000	0.6	60	0.1	1	8	FALSE	2
0.933615	0.21665	upgma	1000	0.6	60	0.1	1	8	FALSE	8
0.895846	0.260782	upgma	1000	0.6	60	0.1	1	16	FALSE	0
0.870071	0.252758	upgma	1000	0.6	60	0.1	1	8	FALSE	7
0.911643	0.210632	upgma	1000	0.6	60	0.1	1	16	FALSE	1
0.8385	0.24674	upgma	1000	0.6	60	0.1	1	8	FALSE	9
0.875857	0.213641	upgma	1000	0.6	60	0.1	1	8	FALSE	6
0.902769	0.23671	upgma	1000	0.6	60	0.1	1	16	FALSE	3
0.911294	0.224674	upgma	1000	0.6	60	0.1	1	16	FALSE	2
0.873857	0.254764	upgma	1000	0.6	60	0.1	1	16	FALSE	5
0.896692	0.215647	upgma	1000	0.6	60	0.1	1	16	FALSE	4
0.862143	0.212638	upgma	1000	0.6	60	0.1	1	16	FALSE	6
0.878786	0.248746	upgma	1000	0.6	60	0.1	1	16	FALSE	7
0.893538	0.260782	upgma	1000	0.6	60	0.1	1	32	FALSE	0
0.820857	0.244734	upgma	1000	0.6	60	0.1	1	16	FALSE	9
0.899077	0.214644	upgma	1000	0.6	60	0.1	1	32	FALSE	4
0.902385	0.232698	upgma	1000	0.6	60	0.1	1	32	FALSE	3
0.874143	0.207623	upgma	1000	0.6	60	0.1	1	32	FALSE	6
0.931923	0.221665	upgma	1000	0.6	60	0.1	1	16	FALSE	8
0.876714	0.249749	upgma	1000	0.6	60	0.1	1	32	FALSE	5
0.9075	0.207623	upgma	1000	0.6	60	0.1	1	32	FALSE	1
0.879857	0.243731	upgma	1000	0.6	60	0.1	1	32	FALSE	7
0.817231	0.335005	upgma	1000	0.7	60	0.1	1	1	FALSE	0
0.899176	0.225677	upgma	1000	0.6	60	0.1	1	32	FALSE	2
0.869429	0.24674	upgma	1000	0.6	60	0.1	1	32	FALSE	9
0.928154	0.221665	upgma	1000	0.6	60	0.1	1	32	FALSE	8
0.799857	0.324975	upgma	1000	0.7	60	0.1	1	1	FALSE	1
0.824	0.336008	upgma	1000	0.7	60	0.1	1	1	FALSE	4
0.801286	0.358074	upgma	1000	0.7	60	0.1	1	1	FALSE	5
0.812769	0.35005	upgma	1000	0.7	60	0.1	1	1	FALSE	3
0.792412	0.338014	upgma	1000	0.7	60	0.1	1	1	FALSE	2
0.822286	0.328987	upgma	1000	0.7	60	0.1	1	1	FALSE	6
0.825769	0.349047	upgma	1000	0.7	60	0.1	1	1	FALSE	8
0.868154	0.249749	upgma	1000	0.7	60	0.1	1	2	FALSE	0
0.779857	0.372116	upgma	1000	0.7	60	0.1	1	1	FALSE	7
0.8	0.346038	upgma	1000	0.7	60	0.1	1	1	FALSE	9
0.855588	0.283852	upgma	1000	0.7	60	0.1	1	2	FALSE	2
0.870643	0.242728	upgma	1000	0.7	60	0.1	1	2	FALSE	1
0.880692	0.241725	upgma	1000	0.7	60	0.1	1	2	FALSE	4
0.872	0.265797	upgma	1000	0.7	60	0.1	1	2	FALSE	5
0.888538	0.265797	upgma	1000	0.7	60	0.1	1	2	FALSE	3
0.841357	0.258776	upgma	1000	0.7	60	0.1	1	2	FALSE	9
0.875929	0.269809	upgma	1000	0.7	60	0.1	1	2	FALSE	6
0.860143	0.286861	upgma	1000	0.7	60	0.1	1	2	FALSE	7
0.864846	0.27984	upgma	1000	0.7	60	0.1	1	2	FALSE	8
0.892294	0.259779	upgma	1000	0.7	60	0.1	1	4	FALSE	2
0.893462	0.258776	upgma	1000	0.7	60	0.1	1	4	FALSE	3
0.899692	0.227683	upgma	1000	0.7	60	0.1	1	4	FALSE	0
0.900429	0.223671	upgma	1000	0.7	60	0.1	1	4	FALSE	6
0.8795	0.22668	upgma	1000	0.7	60	0.1	1	4	FALSE	1
0.901786	0.251755	upgma	1000	0.7	60	0.1	1	4	FALSE	5
0.845786	0.240722	upgma	1000	0.7	60	0.1	1	4	FALSE	9
0.898231	0.21665	upgma	1000	0.7	60	0.1	1	8	FALSE	0
0.902769	0.244734	upgma	1000	0.7	60	0.1	1	8	FALSE	3
0.9075	0.213641	upgma	1000	0.7	60	0.1	1	8	FALSE	1
0.898538	0.207623	upgma	1000	0.7	60	0.1	1	4	FALSE	4
0.920615	0.19659	upgma	1000	0.7	60	0.1	1	8	FALSE	4
0.861615	0.275827	upgma	1000	0.7	60	0.1	1	4	FALSE	8
0.911	0.213641	upgma	1000	0.7	60	0.1	1	8	FALSE	6
0.857286	0.253761	upgma	1000	0.7	60	0.1	1	4	FALSE	7
0.893071	0.247743	upgma	1000	0.7	60	0.1	1	8	FALSE	5
0.902615	0.212638	upgma	1000	0.7	60	0.1	1	16	FALSE	0
0.894647	0.245737	upgma	1000	0.7	60	0.1	1	8	FALSE	2
0.869692	0.260782	upgma	1000	0.7	60	0.1	1	8	FALSE	8
0.889143	0.242728	upgma	1000	0.7	60	0.1	1	8	FALSE	7
0.842214	0.225677	upgma	1000	0.7	60	0.1	1	8	FALSE	9
0.871714	0.198596	upgma	1000	0.7	60	0.1	1	16	FALSE	1
0.921385	0.192578	upgma	1000	0.7	60	0.1	1	16	FALSE	4
0.916	0.23671	upgma	1000	0.7	60	0.1	1	16	FALSE	3
0.893857	0.247743	upgma	1000	0.7	60	0.1	1	16	FALSE	5
0.914	0.23671	upgma	1000	0.7	60	0.1	1	16	FALSE	2
0.847071	0.241725	upgma	1000	0.7	60	0.1	1	16	FALSE	7
0.912571	0.209629	upgma	1000	0.7	60	0.1	1	16	FALSE	6
0.874077	0.257773	upgma	1000	0.7	60	0.1	1	16	FALSE	8
0.872071	0.221665	upgma	1000	0.7	60	0.1	1	16	FALSE	9
0.904692	0.209629	upgma	1000	0.7	60	0.1	1	32	FALSE	0
0.917615	0.237713	upgma	1000	0.7	60	0.1	1	32	FALSE	3
0.871571	0.198596	upgma	1000	0.7	60	0.1	1	32	FALSE	1
0.912353	0.239719	upgma	1000	0.7	60	0.1	1	32	FALSE	2
0.870786	0.239719	upgma	1000	0.7	60	0.1	1	32	FALSE	7
0.896357	0.244734	upgma	1000	0.7	60	0.1	1	32	FALSE	5
0.698154	0.435306	upgma	1000	0.8	60	0.1	1	1	FALSE	0
0.922154	0.188566	upgma	1000	0.7	60	0.1	1	32	FALSE	4
0.872929	0.219659	upgma	1000	0.7	60	0.1	1	32	FALSE	9
0.915	0.202608	upgma	1000	0.7	60	0.1	1	32	FALSE	6
0.782615	0.368104	upgma	1000	0.8	60	0.1	1	1	FALSE	3
0.729429	0.470411	upgma	1000	0.8	60	0.1	1	1	FALSE	5
0.734071	0.352056	upgma	1000	0.8	60	0.1	1	1	FALSE	1
0.718308	0.389168	upgma	1000	0.8	60	0.1	1	1	FALSE	8
0.891923	0.252758	upgma	1000	0.7	60	0.1	1	32	FALSE	8
0.805462	0.347041	upgma	1000	0.8	60	0.1	1	1	FALSE	4
0.758357	0.388164	upgma	1000	0.8	60	0.1	1	1	FALSE	6
0.849923	0.323972	upgma	1000	0.8	60	0.1	1	2	FALSE	0
0.756357	0.392177	upgma	1000	0.8	60	0.1	1	1	FALSE	9
0.705	0.425276	upgma	1000	0.8	60	0.1	1	1	FALSE	7
0.858077	0.260782	upgma	1000	0.8	60	0.1	1	2	FALSE	3
0.748	0.410231	upgma	1000	0.8	60	0.1	1	1	FALSE	2
0.902929	0.248746	upgma	1000	0.8	60	0.1	1	2	FALSE	1
0.911923	0.222668	upgma	1000	0.8	60	0.1	1	2	FALSE	4
0.848706	0.305918	upgma	1000	0.8	60	0.1	1	2	FALSE	2
0.8435	0.286861	upgma	1000	0.8	60	0.1	1	2	FALSE	6
0.856385	0.287864	upgma	1000	0.8	60	0.1	1	2	FALSE	8
0.868071	0.31996	upgma	1000	0.8	60	0.1	1	2	FALSE	5
0.828	0.291876	upgma	1000	0.8	60	0.1	1	2	FALSE	7
0.868231	0.280843	upgma	1000	0.8	60	0.1	1	4	FALSE	0
0.864429	0.27683	upgma	1000	0.8	60	0.1	1	2	FALSE	9
0.906308	0.219659	upgma	1000	0.8	60	0.1	1	4	FALSE	3
0.9005	0.211635	upgma	1000	0.8	60	0.1	1	4	FALSE	1
0.928077	0.207623	upgma	1000	0.8	60	0.1	1	4	FALSE	4
0.8725	0.23671	upgma	1000	0.8	60	0.1	1	4	FALSE	6
0.852308	0.255767	upgma	1000	0.8	60	0.1	1	4	FALSE	8
0.882071	0.287864	upgma	1000	0.8	60	0.1	1	4	FALSE	5
0.859412	0.25677	upgma	1000	0.8	60	0.1	1	4	FALSE	2
0.878643	0.247743	upgma	1000	0.8	60	0.1	1	4	FALSE	7
0.932214	0.197593	upgma	1000	0.8	60	0.1	1	8	FALSE	1
0.917857	0.264794	upgma	1000	0.8	60	0.1	1	8	FALSE	5
0.917615	0.200602	upgma	1000	0.8	60	0.1	1	8	FALSE	3
0.891385	0.259779	upgma	1000	0.8	60	0.1	1	8	FALSE	0
0.887286	0.247743	upgma	1000	0.8	60	0.1	1	4	FALSE	9
0.857077	0.245737	upgma	1000	0.8	60	0.1	1	8	FALSE	8
0.939615	0.191575	upgma	1000	0.8	60	0.1	1	8	FALSE	4
0.874429	0.238716	upgma	1000	0.8	60	0.1	1	8	FALSE	7
0.887786	0.222668	upgma	1000	0.8	60	0.1	1	8	FALSE	9
0.870941	0.228686	upgma	1000	0.8	60	0.1	1	8	FALSE	2
0.891923	0.251755	upgma	1000	0.8	60	0.1	1	16	FALSE	0
0.923846	0.190572	upgma	1000	0.8	60	0.1	1	16	FALSE	3
0.931214	0.183551	upgma	1000	0.8	60	0.1	1	16	FALSE	1
0.894235	0.217653	upgma	1000	0.8	60	0.1	1	16	FALSE	2
0.921143	0.217653	upgma	1000	0.8	60	0.1	1	8	FALSE	6
0.929214	0.254764	upgma	1000	0.8	60	0.1	1	16	FALSE	5
0.931462	0.184554	upgma	1000	0.8	60	0.1	1	16	FALSE	4
0.929857	0.204614	upgma	1000	0.8	60	0.1	1	16	FALSE	6
0.866385	0.239719	upgma	1000	0.8	60	0.1	1	16	FALSE	8
0.892	0.249749	upgma	1000	0.8	60	0.1	1	32	FALSE	0
0.891286	0.217653	upgma	1000	0.8	60	0.1	1	16	FALSE	9
0.927643	0.180542	upgma	1000	0.8	60	0.1	1	32	FALSE	1
0.895714	0.234704	upgma	1000	0.8	60	0.1	1	16	FALSE	7
0.930143	0.203611	upgma	1000	0.8	60	0.1	1	32	FALSE	6
0.929929	0.252758	upgma	1000	0.8	60	0.1	1	32	FALSE	5
0.879786	0.227683	upgma	1000	0.8	60	0.1	1	32	FALSE	7
0.877294	0.212638	upgma	1000	0.8	60	0.1	1	32	FALSE	2
0.936846	0.172518	upgma	1000	0.8	60	0.1	1	32	FALSE	4
0.860462	0.235707	upgma	1000	0.8	60	0.1	1	32	FALSE	8
0.927154	0.187563	upgma	1000	0.8	60	0.1	1	32	FALSE	3
0.642308	0.553661	upgma	1000	0.9	60	0.1	1	1	FALSE	0
0.89	0.214644	upgma	1000	0.8	60	0.1	1	32	FALSE	9
0.663846	0.53661	upgma	1000	0.9	60	0.1	1	1	FALSE	4
0.592929	0.540622	upgma	1000	0.9	60	0.1	1	1	FALSE	1
0.561786	0.612839	upgma	1000	0.9	60	0.1	1	1	FALSE	5
0.636231	0.612839	upgma	1000	0.9	60	0.1	1	1	FALSE	8
0.608294	0.626881	upgma	1000	0.9	60	0.1	1	1	FALSE	2
0.581231	0.594784	upgma	1000	0.9	60	0.1	1	1	FALSE	3
0.610214	0.528586	upgma	1000	0.9	60	0.1	1	1	FALSE	6
0.575929	0.570712	upgma	1000	0.9	60	0.1	1	1	FALSE	7
0.817308	0.355065	upgma	1000	0.9	60	0.1	1	2	FALSE	0
0.717143	0.532598	upgma	1000	0.9	60	0.1	1	1	FALSE	9
0.824077	0.362086	upgma	1000	0.9	60	0.1	1	2	FALSE	3
0.828286	0.312939	upgma	1000	0.9	60	0.1	1	2	FALSE	1
0.870923	0.301906	upgma	1000	0.9	60	0.1	1	2	FALSE	4
0.781353	0.419258	upgma	1000	0.9	60	0.1	1	2	FALSE	2
0.809071	0.387161	upgma	1000	0.9	60	0.1	1	2	FALSE	5
0.744714	0.389168	upgma	1000	0.9	60	0.1	1	2	FALSE	7
0.863769	0.442327	upgma	1000	0.9	60	0.1	1	2	FALSE	8
0.831143	0.345035	upgma	1000	0.9	60	0.1	1	2	FALSE	6
0.898846	0.291876	upgma	1000	0.9	60	0.1	1	4	FALSE	3
0.827429	0.351053	upgma	1000	0.9	60	0.1	1	2	FALSE	9
0.890154	0.293882	upgma	1000	0.9	60	0.1	1	4	FALSE	0
0.833929	0.327984	upgma	1000	0.9	60	0.1	1	4	FALSE	5
0.906462	0.23671	upgma	1000	0.9	60	0.1	1	4	FALSE	4
0.879308	0.381143	upgma	1000	0.9	60	0.1	1	4	FALSE	8
0.870214	0.262788	upgma	1000	0.9	60	0.1	1	4	FALSE	1
0.867294	0.357071	upgma	1000	0.9	60	0.1	1	4	FALSE	2
0.818429	0.317954	upgma	1000	0.9	60	0.1	1	4	FALSE	7
0.8605	0.292879	upgma	1000	0.9	60	0.1	1	4	FALSE	9
0.893	0.274824	upgma	1000	0.9	60	0.1	1	4	FALSE	6
0.901769	0.262788	upgma	1000	0.9	60	0.1	1	8	FALSE	0
0.897615	0.255767	upgma	1000	0.9	60	0.1	1	8	FALSE	3
0.923692	0.215647	upgma	1000	0.9	60	0.1	1	8	FALSE	4
0.850214	0.291876	upgma	1000	0.9	60	0.1	1	8	FALSE	5
0.885929	0.22668	upgma	1000	0.9	60	0.1	1	8	FALSE	1
0.913857	0.243731	upgma	1000	0.9	60	0.1	1	8	FALSE	6
0.856429	0.288867	upgma	1000	0.9	60	0.1	1	8	FALSE	7
0.893769	0.352056	upgma	1000	0.9	60	0.1	1	8	FALSE	8
0.889714	0.27984	upgma	1000	0.9	60	0.1	1	8	FALSE	9
0.926824	0.312939	upgma	1000	0.9	60	0.1	1	8	FALSE	2
0.922538	0.24674	upgma	1000	0.9	60	0.1	1	16	FALSE	3
0.911077	0.248746	upgma	1000	0.9	60	0.1	1	16	FALSE	0
0.923077	0.204614	upgma	1000	0.9	60	0.1	1	16	FALSE	4
0.925941	0.305918	upgma	1000	0.9	60	0.1	1	16	FALSE	2
0.883714	0.209629	upgma	1000	0.9	60	0.1	1	16	FALSE	1
0.863571	0.278837	upgma	1000	0.9	60	0.1	1	16	FALSE	7
0.936429	0.227683	upgma	1000	0.9	60	0.1	1	16	FALSE	6
0.840857	0.280843	upgma	1000	0.9	60	0.1	1	16	FALSE	5
0.931714	0.267803	upgma	1000	0.9	60	0.1	1	16	FALSE	9
0.916846	0.324975	upgma	1000	0.9	60	0.1	1	16	FALSE	8
0.888143	0.204614	upgma	1000	0.9	60	0.1	1	32	FALSE	1
0	1	greedy	1000	0.4	60	0.1	1	1	FALSE	0
0.925615	0.195587	upgma	1000	0.9	60	0.1	1	32	FALSE	4
0.925769	0.242728	upgma	1000	0.9	60	0.1	1	32	FALSE	3
0.939429	0.224674	upgma	1000	0.9	60	0.1	1	32	FALSE	6
0.910538	0.313942	upgma	1000	0.9	60	0.1	1	32	FALSE	8
0.935882	0.301906	upgma	1000	0.9	60	0.1	1	32	FALSE	2
0	1	greedy	1000	0.4	60	0.1	1	1	FALSE	4
0	1	greedy	1000	0.4	60	0.1	1	1	FALSE	3
0.841071	0.278837	upgma	1000	0.9	60	0.1	1	32	FALSE	7
0	1	greedy	1000	0.4	60	0.1	1	1	FALSE	1
0.925923	0.241725	upgma	1000	0.9	60	0.1	1	32	FALSE	0
0	1	greedy	1000	0.4	60	0.1	1	1	FALSE	5
0	1	greedy	1000	0.4	60	0.1	1	1	FALSE	6
0	1	greedy	1000	0.4	60	0.1	1	1	FALSE	2
0	1	greedy	1000	0.4	60	0.1	1	1	FALSE	8
0	1	greedy	1000	0.4	60	0.1	1	1	FALSE	9
0.853214	0.269809	upgma	1000	0.9	60	0.1	1	32	FALSE	5
0.932071	0.262788	upgma	1000	0.9	60	0.1	1	32	FALSE	9
0.680538	0.558854	greedy	1000	0.4	60	0.1	1	2	FALSE	0
0	1	greedy	1000	0.4	60	0.1	1	1	FALSE	7
0.767462	0.591816	greedy	1000	0.4	60	0.1	1	2	FALSE	3
0.673154	0.60386	greedy	1000	0.4	60	0.1	1	2	FALSE	4
0.683929	0.594705	greedy	1000	0.4	60	0.1	1	2	FALSE	1
0.749118	0.57216	greedy	1000	0.4	60	0.1	1	2	FALSE	2
0.720786	0.545222	greedy	1000	0.4	60	0.1	1	2	FALSE	6
0.762154	0.583934	greedy	1000	0.4	60	0.1	1	2	FALSE	8
0.813143	0.562691	greedy	1000	0.4	60	0.1	1	2	FALSE	5
0.747769	0.486445	greedy	1000	0.4	60	0.1	1	4	FALSE	0
0.713857	0.665469	greedy	1000	0.4	60	0.1	1	2	FALSE	7
0.823538	0.493102	greedy	1000	0.4	60	0.1	1	4	FALSE	3
0.691857	0.616172	greedy	1000	0.4	60	0.1	1	2	FALSE	9
0.736857	0.502548	greedy	1000	0.4	60	0.1	1	4	FALSE	1
0.748923	0.517557	greedy	1000	0.4	60	0.1	1	4	FALSE	4
0.784357	0.439836	greedy	1000	0.4	60	0.1	1	4	FALSE	6
0.779308	0.516245	greedy	1000	0.4	60	0.1	1	4	FALSE	8
0.832176	0.456777	greedy	1000	0.4	60	0.1	1	4	FALSE	2
0.839786	0.506626	greedy	1000	0.4	60	0.1	1	4	FALSE	5
0.769071	0.521605	greedy	1000	0.4	60	0.1	1	4	FALSE	7
0.806846	0.418926	greedy	1000	0.4	60	0.1	1	8	FALSE	0
0.861538	0.442573	greedy	1000	0.4	60	0.1	1	8	FALSE	3
0.744643	0.561001	greedy	1000	0.4	60	0.1	1	4	FALSE	9
0.834077	0.433215	greedy	1000	0.4	60	0.1	1	8	FALSE	4
0.809571	0.397232	greedy	1000	0.4	60	0.1	1	8	FALSE	6
0.881286	0.436447	greedy	1000	0.4	60	0.1	1	8	FALSE	5
0.853588	0.382805	greedy	1000	0.4	60	0.1	1	8	FALSE	2
0.855429	0.438202	greedy	1000	0.4	60	0.1	1	8	FALSE	9
0	1	greedy	1000	0.5	60	0.1	1	1	FALSE	0
0.851308	0.39868	greedy	1000	0.4	60	0.1	1	16	FALSE	4
0.815929	0.416073	greedy	1000	0.4	60	0.1	1	16	FALSE	1
0.8145	0.370522	greedy	1000	0.4	60	0.1	1	16	FALSE	6
0	1	greedy	1000	0.5	60	0.1	1	1	FALSE	3
0.850235	0.362705	greedy	1000	0.4	60	0.1	1	16	FALSE	2
0.819286	0.491003	greedy	1000	0.4	60	0.1	1	16	FALSE	7
0.855769	0.394683	greedy	1000	0.4	60	0.1	1	16	FALSE	3
0.883077	0.449201	greedy	1000	0.4	60	0.1	1	16	FALSE	8
0	1	greedy	1000	0.5	60	0.1	1	1	FALSE	1
0.884357	0.406122	greedy	1000	0.4	60	0.1	1	16	FALSE	5
0.823846	0.36373	greedy	1000	0.4	60	0.1	1	32	FALSE	0
0	1	greedy	1000	0.5	60	0.1	1	1	FALSE	4
0.890615	0.376663	greedy	1000	0.4	60	0.1	1	32	FALSE	3
0.861071	0.428717	greedy	1000	0.4	60	0.1	1	16	FALSE	9
0	1	greedy	1000	0.5	60	0.1	1	1	FALSE	2
0	1	greedy	1000	0.5	60	0.1	1	1	FALSE	5
0.829429	0.377416	greedy	1000	0.4	60	0.1	1	32	FALSE	1
0.860154	0.381412	greedy	1000	0.4	60	0.1	1	32	FALSE	4
0.892846	0.42916	greedy	1000	0.4	60	0.1	1	32	FALSE	8
0.838143	0.352791	greedy	1000	0.4	60	0.1	1	32	FALSE	6
0.806429	0.446483	greedy	1000	0.4	60	0.1	1	8	FALSE	1
0.855471	0.333333	greedy	1000	0.4	60	0.1	1	32	FALSE	2
0.887714	0.392547	greedy	1000	0.4	60	0.1	1	32	FALSE	5
0.827143	0.479692	greedy	1000	0.4	60	0.1	1	32	FALSE	7
0.896786	0.383436	greedy	1000	0.4	60	0.1	1	32	FALSE	9
0	1	greedy	1000	0.5	60	0.1	1	1	FALSE	6
0.7925	0.513097	greedy	1000	0.4	60	0.1	1	8	FALSE	7
0.851692	0.494585	greedy	1000	0.4	60	0.1	1	8	FALSE	8
0	1	greedy	1000	0.5	60	0.1	1	1	FALSE	8
0	1	greedy	1000	0.5	60	0.1	1	1	FALSE	7
0	1	greedy	1000	0.5	60	0.1	1	1	FALSE	9
0.821923	0.391616	greedy	1000	0.4	60	0.1	1	16	FALSE	0
0.69	0.596766	greedy	1000	0.5	60	0.1	1	2	FALSE	1
0.693231	0.620497	greedy	1000	0.5	60	0.1	1	2	FALSE	3
0.708538	0.610601	greedy	1000	0.5	60	0.1	1	2	FALSE	0
0.734154	0.627171	greedy	1000	0.5	60	0.1	1	2	FALSE	8
0.649714	0.602859	greedy	1000	0.5	60	0.1	1	2	FALSE	5
0.797846	0.500255	greedy	1000	0.5	60	0.1	1	4	FALSE	0
0.725308	0.587012	greedy	1000	0.5	60	0.1	1	2	FALSE	4
0.624643	0.596931	greedy	1000	0.5	60	0.1	1	2	FALSE	6
0.696857	0.544534	greedy	1000	0.5	60	0.1	1	4	FALSE	1
0.683571	0.668189	greedy	1000	0.5	60	0.1	1	2	FALSE	7
0.770059	0.628238	greedy	1000	0.5	60	0.1	1	2	FALSE	2
0.738462	0.524148	greedy	1000	0.5	60	0.1	1	4	FALSE	3
0.695286	0.621429	greedy	1000	0.5	60	0.1	1	2	FALSE	9
0.839846	0.425369	greedy	1000	0.5	60	0.1	1	8	FALSE	0
0.775308	0.491886	greedy	1000	0.5	60	0.1	1	4	FALSE	4
0.676786	0.532891	greedy	1000	0.5	60	0.1	1	4	FALSE	5
0.760643	0.521761	greedy	1000	0.5	60	0.1	1	4	FALSE	6
0.681643	0.626585	greedy	1000	0.5	60	0.1	1	4	FALSE	7
0.789643	0.472939	greedy	1000	0.5	60	0.1	1	8	FALSE	1
0.825882	0.482234	greedy	1000	0.5	60	0.1	1	4	FALSE	2
0.782571	0.527013	greedy	1000	0.5	60	0.1	1	4	FALSE	9
0.794538	0.472024	greedy	1000	0.5	60	0.1	1	8	FALSE	3
0.849294	0.402848	greedy	1000	0.5	60	0.1	1	8	FALSE	2
0.819714	0.492872	greedy	1000	0.5	60	0.1	1	8	FALSE	7
0.791929	0.490798	greedy	1000	0.5	60	0.1	1	8	FALSE	6
0.847462	0.47363	greedy	1000	0.5	60	0.1	1	8	FALSE	8
0	1	greedy	1000	0.6	60	0.1	1	1	FALSE	0
0.863538	0.381244	greedy	1000	0.5	60	0.1	1	16	FALSE	0
0.868214	0.388664	greedy	1000	0.5	60	0.1	1	16	FALSE	1
0.875846	0.390951	greedy	1000	0.5	60	0.1	1	16	FALSE	3
0.908846	0.369168	greedy	1000	0.5	60	0.1	1	16	FALSE	4
0.862385	0.442455	greedy	1000	0.5	60	0.1	1	16	FALSE	8
0.861308	0.386653	greedy	1000	0.5	60	0.1	1	32	FALSE	0
0	1	greedy	1000	0.6	60	0.1	1	1	FALSE	1
0.849929	0.342522	greedy	1000	0.5	60	0.1	1	16	FALSE	5
0.780385	0.534289	greedy	1000	0.5	60	0.1	1	4	FALSE	8
0.907231	0.353001	greedy	1000	0.5	60	0.1	1	32	FALSE	3
0.881235	0.352313	greedy	1000	0.5	60	0.1	1	16	FALSE	2
0.828571	0.443992	greedy	1000	0.5	60	0.1	1	16	FALSE	7
0.921769	0.344495	greedy	1000	0.5	60	0.1	1	32	FALSE	4
0.882643	0.377166	greedy	1000	0.5	60	0.1	1	16	FALSE	9
0.892786	0.344461	greedy	1000	0.5	60	0.1	1	32	FALSE	1
0.898538	0.385956	greedy	1000	0.5	60	0.1	1	32	FALSE	8
0	1	greedy	1000	0.6	60	0.1	1	1	FALSE	2
0.848857	0.310521	greedy	1000	0.5	60	0.1	1	32	FALSE	5
0.8455	0.426096	greedy	1000	0.5	60	0.1	1	32	FALSE	7
0.862071	0.380513	greedy	1000	0.5	60	0.1	1	32	FALSE	6
0.853	0.411584	greedy	1000	0.5	60	0.1	1	16	FALSE	6
0	1	greedy	1000	0.6	60	0.1	1	1	FALSE	3
0.896214	0.341488	greedy	1000	0.5	60	0.1	1	32	FALSE	9
0	1	greedy	1000	0.6	60	0.1	1	1	FALSE	4
0.854615	0.423935	greedy	1000	0.5	60	0.1	1	8	FALSE	4
0.874235	0.370992	greedy	1000	0.5	60	0.1	1	32	FALSE	2
0	1	greedy	1000	0.6	60	0.1	1	1	FALSE	5
0.824357	0.389484	greedy	1000	0.5	60	0.1	1	8	FALSE	5
0.824071	0.437309	greedy	1000	0.5	60	0.1	1	8	FALSE	9
0	1	greedy	1000	0.6	60	0.1	1	1	FALSE	6
0	1	greedy	1000	0.6	60	0.1	1	1	FALSE	7
0	1	greedy	1000	0.6	60	0.1	1	1	FALSE	8
0	1	greedy	1000	0.6	60	0.1	1	1	FALSE	9
0.684154	0.637557	greedy	1000	0.6	60	0.1	1	2	FALSE	3
0.710692	0.639228	greedy	1000	0.6	60	0.1	1	2	FALSE	0
0.630615	0.610494	greedy	1000	0.6	60	0.1	1	2	FALSE	4
0.711143	0.589692	greedy	1000	0.6	60	0.1	1	2	FALSE	1
0.772923	0.609359	greedy	1000	0.6	60	0.1	1	2	FALSE	8
0.764846	0.500253	greedy	1000	0.6	60	0.1	1	4	FALSE	3
0.748846	0.564024	greedy	1000	0.6	60	0.1	1	4	FALSE	0
0.722462	0.541646	greedy	1000	0.6	60	0.1	1	4	FALSE	4
0.7195	0.631392	greedy	1000	0.6	60	0.1	1	2	FALSE	7
0.756824	0.594306	greedy	1000	0.6	60	0.1	1	2	FALSE	2
0.798143	0.466802	greedy	1000	0.6	60	0.1	1	4	FALSE	1
0.723357	0.525458	greedy	1000	0.6	60	0.1	1	4	FALSE	6
0.818923	0.471545	greedy	1000	0.6	60	0.1	1	8	FALSE	0
0.742143	0.569903	greedy	1000	0.6	60	0.1	1	4	FALSE	5
0.683786	0.583418	greedy	1000	0.6	60	0.1	1	2	FALSE	9
0.705071	0.613232	greedy	1000	0.6	60	0.1	1	2	FALSE	5
0.799588	0.513486	greedy	1000	0.6	60	0.1	1	4	FALSE	2
0.763429	0.491646	greedy	1000	0.6	60	0.1	1	4	FALSE	9
0.786154	0.396055	greedy	1000	0.6	60	0.1	1	8	FALSE	3
0.755846	0.480061	greedy	1000	0.6	60	0.1	1	8	FALSE	4
0.779	0.532691	greedy	1000	0.6	60	0.1	1	4	FALSE	7
0.848471	0.459184	greedy	1000	0.6	60	0.1	1	8	FALSE	2
0.835214	0.408767	greedy	1000	0.6	60	0.1	1	8	FALSE	6
0.886231	0.417219	greedy	1000	0.6	60	0.1	1	8	FALSE	8
0.848786	0.454361	greedy	1000	0.6	60	0.1	1	8	FALSE	7
0.812429	0.423369	greedy	1000	0.6	60	0.1	1	8	FALSE	9
0.708214	0.598577	greedy	1000	0.6	60	0.1	1	2	FALSE	6
0.845692	0.489817	greedy	1000	0.6	60	0.1	1	4	FALSE	8
0.839923	0.446592	greedy	1000	0.6	60	0.1	1	16	FALSE	0
0	1	greedy	1000	0.7	60	0.1	1	1	FALSE	0
0.886385	0.348837	greedy	1000	0.6	60	0.1	1	16	FALSE	3
0.8815	0.324544	greedy	1000	0.6	60	0.1	1	16	FALSE	1
0	1	greedy	1000	0.7	60	0.1	1	1	FALSE	1
0.858429	0.391481	greedy	1000	0.6	60	0.1	1	8	FALSE	1
0.883294	0.398058	greedy	1000	0.6	60	0.1	1	16	FALSE	2
0.813154	0.425543	greedy	1000	0.6	60	0.1	1	16	FALSE	4
0.910462	0.376147	greedy	1000	0.6	60	0.1	1	16	FALSE	8
0.897692	0.323559	greedy	1000	0.6	60	0.1	1	32	FALSE	3
0.871154	0.405598	greedy	1000	0.6	60	0.1	1	32	FALSE	0
0	1	greedy	1000	0.7	60	0.1	1	1	FALSE	3
0.864857	0.39311	greedy	1000	0.6	60	0.1	1	16	FALSE	7
0.887429	0.342522	greedy	1000	0.6	60	0.1	1	16	FALSE	6
0.8175	0.429731	greedy	1000	0.6	60	0.1	1	16	FALSE	5
0.909429	0.297818	greedy	1000	0.6	60	0.1	1	32	FALSE	1
0.878231	0.386169	greedy	1000	0.6	60	0.1	1	32	FALSE	4
0.882286	0.361336	greedy	1000	0.6	60	0.1	1	16	FALSE	9
0	1	greedy	1000	0.7	60	0.1	1	1	FALSE	4
0.891143	0.330612	greedy	1000	0.6	60	0.1	1	32	FALSE	6
0.828857	0.368902	greedy	1000	0.6	60	0.1	1	32	FALSE	5
0	1	greedy	1000	0.7	60	0.1	1	1	FALSE	2
0.938538	0.339104	greedy	1000	0.6	60	0.1	1	32	FALSE	8
0.9025	0.327927	greedy	1000	0.6	60	0.1	1	32	FALSE	7
0.908412	0.384694	greedy	1000	0.6	60	0.1	1	32	FALSE	2
0.909786	0.311044	greedy	1000	0.6	60	0.1	1	32	FALSE	9
0	1	greedy	1000	0.7	60	0.1	1	1	FALSE	5
0.800214	0.486267	greedy	1000	0.6	60	0.1	1	8	FALSE	5
0	1	greedy	1000	0.7	60	0.1	1	1	FALSE	8
0	1	greedy	1000	0.7	60	0.1	1	1	FALSE	9
0	1	greedy	1000	0.7	60	0.1	1	1	FALSE	7
0	1	greedy	1000	0.7	60	0.1	1	1	FALSE	6
0.627308	0.667677	greedy	1000	0.7	60	0.1	1	2	FALSE	0
0.645786	0.667674	greedy	1000	0.7	60	0.1	1	2	FALSE	1
0.612615	0.618468	greedy	1000	0.7	60	0.1	1	2	FALSE	4
0.715923	0.577879	greedy	1000	0.7	60	0.1	1	4	FALSE	3
0.683143	0.526979	greedy	1000	0.7	60	0.1	1	4	FALSE	1
0.748615	0.505823	greedy	1000	0.7	60	0.1	1	4	FALSE	0
0.667071	0.652439	greedy	1000	0.7	60	0.1	1	2	FALSE	7
0.637846	0.655838	greedy	1000	0.7	60	0.1	1	2	FALSE	8
0.678714	0.564688	greedy	1000	0.7	60	0.1	1	4	FALSE	6
0.723538	0.512443	greedy	1000	0.7	60	0.1	1	4	FALSE	4
0.736846	0.496175	greedy	1000	0.7	60	0.1	1	8	FALSE	3
0.724235	0.645802	greedy	1000	0.7	60	0.1	1	2	FALSE	2
0.735286	0.61359	greedy	1000	0.7	60	0.1	1	2	FALSE	9
0.771857	0.565041	greedy	1000	0.7	60	0.1	1	4	FALSE	7
0.753929	0.549898	greedy	1000	0.7	60	0.1	1	4	FALSE	5
0.768	0.535642	greedy	1000	0.7	60	0.1	1	4	FALSE	8
0.621357	0.660914	greedy	1000	0.7	60	0.1	1	2	FALSE	6
0.669643	0.660914	greedy	1000	0.7	60	0.1	1	2	FALSE	5
0.746786	0.454637	greedy	1000	0.7	60	0.1	1	8	FALSE	1
0.845235	0.512964	greedy	1000	0.7	60	0.1	1	4	FALSE	2
0.754071	0.53932	greedy	1000	0.7	60	0.1	1	4	FALSE	9
0.845059	0.446873	greedy	1000	0.7	60	0.1	1	8	FALSE	2
0.802385	0.408493	greedy	1000	0.7	60	0.1	1	8	FALSE	0
0.648231	0.624937	greedy	1000	0.7	60	0.1	1	2	FALSE	3
0.694	0.450482	greedy	1000	0.7	60	0.1	1	8	FALSE	4
0.744714	0.484264	greedy	1000	0.7	60	0.1	1	8	FALSE	6
0.819571	0.483215	greedy	1000	0.7	60	0.1	1	8	FALSE	5
0.789786	0.523179	greedy	1000	0.7	60	0.1	1	8	FALSE	7
0	1	greedy	1000	0.8	60	0.1	1	1	FALSE	0
0.843923	0.40546	greedy	1000	0.7	60	0.1	1	16	FALSE	0
0	1	greedy	1000	0.8	60	0.1	1	1	FALSE	1
0.814	0.333669	greedy	1000	0.7	60	0.1	1	16	FALSE	1
0.763538	0.47331	greedy	1000	0.7	60	0.1	1	16	FALSE	3
0.902941	0.35707	greedy	1000	0.7	60	0.1	1	16	FALSE	2
0	1	greedy	1000	0.8	60	0.1	1	1	FALSE	3
0.789538	0.394617	greedy	1000	0.7	60	0.1	1	16	FALSE	4
0.775846	0.44354	greedy	1000	0.7	60	0.1	1	32	FALSE	3
0.857615	0.396438	greedy	1000	0.7	60	0.1	1	16	FALSE	8
0.863385	0.354578	greedy	1000	0.7	60	0.1	1	32	FALSE	0
0.807	0.424504	greedy	1000	0.7	60	0.1	1	16	FALSE	6
0.8675	0.369333	greedy	1000	0.7	60	0.1	1	16	FALSE	5
0.875	0.333672	greedy	1000	0.7	60	0.1	1	32	FALSE	4
0.808714	0.479145	greedy	1000	0.7	60	0.1	1	16	FALSE	7
0.855357	0.295008	greedy	1000	0.7	60	0.1	1	32	FALSE	1
0	1	greedy	1000	0.8	60	0.1	1	1	FALSE	5
0.864571	0.339104	greedy	1000	0.7	60	0.1	1	32	FALSE	6
0.857429	0.388211	greedy	1000	0.7	60	0.1	1	16	FALSE	9
0.933118	0.334351	greedy	1000	0.7	60	0.1	1	32	FALSE	2
0.878923	0.374745	greedy	1000	0.7	60	0.1	1	32	FALSE	8
0.881571	0.359144	greedy	1000	0.7	60	0.1	1	32	FALSE	5
0.842571	0.453435	greedy	1000	0.7	60	0.1	1	32	FALSE	7
0.887643	0.35028	greedy	1000	0.7	60	0.1	1	32	FALSE	9
0	1	greedy	1000	0.8	60	0.1	1	1	FALSE	6
0	1	greedy	1000	0.8	60	0.1	1	1	FALSE	7
0	1	greedy	1000	0.8	60	0.1	1	1	FALSE	8
0	1	greedy	1000	0.8	60	0.1	1	1	FALSE	9
0	1	greedy	1000	0.8	60	0.1	1	1	FALSE	4
0	1	greedy	1000	0.8	60	0.1	1	1	FALSE	2
0.842077	0.44354	greedy	1000	0.7	60	0.1	1	8	FALSE	8
0.840357	0.418994	greedy	1000	0.7	60	0.1	1	8	FALSE	9
0.591429	0.685642	greedy	1000	0.8	60	0.1	1	2	FALSE	1
0.654538	0.694812	greedy	1000	0.8	60	0.1	1	2	FALSE	0
0.635615	0.675403	greedy	1000	0.8	60	0.1	1	2	FALSE	3
0.604769	0.657694	greedy	1000	0.8	60	0.1	1	2	FALSE	4
0.770643	0.569122	greedy	1000	0.8	60	0.1	1	4	FALSE	1
0.660615	0.563673	greedy	1000	0.8	60	0.1	1	4	FALSE	4
0.750077	0.596741	greedy	1000	0.8	60	0.1	1	4	FALSE	0
0.687214	0.695122	greedy	1000	0.8	60	0.1	1	2	FALSE	7
0.631647	0.698686	greedy	1000	0.8	60	0.1	1	2	FALSE	2
0.600385	0.676829	greedy	1000	0.8	60	0.1	1	2	FALSE	8
0.763786	0.596947	greedy	1000	0.8	60	0.1	1	4	FALSE	7
0.556857	0.732517	greedy	1000	0.8	60	0.1	1	2	FALSE	5
0.624714	0.692854	greedy	1000	0.8	60	0.1	1	2	FALSE	9
0.690385	0.576125	greedy	1000	0.8	60	0.1	1	4	FALSE	3
0.681	0.673924	greedy	1000	0.8	60	0.1	1	2	FALSE	6
0.721143	0.624936	greedy	1000	0.8	60	0.1	1	4	FALSE	5
0.740077	0.555216	greedy	1000	0.8	60	0.1	1	8	FALSE	0
0.707231	0.608142	greedy	1000	0.8	60	0.1	1	4	FALSE	8
0.832929	0.433619	greedy	1000	0.8	60	0.1	1	8	FALSE	1
0.747714	0.604675	greedy	1000	0.8	60	0.1	1	4	FALSE	6
0.715	0.589249	greedy	1000	0.8	60	0.1	1	4	FALSE	9
0.771588	0.572511	greedy	1000	0.8	60	0.1	1	4	FALSE	2
0.746692	0.440041	greedy	1000	0.8	60	0.1	1	8	FALSE	4
0.790769	0.493671	greedy	1000	0.8	60	0.1	1	8	FALSE	3
0.838824	0.487102	greedy	1000	0.8	60	0.1	1	8	FALSE	2
0.827	0.528871	greedy	1000	0.8	60	0.1	1	8	FALSE	5
0	1	greedy	1000	0.9	60	0.1	1	1	FALSE	0
0.771769	0.509684	greedy	1000	0.8	60	0.1	1	16	FALSE	0
0	1	greedy	1000	0.9	60	0.1	1	1	FALSE	1
0	1	greedy	1000	0.9	60	0.1	1	1	FALSE	4
0	1	greedy	1000	0.9	60	0.1	1	1	FALSE	3
0.851231	0.408907	greedy	1000	0.8	60	0.1	1	16	FALSE	3
0.817231	0.355363	greedy	1000	0.8	60	0.1	1	16	FALSE	4
0.828615	0.45538	greedy	1000	0.8	60	0.1	1	16	FALSE	8
0	1	greedy	1000	0.9	60	0.1	1	1	FALSE	2
0.865643	0.393236	greedy	1000	0.8	60	0.1	1	16	FALSE	1
0.872571	0.465438	greedy	1000	0.8	60	0.1	1	16	FALSE	5
0.888786	0.426823	greedy	1000	0.8	60	0.1	1	16	FALSE	7
0.851357	0.442523	greedy	1000	0.8	60	0.1	1	16	FALSE	6
0.859462	0.419684	greedy	1000	0.8	60	0.1	1	32	FALSE	0
0.885154	0.359351	greedy	1000	0.8	60	0.1	1	32	FALSE	3
0.837929	0.403046	greedy	1000	0.8	60	0.1	1	16	FALSE	9
0.861538	0.299797	greedy	1000	0.8	60	0.1	1	32	FALSE	4
0	1	greedy	1000	0.9	60	0.1	1	1	FALSE	5
0.869412	0.427126	greedy	1000	0.8	60	0.1	1	16	FALSE	2
0.874786	0.441718	greedy	1000	0.8	60	0.1	1	32	FALSE	5
0.877286	0.327612	greedy	1000	0.8	60	0.1	1	32	FALSE	1
0.880643	0.358452	greedy	1000	0.8	60	0.1	1	32	FALSE	6
0.914929	0.384302	greedy	1000	0.8	60	0.1	1	32	FALSE	7
0.840615	0.410805	greedy	1000	0.8	60	0.1	1	32	FALSE	8
0.901353	0.382903	greedy	1000	0.8	60	0.1	1	32	FALSE	2
0.848214	0.4	greedy	1000	0.8	60	0.1	1	32	FALSE	9
0.764462	0.519633	greedy	1000	0.8	60	0.1	1	8	FALSE	8
0.815643	0.50813	greedy	1000	0.8	60	0.1	1	8	FALSE	6
0.846357	0.481406	greedy	1000	0.8	60	0.1	1	8	FALSE	7
0	1	greedy	1000	0.9	60	0.1	1	1	FALSE	6
0	1	greedy	1000	0.9	60	0.1	1	1	FALSE	7
0	1	greedy	1000	0.9	60	0.1	1	1	FALSE	8
0.802571	0.457679	greedy	1000	0.8	60	0.1	1	8	FALSE	9
0	1	greedy	1000	0.9	60	0.1	1	1	FALSE	9
0.574077	0.738156	greedy	1000	0.9	60	0.1	1	2	FALSE	4
0.620077	0.74114	greedy	1000	0.9	60	0.1	1	2	FALSE	3
0.641769	0.608984	greedy	1000	0.9	60	0.1	1	4	FALSE	4
0.757308	0.553268	greedy	1000	0.9	60	0.1	1	8	FALSE	0
0.667077	0.659509	greedy	1000	0.9	60	0.1	1	4	FALSE	3
0.689571	0.652041	greedy	1000	0.9	60	0.1	1	4	FALSE	1
0.605357	0.752935	greedy	1000	0.9	60	0.1	1	2	FALSE	6
0.662214	0.73177	greedy	1000	0.9	60	0.1	1	2	FALSE	1
0.693385	0.646454	greedy	1000	0.9	60	0.1	1	4	FALSE	0
0.600143	0.763982	greedy	1000	0.9	60	0.1	1	2	FALSE	7
0.549214	0.772257	greedy	1000	0.9	60	0.1	1	2	FALSE	5
0.597462	0.724103	greedy	1000	0.9	60	0.1	1	2	FALSE	0
0.596929	0.678608	greedy	1000	0.9	60	0.1	1	4	FALSE	6
0.687357	0.694545	greedy	1000	0.9	60	0.1	1	4	FALSE	5
0.611286	0.73614	greedy	1000	0.9	60	0.1	1	2	FALSE	9
0.686286	0.543501	greedy	1000	0.9	60	0.1	1	8	FALSE	1
0.582	0.796996	greedy	1000	0.9	60	0.1	1	2	FALSE	8
0.619	0.765617	greedy	1000	0.9	60	0.1	1	2	FALSE	2
0.678385	0.721294	greedy	1000	0.9	60	0.1	1	4	FALSE	8
0.764143	0.613963	greedy	1000	0.9	60	0.1	1	4	FALSE	9
0.711143	0.693498	greedy	1000	0.9	60	0.1	1	4	FALSE	7
0.694824	0.655992	greedy	1000	0.9	60	0.1	1	4	FALSE	2
0.780071	0.605115	greedy	1000	0.9	60	0.1	1	8	FALSE	6
0.769357	0.613672	greedy	1000	0.9	60	0.1	1	8	FALSE	7
0.731714	0.632674	greedy	1000	0.9	60	0.1	1	8	FALSE	5
0.781786	0.511568	greedy	1000	0.9	60	0.1	1	8	FALSE	9
0.728154	0.581753	greedy	1000	0.9	60	0.1	1	8	FALSE	3
0.729692	0.547035	greedy	1000	0.9	60	0.1	1	8	FALSE	4
0.765	0.607438	greedy	1000	0.9	60	0.1	1	8	FALSE	2
0.730692	0.657113	greedy	1000	0.9	60	0.1	1	8	FALSE	8
0.781923	0.521561	greedy	1000	0.9	60	0.1	1	16	FALSE	0
0.782214	0.445413	greedy	1000	0.9	60	0.1	1	16	FALSE	1
0.787308	0.457055	greedy	1000	0.9	60	0.1	1	16	FALSE	4
0.823857	0.525849	greedy	1000	0.9	60	0.1	1	16	FALSE	5
0.746769	0.543033	greedy	1000	0.9	60	0.1	1	16	FALSE	3
0.8375	0.471853	greedy	1000	0.9	60	0.1	1	16	FALSE	6
0.861462	0.374296	greedy	1000	0.9	60	0.1	1	32	FALSE	4
0.803929	0.562565	greedy	1000	0.9	60	0.1	1	16	FALSE	7
0.838769	0.431503	greedy	1000	0.9	60	0.1	1	32	FALSE	0
0.784588	0.536232	greedy	1000	0.9	60	0.1	1	16	FALSE	2
0.848429	0.467352	greedy	1000	0.9	60	0.1	1	16	FALSE	9
0.769538	0.596445	greedy	1000	0.9	60	0.1	1	16	FALSE	8
0.767308	0.490276	greedy	1000	0.9	60	0.1	1	32	FALSE	3
0.829714	0.521739	greedy	1000	0.9	60	0.1	1	32	FALSE	7
0.839643	0.453882	greedy	1000	0.9	60	0.1	1	32	FALSE	5
0.761	0.594552	greedy	1000	0.9	60	0.1	1	32	FALSE	8
0.856714	0.468782	greedy	1000	0.9	60	0.1	1	32	FALSE	6
0.804929	0.450077	greedy	1000	0.9	60	0.1	1	32	FALSE	1
0.831235	0.504654	greedy	1000	0.9	60	0.1	1	32	FALSE	2
0.875857	0.443702	greedy	1000	0.9	60	0.1	1	32	FALSE	9

## Sheet: S3 parameter sweep simulation
triplets	rf	solver	tree_simulator	n_cells	edit_frac	missing_rate	edit_sites	entropy	n_states	indel_dist	iteration
0.925	0.27163	nj	lognormal_fit	500	0.7	0.1	60	1	8	FALSE	2
0.926727	0.227364	nj	lognormal_fit	500	0.7	0.1	60	1	8	FALSE	5
0.942545	0.269618	nj	lognormal_fit	500	0.7	0.1	60	1	8	FALSE	3
0.915818	0.247485	nj	lognormal_fit	500	0.7	0.1	60	1	8	FALSE	8
0.881917	0.146881	upgma	lognormal_fit	500	0.7	0.1	60	1	8	TRUE	6
0.877333	0.253521	nj	lognormal_fit	500	0.7	0.1	60	1	8	FALSE	4
0.875091	0.299799	nj	lognormal_fit	500	0.7	0.1	60	1	8	FALSE	0
0.820667	0.434077	greedy	lognormal_fit	500	0.7	0.1	60	1	8	FALSE	9
0.866667	0.27163	nj	lognormal_fit	500	0.7	0.1	60	1	8	FALSE	1
0.926909	0.256332	greedy	lognormal_fit	500	0.7	0.1	60	1	8	TRUE	5
0.88275	0.269618	nj	lognormal_fit	500	0.7	0.1	60	1	8	FALSE	6
0.923917	0.259557	nj	lognormal_fit	500	0.7	0.1	60	1	8	FALSE	9
0.91625	0.241449	nj	lognormal_fit	500	0.7	0.1	60	1	8	FALSE	7
0.900083	0.177062	upgma	lognormal_fit	500	0.7	0.1	60	1	8	TRUE	9
0.945083	0.237425	nj	lognormal_fit	500	0.7	0.1	60	1	8	TRUE	9
0.897833	0.251509	nj	lognormal_fit	500	0.7	0.1	60	1	8	TRUE	4
0.883091	0.285714	nj	lognormal_fit	500	0.7	0.1	60	1	8	TRUE	0
0.841727	0.416667	greedy	lognormal_fit	500	0.7	0.1	60	1	8	FALSE	8
0.855083	0.321175	greedy	lognormal_fit	500	0.7	0.1	60	1	8	TRUE	6
0.948909	0.267606	nj	lognormal_fit	500	0.7	0.1	60	1	8	TRUE	3
0.953333	0.171026	upgma	lognormal_fit	500	0.7	0.1	60	1	8	TRUE	1
0.942364	0.181087	upgma	lognormal_fit	500	0.7	0.1	60	1	8	TRUE	3
0.938545	0.247485	nj	lognormal_fit	500	0.7	0.1	60	1	8	TRUE	8
0.731	0.479675	greedy	lognormal_fit	500	0.7	0.1	60	1	8	FALSE	6
0.897	0.207243	upgma	lognormal_fit	500	0.7	0.1	60	1	8	TRUE	8
0.946	0.22334	nj	lognormal_fit	500	0.7	0.1	60	1	8	TRUE	5
0.930545	0.171026	upgma	lognormal_fit	500	0.7	0.1	60	1	8	TRUE	5
0.897167	0.160966	upgma	lognormal_fit	500	0.7	0.1	60	1	8	TRUE	7
0.826818	0.463812	greedy	lognormal_fit	500	0.7	0.1	60	1	8	FALSE	0
0.879286	0.372709	greedy	lognormal_fit	500	0.7	0.1	60	1	8	FALSE	2
0.973857	0.267606	nj	lognormal_fit	500	0.7	0.1	60	1	8	TRUE	2
0.949833	0.225352	nj	lognormal_fit	500	0.7	0.1	60	1	8	TRUE	7
0.919545	0.209256	upgma	lognormal_fit	500	0.7	0.1	60	1	8	TRUE	0
0.93525	0.259557	nj	lognormal_fit	500	0.7	0.1	60	1	8	TRUE	1
0.894167	0.187123	upgma	lognormal_fit	500	0.7	0.1	60	1	8	TRUE	4
0.750455	0.438134	greedy	lognormal_fit	500	0.7	0.1	60	1	8	FALSE	5
0.848583	0.392097	greedy	lognormal_fit	500	0.7	0.1	60	1	8	FALSE	7
0.81975	0.460285	greedy	lognormal_fit	500	0.7	0.1	60	1	8	FALSE	1
0.864917	0.291751	nj	lognormal_fit	500	0.7	0.1	60	1	8	TRUE	6
0.839182	0.426545	greedy	lognormal_fit	500	0.7	0.1	60	1	8	FALSE	3
0.949455	0.28252	greedy	lognormal_fit	500	0.7	0.1	60	1	8	TRUE	8
0.768417	0.432896	greedy	lognormal_fit	500	0.7	0.1	60	1	8	FALSE	4
0.853929	0.227364	upgma	lognormal_fit	500	0.7	0.1	60	1	8	TRUE	2
0.907455	0.348269	greedy	lognormal_fit	500	0.7	0.1	60	1	8	TRUE	0
0.8975	0.267206	greedy	lognormal_fit	500	0.7	0.1	60	1	8	TRUE	4
0.909909	0.300912	greedy	lognormal_fit	500	0.7	0.1	60	1	8	TRUE	3
0.9185	0.294833	greedy	lognormal_fit	500	0.7	0.1	60	1	8	TRUE	9
0.874083	0.336714	greedy	lognormal_fit	500	0.7	0.1	60	1	8	TRUE	1
0.909583	0.277328	greedy	lognormal_fit	500	0.7	0.1	60	1	8	TRUE	7
0.870167	0.209256	upgma	lognormal_fit	500	0.7	0.1	60	1	8	FALSE	4
0.923818	0.21328	upgma	lognormal_fit	500	0.7	0.1	60	1	8	FALSE	0
0.901286	0.302846	greedy	lognormal_fit	500	0.7	0.1	60	1	8	TRUE	2
0.883083	0.195171	upgma	lognormal_fit	500	0.7	0.1	60	1	8	FALSE	9
0.928364	0.195171	upgma	lognormal_fit	500	0.7	0.1	60	1	8	FALSE	3
0.8745	0.177062	upgma	lognormal_fit	500	0.7	0.1	60	1	8	FALSE	7
0.928917	0.179074	upgma	lognormal_fit	500	0.7	0.1	60	1	8	FALSE	1
0.926636	0.173038	upgma	lognormal_fit	500	0.7	0.1	60	1	8	FALSE	5
0.877364	0.221328	upgma	lognormal_fit	500	0.7	0.1	60	1	8	FALSE	8
0.877333	0.162978	upgma	lognormal_fit	500	0.7	0.1	60	1	8	FALSE	6
0.851714	0.241449	upgma	lognormal_fit	500	0.7	0.1	60	1	8	FALSE	2
0.897	0.277834	nj	lognormal_fit	1000	0.7	0.1	60	1	8	TRUE	0
0.910077	0.2668	nj	lognormal_fit	1000	0.7	0.1	60	1	8	TRUE	4
0.905385	0.325978	nj	lognormal_fit	1000	0.7	0.1	60	1	8	TRUE	3
0.940824	0.307924	nj	lognormal_fit	1000	0.7	0.1	60	1	8	TRUE	2
0.904786	0.357071	nj	lognormal_fit	1000	0.7	0.1	60	1	8	TRUE	7
0.911385	0.324975	nj	lognormal_fit	1000	0.7	0.1	60	1	8	TRUE	8
0.891571	0.326981	nj	lognormal_fit	1000	0.7	0.1	60	1	8	TRUE	6
0.918	0.302909	nj	lognormal_fit	1000	0.7	0.1	60	1	8	TRUE	5
0.892357	0.313327	greedy	lognormal_fit	1000	0.7	0.1	60	1	8	TRUE	6
0.907571	0.313942	nj	lognormal_fit	1000	0.7	0.1	60	1	8	TRUE	9
0.694	0.450482	greedy	lognormal_fit	1000	0.7	0.1	60	1	8	FALSE	4
0.945929	0.233701	nj	lognormal_fit	1000	0.7	0.1	60	1	8	TRUE	1
0.870714	0.36687	greedy	lognormal_fit	1000	0.7	0.1	60	1	8	TRUE	9
0.860214	0.45473	greedy	lognormal_fit	1000	0.7	0.1	60	1	8	TRUE	7
0.890615	0.378433	greedy	lognormal_fit	1000	0.7	0.1	60	1	8	TRUE	8
0.802385	0.408493	greedy	lognormal_fit	1000	0.7	0.1	60	1	8	FALSE	0
0.886769	0.338392	greedy	lognormal_fit	1000	0.7	0.1	60	1	8	TRUE	0
0.736846	0.496175	greedy	lognormal_fit	1000	0.7	0.1	60	1	8	FALSE	3
0.926118	0.344529	greedy	lognormal_fit	1000	0.7	0.1	60	1	8	TRUE	2
0.845059	0.446873	greedy	lognormal_fit	1000	0.7	0.1	60	1	8	FALSE	2
0.746786	0.454637	greedy	lognormal_fit	1000	0.7	0.1	60	1	8	FALSE	1
0.891077	0.359756	greedy	lognormal_fit	1000	0.7	0.1	60	1	8	TRUE	3
0.9	0.327245	greedy	lognormal_fit	1000	0.7	0.1	60	1	8	TRUE	4
0.907643	0.27887	greedy	lognormal_fit	1000	0.7	0.1	60	1	8	TRUE	1
0.819571	0.483215	greedy	lognormal_fit	1000	0.7	0.1	60	1	8	FALSE	5
0.882769	0.323972	nj	lognormal_fit	1000	0.7	0.1	60	1	8	FALSE	3
0.895308	0.290873	nj	lognormal_fit	1000	0.7	0.1	60	1	8	FALSE	0
0.898154	0.285858	nj	lognormal_fit	1000	0.7	0.1	60	1	8	FALSE	4
0.939286	0.248746	nj	lognormal_fit	1000	0.7	0.1	60	1	8	FALSE	1
0.842077	0.44354	greedy	lognormal_fit	1000	0.7	0.1	60	1	8	FALSE	8
0.912929	0.321966	nj	lognormal_fit	1000	0.7	0.1	60	1	8	FALSE	9
0.892143	0.374046	greedy	lognormal_fit	1000	0.7	0.1	60	1	8	TRUE	5
0.8915	0.314945	nj	lognormal_fit	1000	0.7	0.1	60	1	8	FALSE	5
0.789786	0.523179	greedy	lognormal_fit	1000	0.7	0.1	60	1	8	FALSE	7
0.895353	0.32999	nj	lognormal_fit	1000	0.7	0.1	60	1	8	FALSE	2
0.744714	0.484264	greedy	lognormal_fit	1000	0.7	0.1	60	1	8	FALSE	6
0.8845	0.363089	nj	lognormal_fit	1000	0.7	0.1	60	1	8	FALSE	7
0.871786	0.347041	nj	lognormal_fit	1000	0.7	0.1	60	1	8	FALSE	6
0.893615	0.31996	nj	lognormal_fit	1000	0.7	0.1	60	1	8	FALSE	8
0.840357	0.418994	greedy	lognormal_fit	1000	0.7	0.1	60	1	8	FALSE	9
0.874357	0.195587	upgma	lognormal_fit	1000	0.7	0.1	60	1	8	TRUE	1
0.905615	0.207623	upgma	lognormal_fit	1000	0.7	0.1	60	1	8	TRUE	0
0.876214	0.235707	upgma	lognormal_fit	1000	0.7	0.1	60	1	8	TRUE	7
0.902769	0.244734	upgma	lognormal_fit	1000	0.7	0.1	60	1	8	FALSE	3
0.9075	0.213641	upgma	lognormal_fit	1000	0.7	0.1	60	1	8	FALSE	1
0.898231	0.21665	upgma	lognormal_fit	1000	0.7	0.1	60	1	8	FALSE	0
0.907929	0.203611	upgma	lognormal_fit	1000	0.7	0.1	60	1	8	TRUE	6
0.919462	0.191575	upgma	lognormal_fit	1000	0.7	0.1	60	1	8	TRUE	4
0.893071	0.247743	upgma	lognormal_fit	1000	0.7	0.1	60	1	8	FALSE	5
0.894647	0.245737	upgma	lognormal_fit	1000	0.7	0.1	60	1	8	FALSE	2
0.894	0.243731	upgma	lognormal_fit	1000	0.7	0.1	60	1	8	TRUE	8
0.919	0.229689	upgma	lognormal_fit	1000	0.7	0.1	60	1	8	TRUE	3
0.920615	0.19659	upgma	lognormal_fit	1000	0.7	0.1	60	1	8	FALSE	4
0.917941	0.23671	upgma	lognormal_fit	1000	0.7	0.1	60	1	8	TRUE	2
0.866429	0.218656	upgma	lognormal_fit	1000	0.7	0.1	60	1	8	TRUE	9
0.869692	0.260782	upgma	lognormal_fit	1000	0.7	0.1	60	1	8	FALSE	8
0.889143	0.242728	upgma	lognormal_fit	1000	0.7	0.1	60	1	8	FALSE	7
0.911	0.213641	upgma	lognormal_fit	1000	0.7	0.1	60	1	8	FALSE	6
0.903214	0.240722	upgma	lognormal_fit	1000	0.7	0.1	60	1	8	TRUE	5
0.842214	0.225677	upgma	lognormal_fit	1000	0.7	0.1	60	1	8	FALSE	9
0.826545	0.404867	hybrid	lognormal_fit	500	0.7	0.1	60	1	8	FALSE	0
0.822545	0.372678	hybrid	lognormal_fit	500	0.7	0.1	60	1	8	FALSE	8
0.815917	0.386289	hybrid	lognormal_fit	500	0.7	0.1	60	1	8	FALSE	9
0.917583	0.221491	hybrid	lognormal_fit	500	0.7	0.1	60	1	8	TRUE	7
0.931583	0.184615	hybrid	lognormal_fit	500	0.7	0.1	60	1	8	TRUE	9
0.895417	0.179825	hybrid	lognormal_fit	500	0.7	0.1	60	1	8	TRUE	4
0.892364	0.278835	hybrid	lognormal_fit	500	0.7	0.1	60	1	8	TRUE	0
0.934818	0.183315	hybrid	lognormal_fit	500	0.7	0.1	60	1	8	TRUE	5
0.855917	0.350763	hybrid	lognormal_fit	500	0.7	0.1	60	1	8	FALSE	7
0.8685	0.3259	greedy	lognormal_fit	2000	0.7	0.1	60	1	8	TRUE	1
0.902333	0.423556	greedy	lognormal_fit	2000	0.7	0.1	60	1	8	TRUE	8
0.930727	0.206174	hybrid	lognormal_fit	500	0.7	0.1	60	1	8	TRUE	8
0.880812	0.424281	greedy	lognormal_fit	2000	0.7	0.1	60	1	8	TRUE	7
0.8715	0.348825	greedy	lognormal_fit	2000	0.7	0.1	60	1	8	TRUE	4
0.896167	0.363131	greedy	lognormal_fit	2000	0.7	0.1	60	1	8	TRUE	2
0.8744	0.362809	greedy	lognormal_fit	2000	0.7	0.1	60	1	8	TRUE	3
0.854	0.257206	hybrid	lognormal_fit	500	0.7	0.1	60	1	8	TRUE	6
0.884	0.412154	greedy	lognormal_fit	2000	0.7	0.1	60	1	8	TRUE	0
0.713083	0.464168	hybrid	lognormal_fit	500	0.7	0.1	60	1	8	FALSE	6
0.907125	0.420112	greedy	lognormal_fit	2000	0.7	0.1	60	1	8	TRUE	6
0.88	0.315923	greedy	lognormal_fit	2000	0.7	0.1	60	1	8	TRUE	5
0.908214	0.199559	hybrid	lognormal_fit	500	0.7	0.1	60	1	8	TRUE	2
0.908438	0.40705	greedy	lognormal_fit	2000	0.7	0.1	60	1	8	TRUE	9
0.766636	0.412664	hybrid	lognormal_fit	500	0.7	0.1	60	1	8	FALSE	5
0.806312	0.453394	greedy	lognormal_fit	2000	0.7	0.1	60	1	8	FALSE	1
0.8806	0.364547	nj	lognormal_fit	2000	0.7	0.1	60	1	8	TRUE	0
0.934778	0.298448	nj	lognormal_fit	2000	0.7	0.1	60	1	8	TRUE	2
0.896687	0.332499	nj	lognormal_fit	2000	0.7	0.1	60	1	8	TRUE	9
0.876667	0.277917	nj	lognormal_fit	2000	0.7	0.1	60	1	8	TRUE	3
0.846182	0.353333	hybrid	lognormal_fit	500	0.7	0.1	60	1	8	FALSE	3
0.926188	0.270406	nj	lognormal_fit	2000	0.7	0.1	60	1	8	TRUE	1
0.880667	0.367051	nj	lognormal_fit	2000	0.7	0.1	60	1	8	FALSE	0
0.88175	0.292439	nj	lognormal_fit	2000	0.7	0.1	60	1	8	FALSE	1
0.903062	0.347021	nj	lognormal_fit	2000	0.7	0.1	60	1	8	TRUE	7
0.90225	0.277917	nj	lognormal_fit	2000	0.7	0.1	60	1	8	TRUE	4
0.922813	0.337506	nj	lognormal_fit	2000	0.7	0.1	60	1	8	TRUE	6
0.909667	0.335503	nj	lognormal_fit	2000	0.7	0.1	60	1	8	TRUE	8
0.946	0.280921	nj	lognormal_fit	2000	0.7	0.1	60	1	8	TRUE	5
0.887	0.284927	nj	lognormal_fit	2000	0.7	0.1	60	1	8	FALSE	3
0.901722	0.296945	nj	lognormal_fit	2000	0.7	0.1	60	1	8	FALSE	2
0.887071	0.319244	hybrid	lognormal_fit	500	0.7	0.1	60	1	8	FALSE	2
0.897563	0.292439	nj	lognormal_fit	2000	0.7	0.1	60	1	8	FALSE	4
0.91025	0.351027	nj	lognormal_fit	2000	0.7	0.1	60	1	8	FALSE	6
0.918063	0.290936	nj	lognormal_fit	2000	0.7	0.1	60	1	8	FALSE	5
0.7976	0.46002	greedy	lognormal_fit	2000	0.7	0.1	60	1	8	FALSE	3
0.881125	0.355033	nj	lognormal_fit	2000	0.7	0.1	60	1	8	FALSE	7
0.8956	0.346019	nj	lognormal_fit	2000	0.7	0.1	60	1	8	FALSE	8
0.866417	0.288889	hybrid	lognormal_fit	500	0.7	0.1	60	1	8	TRUE	1
0.878937	0.346019	nj	lognormal_fit	2000	0.7	0.1	60	1	8	FALSE	9
0.804375	0.4381	greedy	lognormal_fit	2000	0.7	0.1	60	1	8	FALSE	4
0.845667	0.451882	greedy	lognormal_fit	2000	0.7	0.1	60	1	8	FALSE	2
0.883	0.255884	upgma	lognormal_fit	2000	0.7	0.1	60	1	8	TRUE	0
0.900933	0.211317	upgma	lognormal_fit	2000	0.7	0.1	60	1	8	TRUE	3
0.8996	0.240361	upgma	lognormal_fit	2000	0.7	0.1	60	1	8	TRUE	8
0.858111	0.225839	upgma	lognormal_fit	2000	0.7	0.1	60	1	8	TRUE	2
0.918091	0.223815	hybrid	lognormal_fit	500	0.7	0.1	60	1	8	TRUE	3
0.898125	0.268903	upgma	lognormal_fit	2000	0.7	0.1	60	1	8	TRUE	7
0.909125	0.217827	upgma	lognormal_fit	2000	0.7	0.1	60	1	8	TRUE	1
0.844187	0.237356	upgma	lognormal_fit	2000	0.7	0.1	60	1	8	TRUE	6
0.901312	0.204306	upgma	lognormal_fit	2000	0.7	0.1	60	1	8	TRUE	4
0.895312	0.211317	upgma	lognormal_fit	2000	0.7	0.1	60	1	8	TRUE	5
0.771167	0.377729	hybrid	lognormal_fit	500	0.7	0.1	60	1	8	FALSE	4
0.807312	0.497835	greedy	lognormal_fit	2000	0.7	0.1	60	1	8	FALSE	7
0.874938	0.241863	upgma	lognormal_fit	2000	0.7	0.1	60	1	8	TRUE	9
0.780667	0.559055	greedy	lognormal_fit	2000	0.7	0.1	60	1	8	FALSE	0
0.864867	0.2664	upgma	lognormal_fit	2000	0.7	0.1	60	1	8	FALSE	0
0.824688	0.520244	greedy	lognormal_fit	2000	0.7	0.1	60	1	8	FALSE	6
0.81975	0.415115	hybrid	lognormal_fit	500	0.7	0.1	60	1	8	FALSE	1
0.884437	0.21983	upgma	lognormal_fit	2000	0.7	0.1	60	1	8	FALSE	4
0.8485	0.231848	upgma	lognormal_fit	2000	0.7	0.1	60	1	8	FALSE	2
0.8755	0.229344	upgma	lognormal_fit	2000	0.7	0.1	60	1	8	FALSE	1
0.898	0.220831	upgma	lognormal_fit	2000	0.7	0.1	60	1	8	FALSE	3
0.879312	0.255383	upgma	lognormal_fit	2000	0.7	0.1	60	1	8	FALSE	6
0.783692	0.3672	hybrid	lognormal_fit	1000	0.7	0.1	60	1	8	FALSE	0
0.919188	0.221332	upgma	lognormal_fit	2000	0.7	0.1	60	1	8	FALSE	5
0.872937	0.260891	upgma	lognormal_fit	2000	0.7	0.1	60	1	8	FALSE	9
0.901875	0.281923	upgma	lognormal_fit	2000	0.7	0.1	60	1	8	FALSE	7
0.876133	0.249875	upgma	lognormal_fit	2000	0.7	0.1	60	1	8	FALSE	8
0.829937	0.456158	greedy	lognormal_fit	2000	0.7	0.1	60	1	8	FALSE	5
0.778	0.525355	greedy	lognormal_fit	2000	0.7	0.1	60	1	8	FALSE	9
0.819769	0.43178	hybrid	lognormal_fit	1000	0.7	0.1	60	1	8	FALSE	8
0.791467	0.538071	greedy	lognormal_fit	2000	0.7	0.1	60	1	8	FALSE	8
0.736154	0.44426	hybrid	lognormal_fit	1000	0.7	0.1	60	1	8	FALSE	3
0.893538	0.245992	hybrid	lognormal_fit	1000	0.7	0.1	60	1	8	TRUE	0
0.738857	0.456062	hybrid	lognormal_fit	1000	0.7	0.1	60	1	8	FALSE	6
0.891538	0.272116	hybrid	lognormal_fit	1000	0.7	0.1	60	1	8	TRUE	3
0.684692	0.40793	hybrid	lognormal_fit	1000	0.7	0.1	60	1	8	FALSE	4
0.836765	0.394209	hybrid	lognormal_fit	1000	0.7	0.1	60	1	8	FALSE	2
0.769857	0.470056	hybrid	lognormal_fit	1000	0.7	0.1	60	1	8	FALSE	7
0.8105	0.384184	hybrid	lognormal_fit	1000	0.7	0.1	60	1	8	FALSE	9
0.917765	0.26351	hybrid	lognormal_fit	1000	0.7	0.1	60	1	8	TRUE	2
0.890929	0.281444	hybrid	lognormal_fit	1000	0.7	0.1	60	1	8	TRUE	5
0.896846	0.280592	hybrid	lognormal_fit	1000	0.7	0.1	60	1	8	TRUE	8
0.891615	0.235359	hybrid	lognormal_fit	1000	0.7	0.1	60	1	8	TRUE	4
0.852857	0.272113	hybrid	lognormal_fit	1000	0.7	0.1	60	1	8	TRUE	9
0.852714	0.264394	hybrid	lognormal_fit	1000	0.7	0.1	60	1	8	TRUE	6
0.845786	0.352707	hybrid	lognormal_fit	1000	0.7	0.1	60	1	8	TRUE	7
0.907286	0.196937	hybrid	lognormal_fit	1000	0.7	0.1	60	1	8	TRUE	1
0.763429	0.376819	hybrid	lognormal_fit	1000	0.7	0.1	60	1	8	FALSE	1
0.817214	0.434298	hybrid	lognormal_fit	1000	0.7	0.1	60	1	8	FALSE	5
0.880333	0.356814	nj	lognormal_fit	5000	0.7	0.1	60	1	8	TRUE	0
0.907952	0.36742	nj	lognormal_fit	5000	0.7	0.1	60	1	8	TRUE	2
0.829895	0.320993	nj	lognormal_fit	5000	0.7	0.1	60	1	8	TRUE	1
0.930778	0.294177	nj	lognormal_fit	5000	0.7	0.1	60	1	8	TRUE	4
0.870778	0.389634	nj	lognormal_fit	5000	0.7	0.1	60	1	8	TRUE	3
0.924789	0.347609	nj	lognormal_fit	5000	0.7	0.1	60	1	8	TRUE	5
0.864158	0.386632	nj	lognormal_fit	5000	0.7	0.1	60	1	8	TRUE	7
0.855	0.431859	nj	lognormal_fit	5000	0.7	0.1	60	1	8	TRUE	8
0.903421	0.360616	nj	lognormal_fit	5000	0.7	0.1	60	1	8	TRUE	6
0.868947	0.377426	nj	lognormal_fit	5000	0.7	0.1	60	1	8	TRUE	9
0.853389	0.362417	nj	lognormal_fit	5000	0.7	0.1	60	1	8	FALSE	0
0.886722	0.296978	nj	lognormal_fit	5000	0.7	0.1	60	1	8	FALSE	4
0.858222	0.396838	nj	lognormal_fit	5000	0.7	0.1	60	1	8	FALSE	3
0.854	0.373824	nj	lognormal_fit	5000	0.7	0.1	60	1	8	FALSE	2
0.834421	0.329598	nj	lognormal_fit	5000	0.7	0.1	60	1	8	FALSE	1
0.909105	0.352612	nj	lognormal_fit	5000	0.7	0.1	60	1	8	FALSE	5
0.885895	0.36602	nj	lognormal_fit	5000	0.7	0.1	60	1	8	FALSE	6
0.83	0.389834	nj	lognormal_fit	5000	0.7	0.1	60	1	8	FALSE	7
0.840722	0.457074	nj	lognormal_fit	5000	0.7	0.1	60	1	8	FALSE	8
0.848944	0.400608	hybrid	lognormal_fit	2000	0.7	0.1	60	1	8	FALSE	2
0.853368	0.380828	nj	lognormal_fit	5000	0.7	0.1	60	1	8	FALSE	9
0.770375	0.475511	hybrid	lognormal_fit	2000	0.7	0.1	60	1	8	FALSE	9
0.850533	0.274701	hybrid	lognormal_fit	2000	0.7	0.1	60	1	8	TRUE	3
0.873333	0.256554	upgma	lognormal_fit	5000	0.7	0.1	60	1	8	TRUE	0
0.9155	0.215329	upgma	lognormal_fit	5000	0.7	0.1	60	1	8	TRUE	4
0.7792	0.403124	hybrid	lognormal_fit	2000	0.7	0.1	60	1	8	FALSE	3
0.866476	0.257755	upgma	lognormal_fit	5000	0.7	0.1	60	1	8	TRUE	2
0.858684	0.244547	upgma	lognormal_fit	5000	0.7	0.1	60	1	8	TRUE	1
0.891111	0.270162	upgma	lognormal_fit	5000	0.7	0.1	60	1	8	TRUE	3
0.873188	0.347826	hybrid	lognormal_fit	2000	0.7	0.1	60	1	8	TRUE	7
0.817063	0.457733	hybrid	lognormal_fit	2000	0.7	0.1	60	1	8	FALSE	7
0.801438	0.388782	hybrid	lognormal_fit	2000	0.7	0.1	60	1	8	FALSE	4
0.86475	0.232009	hybrid	lognormal_fit	2000	0.7	0.1	60	1	8	TRUE	1
0.889	0.239546	hybrid	lognormal_fit	2000	0.7	0.1	60	1	8	TRUE	4
0.895375	0.305501	hybrid	lognormal_fit	2000	0.7	0.1	60	1	8	TRUE	9
0.935526	0.243746	upgma	lognormal_fit	5000	0.7	0.1	60	1	8	TRUE	5
0.889211	0.272764	upgma	lognormal_fit	5000	0.7	0.1	60	1	8	TRUE	7
0.911789	0.267561	upgma	lognormal_fit	5000	0.7	0.1	60	1	8	TRUE	6
0.867778	0.304383	upgma	lognormal_fit	5000	0.7	0.1	60	1	8	TRUE	8
0.75	0.517882	hybrid	lognormal_fit	2000	0.7	0.1	60	1	8	FALSE	0
0.820125	0.439051	hybrid	lognormal_fit	2000	0.7	0.1	60	1	8	FALSE	5
0.867556	0.268561	upgma	lognormal_fit	5000	0.7	0.1	60	1	8	FALSE	0
0.81075	0.465208	hybrid	lognormal_fit	2000	0.7	0.1	60	1	8	FALSE	6
0.874842	0.254353	upgma	lognormal_fit	5000	0.7	0.1	60	1	8	FALSE	1
0.844238	0.270562	upgma	lognormal_fit	5000	0.7	0.1	60	1	8	FALSE	2
0.863211	0.272964	upgma	lognormal_fit	5000	0.7	0.1	60	1	8	TRUE	9
0.907	0.352757	greedy	lognormal_fit	5000	0.7	0.1	60	1	8	TRUE	4
0.856632	0.394641	greedy	lognormal_fit	5000	0.7	0.1	60	1	8	TRUE	1
0.884556	0.280969	upgma	lognormal_fit	5000	0.7	0.1	60	1	8	FALSE	3
0.904222	0.229137	upgma	lognormal_fit	5000	0.7	0.1	60	1	8	FALSE	4
0.904421	0.258755	upgma	lognormal_fit	5000	0.7	0.1	60	1	8	FALSE	5
0.897158	0.277967	upgma	lognormal_fit	5000	0.7	0.1	60	1	8	FALSE	6
0.850667	0.31599	upgma	lognormal_fit	5000	0.7	0.1	60	1	8	FALSE	8
0.877	0.285171	upgma	lognormal_fit	5000	0.7	0.1	60	1	8	FALSE	7
0.793667	0.472825	hybrid	lognormal_fit	2000	0.7	0.1	60	1	8	FALSE	8
0.879062	0.250417	hybrid	lognormal_fit	2000	0.7	0.1	60	1	8	TRUE	5
0.853611	0.412255	greedy	lognormal_fit	5000	0.7	0.1	60	1	8	TRUE	0
0.851474	0.28397	upgma	lognormal_fit	5000	0.7	0.1	60	1	8	FALSE	9
0.846	0.321888	hybrid	lognormal_fit	2000	0.7	0.1	60	1	8	TRUE	0
0.794937	0.395092	hybrid	lognormal_fit	2000	0.7	0.1	60	1	8	FALSE	1
0.893778	0.263596	hybrid	lognormal_fit	2000	0.7	0.1	60	1	8	TRUE	2
0.889	0.321368	hybrid	lognormal_fit	2000	0.7	0.1	60	1	8	TRUE	8
0.891095	0.438804	greedy	lognormal_fit	5000	0.7	0.1	60	1	8	TRUE	2
0.872111	0.454173	greedy	lognormal_fit	5000	0.7	0.1	60	1	8	TRUE	3
0.895053	0.409863	greedy	lognormal_fit	5000	0.7	0.1	60	1	8	TRUE	6
0.846889	0.512615	greedy	lognormal_fit	5000	0.7	0.1	60	1	8	TRUE	8
0.873895	0.449592	greedy	lognormal_fit	5000	0.7	0.1	60	1	8	TRUE	7
0.891421	0.408379	greedy	lognormal_fit	5000	0.7	0.1	60	1	8	TRUE	5
0.858526	0.438246	greedy	lognormal_fit	5000	0.7	0.1	60	1	8	TRUE	9
0.891562	0.334094	hybrid	lognormal_fit	2000	0.7	0.1	60	1	8	TRUE	6
0.756947	0.492398	greedy	lognormal_fit	5000	0.7	0.1	60	1	8	FALSE	1
0.803056	0.47129	greedy	lognormal_fit	5000	0.7	0.1	60	1	8	FALSE	4
0.828143	0.545796	greedy	lognormal_fit	5000	0.7	0.1	60	1	8	FALSE	2
0.732444	0.501676	greedy	lognormal_fit	5000	0.7	0.1	60	1	8	FALSE	0
0.754944	0.584264	greedy	lognormal_fit	5000	0.7	0.1	60	1	8	FALSE	8
0.86555	0.391117	nj	lognormal_fit	10000	0.7	0.1	60	1	8	TRUE	0
0.820211	0.535446	greedy	lognormal_fit	5000	0.7	0.1	60	1	8	FALSE	6
0.814421	0.517017	greedy	lognormal_fit	5000	0.7	0.1	60	1	8	FALSE	5
0.902476	0.351706	nj	lognormal_fit	10000	0.7	0.1	60	1	8	TRUE	1
0.746368	0.555759	greedy	lognormal_fit	5000	0.7	0.1	60	1	8	FALSE	7
0.764556	0.559031	greedy	lognormal_fit	5000	0.7	0.1	60	1	8	FALSE	3
0.871421	0.378013	nj	lognormal_fit	10000	0.7	0.1	60	1	8	TRUE	3
0.91792	0.403321	nj	lognormal_fit	10000	0.7	0.1	60	1	8	TRUE	2
0.805	0.518291	greedy	lognormal_fit	5000	0.7	0.1	60	1	8	FALSE	9
0.8571	0.410723	nj	lognormal_fit	10000	0.7	0.1	60	1	8	TRUE	4
0.873429	0.408022	nj	lognormal_fit	10000	0.7	0.1	60	1	8	TRUE	5
0.850762	0.428429	nj	lognormal_fit	10000	0.7	0.1	60	1	8	TRUE	6
0.867857	0.369311	nj	lognormal_fit	10000	0.7	0.1	60	1	8	TRUE	7
0.84195	0.437831	nj	lognormal_fit	10000	0.7	0.1	60	1	8	TRUE	8
0.86981	0.458137	nj	lognormal_fit	10000	0.7	0.1	60	1	8	TRUE	9
0.8523	0.390017	nj	lognormal_fit	10000	0.7	0.1	60	1	8	FALSE	0
0.838048	0.357807	nj	lognormal_fit	10000	0.7	0.1	60	1	8	FALSE	1
0.856737	0.378313	nj	lognormal_fit	10000	0.7	0.1	60	1	8	FALSE	3
0.8958	0.404421	nj	lognormal_fit	10000	0.7	0.1	60	1	8	FALSE	2
0.84205	0.421827	nj	lognormal_fit	10000	0.7	0.1	60	1	8	FALSE	4
0.843286	0.417425	nj	lognormal_fit	10000	0.7	0.1	60	1	8	FALSE	5
0.837381	0.374312	nj	lognormal_fit	10000	0.7	0.1	60	1	8	FALSE	7
0.818905	0.43313	nj	lognormal_fit	10000	0.7	0.1	60	1	8	FALSE	6
0.8252	0.448535	nj	lognormal_fit	10000	0.7	0.1	60	1	8	FALSE	8
0.85819	0.46634	nj	lognormal_fit	10000	0.7	0.1	60	1	8	FALSE	9
0.850368	0.301609	hybrid	lognormal_fit	5000	0.7	0.1	60	1	8	TRUE	1
0.88375	0.279284	upgma	lognormal_fit	10000	0.7	0.1	60	1	8	TRUE	0
0.746526	0.449197	hybrid	lognormal_fit	5000	0.7	0.1	60	1	8	FALSE	1
0.860111	0.358321	hybrid	lognormal_fit	5000	0.7	0.1	60	1	8	TRUE	3
0.789389	0.428004	hybrid	lognormal_fit	5000	0.7	0.1	60	1	8	FALSE	4
0.876421	0.323623	hybrid	lognormal_fit	5000	0.7	0.1	60	1	8	TRUE	6
0.8552	0.282885	upgma	lognormal_fit	10000	0.7	0.1	60	1	8	TRUE	2
0.896619	0.26528	upgma	lognormal_fit	10000	0.7	0.1	60	1	8	TRUE	1
0.831333	0.331058	hybrid	lognormal_fit	5000	0.7	0.1	60	1	8	TRUE	0
0.882	0.273782	upgma	lognormal_fit	10000	0.7	0.1	60	1	8	TRUE	3
0.902889	0.259607	hybrid	lognormal_fit	5000	0.7	0.1	60	1	8	TRUE	4
0.88005	0.284285	upgma	lognormal_fit	10000	0.7	0.1	60	1	8	TRUE	4
0.881476	0.285686	upgma	lognormal_fit	10000	0.7	0.1	60	1	8	TRUE	5
0.896421	0.325071	hybrid	lognormal_fit	5000	0.7	0.1	60	1	8	TRUE	5
0.846947	0.369961	hybrid	lognormal_fit	5000	0.7	0.1	60	1	8	TRUE	7
0.874	0.305592	upgma	lognormal_fit	10000	0.7	0.1	60	1	8	TRUE	6
0.842667	0.272282	upgma	lognormal_fit	10000	0.7	0.1	60	1	8	TRUE	7
0.832278	0.433156	hybrid	lognormal_fit	5000	0.7	0.1	60	1	8	TRUE	8
0.737722	0.537173	hybrid	lognormal_fit	5000	0.7	0.1	60	1	8	FALSE	8
0.874905	0.340748	hybrid	lognormal_fit	5000	0.7	0.1	60	1	8	TRUE	2
0.8785	0.285986	upgma	lognormal_fit	10000	0.7	0.1	60	1	8	FALSE	0
0.85435	0.315695	upgma	lognormal_fit	10000	0.7	0.1	60	1	8	TRUE	8
0.814143	0.499376	hybrid	lognormal_fit	5000	0.7	0.1	60	1	8	FALSE	2
0.909476	0.276283	upgma	lognormal_fit	10000	0.7	0.1	60	1	8	FALSE	1
0.88	0.307392	upgma	lognormal_fit	10000	0.7	0.1	60	1	8	TRUE	9
0.725778	0.453808	hybrid	lognormal_fit	5000	0.7	0.1	60	1	8	FALSE	0
0.86695	0.295189	upgma	lognormal_fit	10000	0.7	0.1	60	1	8	FALSE	4
0.812053	0.489391	hybrid	lognormal_fit	5000	0.7	0.1	60	1	8	FALSE	6
0.85452	0.297489	upgma	lognormal_fit	10000	0.7	0.1	60	1	8	FALSE	2
0.838	0.352887	hybrid	lognormal_fit	5000	0.7	0.1	60	1	8	TRUE	9
0.867333	0.318596	upgma	lognormal_fit	10000	0.7	0.1	60	1	8	FALSE	6
0.749556	0.518818	hybrid	lognormal_fit	5000	0.7	0.1	60	1	8	FALSE	3
0.867684	0.286786	upgma	lognormal_fit	10000	0.7	0.1	60	1	8	FALSE	3
0.863524	0.297989	upgma	lognormal_fit	10000	0.7	0.1	60	1	8	FALSE	5
0.826538	0.494551	greedy	lognormal_fit	1000	0.3	0.1	60	1	8	TRUE	0
0.85335	0.327298	upgma	lognormal_fit	10000	0.7	0.1	60	1	8	FALSE	8
0.872143	0.460547	greedy	lognormal_fit	1000	0.3	0.1	60	1	8	TRUE	1
0.726	0.516371	hybrid	lognormal_fit	5000	0.7	0.1	60	1	8	FALSE	7
0.862238	0.319596	upgma	lognormal_fit	10000	0.7	0.1	60	1	8	FALSE	9
0.828154	0.481481	greedy	lognormal_fit	1000	0.3	0.1	60	1	8	TRUE	3
0.775176	0.502079	greedy	lognormal_fit	1000	0.3	0.1	60	1	8	TRUE	2
0.836462	0.464543	greedy	lognormal_fit	1000	0.3	0.1	60	1	8	TRUE	4
0.867929	0.441813	greedy	lognormal_fit	1000	0.3	0.1	60	1	8	TRUE	6
0.847286	0.513178	greedy	lognormal_fit	1000	0.3	0.1	60	1	8	TRUE	5
0.877538	0.540399	greedy	lognormal_fit	1000	0.3	0.1	60	1	8	TRUE	8
0.826952	0.284985	upgma	lognormal_fit	10000	0.7	0.1	60	1	8	FALSE	7
0.857714	0.510309	greedy	lognormal_fit	1000	0.3	0.1	60	1	8	FALSE	1
0.788786	0.563242	greedy	lognormal_fit	1000	0.3	0.1	60	1	8	TRUE	7
0.816857	0.484675	greedy	lognormal_fit	1000	0.3	0.1	60	1	8	TRUE	9
0.793	0.498442	greedy	lognormal_fit	1000	0.3	0.1	60	1	8	FALSE	0
0.779538	0.518519	greedy	lognormal_fit	1000	0.3	0.1	60	1	8	FALSE	3
0.754385	0.503852	greedy	lognormal_fit	1000	0.3	0.1	60	1	8	FALSE	4
0.741588	0.523909	greedy	lognormal_fit	1000	0.3	0.1	60	1	8	FALSE	2
0.840429	0.481176	greedy	lognormal_fit	1000	0.3	0.1	60	1	8	FALSE	6
0.818071	0.533368	greedy	lognormal_fit	1000	0.3	0.1	60	1	8	FALSE	5
0.846769	0.56581	greedy	lognormal_fit	1000	0.3	0.1	60	1	8	FALSE	8
0.7305	0.493776	greedy	lognormal_fit	1000	0.3	0.1	60	1	8	FALSE	9
0.771429	0.599793	greedy	lognormal_fit	1000	0.3	0.1	60	1	8	FALSE	7
0.824538	0.439318	nj	lognormal_fit	1000	0.3	0.1	60	1	8	TRUE	0
0.849	0.429288	nj	lognormal_fit	1000	0.3	0.1	60	1	8	TRUE	1
0.88	0.41324	nj	lognormal_fit	1000	0.3	0.1	60	1	8	TRUE	3
0.818235	0.447342	nj	lognormal_fit	1000	0.3	0.1	60	1	8	TRUE	2
0.842846	0.445336	nj	lognormal_fit	1000	0.3	0.1	60	1	8	FALSE	0
0.859308	0.408225	nj	lognormal_fit	1000	0.3	0.1	60	1	8	TRUE	4
0.835714	0.451354	nj	lognormal_fit	1000	0.3	0.1	60	1	8	TRUE	5
0.848846	0.505517	nj	lognormal_fit	1000	0.3	0.1	60	1	8	TRUE	8
0.829	0.429288	nj	lognormal_fit	1000	0.3	0.1	60	1	8	TRUE	9
0.852	0.41324	nj	lognormal_fit	1000	0.3	0.1	60	1	8	TRUE	6
0.835143	0.492477	nj	lognormal_fit	1000	0.3	0.1	60	1	8	TRUE	7
0.858786	0.445336	nj	lognormal_fit	1000	0.3	0.1	60	1	8	FALSE	1
0.814588	0.451354	nj	lognormal_fit	1000	0.3	0.1	60	1	8	FALSE	2
0.844462	0.421264	nj	lognormal_fit	1000	0.3	0.1	60	1	8	FALSE	3
0.863571	0.41324	nj	lognormal_fit	1000	0.3	0.1	60	1	8	FALSE	6
0.856692	0.410231	nj	lognormal_fit	1000	0.3	0.1	60	1	8	FALSE	4
0.829	0.438315	nj	lognormal_fit	1000	0.3	0.1	60	1	8	FALSE	5
0.819786	0.497492	nj	lognormal_fit	1000	0.3	0.1	60	1	8	FALSE	7
0.85	0.503511	nj	lognormal_fit	1000	0.3	0.1	60	1	8	FALSE	8
0.846786	0.427282	nj	lognormal_fit	1000	0.3	0.1	60	1	8	FALSE	9
0.828462	0.358074	upgma	lognormal_fit	1000	0.3	0.1	60	1	8	TRUE	0
0.769647	0.365095	upgma	lognormal_fit	1000	0.3	0.1	60	1	8	TRUE	2
0.818214	0.387161	upgma	lognormal_fit	1000	0.3	0.1	60	1	8	TRUE	1
0.821385	0.34002	upgma	lognormal_fit	1000	0.3	0.1	60	1	8	TRUE	3
0.847846	0.356068	upgma	lognormal_fit	1000	0.3	0.1	60	1	8	TRUE	4
0.814929	0.361083	upgma	lognormal_fit	1000	0.3	0.1	60	1	8	TRUE	5
0.857857	0.313942	upgma	lognormal_fit	1000	0.3	0.1	60	1	8	TRUE	6
0.742929	0.431294	upgma	lognormal_fit	1000	0.3	0.1	60	1	8	TRUE	7
0.853769	0.373119	upgma	lognormal_fit	1000	0.3	0.1	60	1	8	TRUE	8
0.820462	0.36008	upgma	lognormal_fit	1000	0.3	0.1	60	1	8	FALSE	0
0.800286	0.331996	upgma	lognormal_fit	1000	0.3	0.1	60	1	8	TRUE	9
0.795286	0.398195	upgma	lognormal_fit	1000	0.3	0.1	60	1	8	FALSE	1
0.742941	0.371113	upgma	lognormal_fit	1000	0.3	0.1	60	1	8	FALSE	2
0.810308	0.343029	upgma	lognormal_fit	1000	0.3	0.1	60	1	8	FALSE	3
0.850385	0.364092	upgma	lognormal_fit	1000	0.3	0.1	60	1	8	FALSE	4
0.826	0.372116	upgma	lognormal_fit	1000	0.3	0.1	60	1	8	FALSE	5
0.8035	0.31996	upgma	lognormal_fit	1000	0.3	0.1	60	1	8	FALSE	6
0.844154	0.382146	upgma	lognormal_fit	1000	0.3	0.1	60	1	8	FALSE	8
0.7335	0.441324	upgma	lognormal_fit	1000	0.3	0.1	60	1	8	FALSE	7
0.837714	0.338014	upgma	lognormal_fit	1000	0.3	0.1	60	1	8	FALSE	9
0.815474	0.478094	hybrid	lognormal_fit	5000	0.7	0.1	60	1	8	FALSE	5
0.789947	0.475466	hybrid	lognormal_fit	5000	0.7	0.1	60	1	8	FALSE	9
0.778692	0.429787	hybrid	lognormal_fit	1000	0.3	0.1	60	1	8	TRUE	0
0.7625	0.510229	hybrid	lognormal_fit	1000	0.3	0.1	60	1	8	TRUE	7
0.816357	0.425287	hybrid	lognormal_fit	1000	0.3	0.1	60	1	8	TRUE	5
0.848143	0.38285	hybrid	lognormal_fit	1000	0.3	0.1	60	1	8	TRUE	6
0.810154	0.389549	hybrid	lognormal_fit	1000	0.3	0.1	60	1	8	TRUE	4
0.763471	0.435464	hybrid	lognormal_fit	1000	0.3	0.1	60	1	8	TRUE	2
0.799846	0.404508	hybrid	lognormal_fit	1000	0.3	0.1	60	1	8	TRUE	3
0.849615	0.468731	hybrid	lognormal_fit	1000	0.3	0.1	60	1	8	TRUE	8
0.855143	0.373713	hybrid	lognormal_fit	1000	0.3	0.1	60	1	8	TRUE	1
0.778357	0.421085	hybrid	lognormal_fit	1000	0.3	0.1	60	1	8	TRUE	9
0.760692	0.48041	hybrid	lognormal_fit	1000	0.3	0.1	60	1	8	FALSE	0
0.859231	0.370352	greedy	lognormal_fit	1000	0.5	0.1	60	1	8	TRUE	0
0.805929	0.457708	hybrid	lognormal_fit	1000	0.3	0.1	60	1	8	FALSE	6
0.834143	0.387962	greedy	lognormal_fit	1000	0.5	0.1	60	1	8	TRUE	1
0.781857	0.486747	hybrid	lognormal_fit	1000	0.3	0.1	60	1	8	FALSE	5
0.734706	0.5	hybrid	lognormal_fit	1000	0.3	0.1	60	1	8	FALSE	2
0.870412	0.364191	greedy	lognormal_fit	1000	0.5	0.1	60	1	8	TRUE	2
0.727385	0.457227	hybrid	lognormal_fit	1000	0.3	0.1	60	1	8	FALSE	4
0.920231	0.350993	greedy	lognormal_fit	1000	0.5	0.1	60	1	8	TRUE	3
0.882077	0.372152	greedy	lognormal_fit	1000	0.5	0.1	60	1	8	TRUE	4
0.852286	0.365306	greedy	lognormal_fit	1000	0.5	0.1	60	1	8	TRUE	5
0.889231	0.430761	greedy	lognormal_fit	1000	0.5	0.1	60	1	8	TRUE	8
0.877643	0.390457	greedy	lognormal_fit	1000	0.5	0.1	60	1	8	TRUE	6
0.744643	0.570462	hybrid	lognormal_fit	1000	0.3	0.1	60	1	8	FALSE	7
0.756154	0.470449	hybrid	lognormal_fit	1000	0.3	0.1	60	1	8	FALSE	3
0.865643	0.42668	greedy	lognormal_fit	1000	0.5	0.1	60	1	8	TRUE	7
0.789643	0.472939	greedy	lognormal_fit	1000	0.5	0.1	60	1	8	FALSE	1
0.839846	0.425369	greedy	lognormal_fit	1000	0.5	0.1	60	1	8	FALSE	0
0.904929	0.372069	greedy	lognormal_fit	1000	0.5	0.1	60	1	8	TRUE	9
0.791929	0.490798	greedy	lognormal_fit	1000	0.5	0.1	60	1	8	FALSE	6
0.854615	0.423935	greedy	lognormal_fit	1000	0.5	0.1	60	1	8	FALSE	4
0.849294	0.402848	greedy	lognormal_fit	1000	0.5	0.1	60	1	8	FALSE	2
0.824357	0.389484	greedy	lognormal_fit	1000	0.5	0.1	60	1	8	FALSE	5
0.794538	0.472024	greedy	lognormal_fit	1000	0.5	0.1	60	1	8	FALSE	3
0.8365	0.480287	hybrid	lognormal_fit	1000	0.3	0.1	60	1	8	FALSE	1
0.819714	0.492872	greedy	lognormal_fit	1000	0.5	0.1	60	1	8	FALSE	7
0.823077	0.497543	hybrid	lognormal_fit	1000	0.3	0.1	60	1	8	FALSE	8
0.701071	0.466667	hybrid	lognormal_fit	1000	0.3	0.1	60	1	8	FALSE	9
0.884	0.335005	nj	lognormal_fit	1000	0.5	0.1	60	1	8	TRUE	0
0.847462	0.47363	greedy	lognormal_fit	1000	0.5	0.1	60	1	8	FALSE	8
0.895357	0.313942	nj	lognormal_fit	1000	0.5	0.1	60	1	8	TRUE	1
0.889882	0.300903	nj	lognormal_fit	1000	0.5	0.1	60	1	8	TRUE	2
0.917615	0.316951	nj	lognormal_fit	1000	0.5	0.1	60	1	8	TRUE	3
0.879857	0.321966	nj	lognormal_fit	1000	0.5	0.1	60	1	8	TRUE	5
0.887846	0.357071	nj	lognormal_fit	1000	0.5	0.1	60	1	8	TRUE	8
0.824071	0.437309	greedy	lognormal_fit	1000	0.5	0.1	60	1	8	FALSE	9
0.895308	0.297894	nj	lognormal_fit	1000	0.5	0.1	60	1	8	TRUE	4
0.8665	0.331996	nj	lognormal_fit	1000	0.5	0.1	60	1	8	TRUE	6
0.862786	0.379137	nj	lognormal_fit	1000	0.5	0.1	60	1	8	TRUE	7
0.875154	0.336008	nj	lognormal_fit	1000	0.5	0.1	60	1	8	FALSE	0
0.889929	0.320963	nj	lognormal_fit	1000	0.5	0.1	60	1	8	TRUE	9
0.874462	0.293882	nj	lognormal_fit	1000	0.5	0.1	60	1	8	FALSE	4
0.866429	0.318957	nj	lognormal_fit	1000	0.5	0.1	60	1	8	FALSE	1
0.904769	0.322969	nj	lognormal_fit	1000	0.5	0.1	60	1	8	FALSE	3
0.905786	0.338014	nj	lognormal_fit	1000	0.5	0.1	60	1	8	FALSE	5
0.860471	0.300903	nj	lognormal_fit	1000	0.5	0.1	60	1	8	FALSE	2
0.887857	0.316951	nj	lognormal_fit	1000	0.5	0.1	60	1	8	FALSE	9
0.878857	0.321966	nj	lognormal_fit	1000	0.5	0.1	60	1	8	FALSE	6
0.868	0.378134	nj	lognormal_fit	1000	0.5	0.1	60	1	8	FALSE	7
0.877538	0.355065	nj	lognormal_fit	1000	0.5	0.1	60	1	8	FALSE	8
0.897308	0.240722	upgma	lognormal_fit	1000	0.5	0.1	60	1	8	TRUE	0
0.813714	0.264794	upgma	lognormal_fit	1000	0.5	0.1	60	1	8	TRUE	1
0.892412	0.258776	upgma	lognormal_fit	1000	0.5	0.1	60	1	8	TRUE	2
0.890769	0.248746	upgma	lognormal_fit	1000	0.5	0.1	60	1	8	TRUE	3
0.821	0.252758	upgma	lognormal_fit	1000	0.5	0.1	60	1	8	TRUE	6
0.865615	0.238716	upgma	lognormal_fit	1000	0.5	0.1	60	1	8	TRUE	4
0.88	0.243731	upgma	lognormal_fit	1000	0.5	0.1	60	1	8	TRUE	5
0.891154	0.248746	upgma	lognormal_fit	1000	0.5	0.1	60	1	8	FALSE	0
0.872846	0.275827	upgma	lognormal_fit	1000	0.5	0.1	60	1	8	TRUE	8
0.825857	0.31996	upgma	lognormal_fit	1000	0.5	0.1	60	1	8	TRUE	7
0.817143	0.283852	upgma	lognormal_fit	1000	0.5	0.1	60	1	8	FALSE	1
0.863571	0.273821	upgma	lognormal_fit	1000	0.5	0.1	60	1	8	TRUE	9
0.888692	0.263791	upgma	lognormal_fit	1000	0.5	0.1	60	1	8	FALSE	3
0.828235	0.274824	upgma	lognormal_fit	1000	0.5	0.1	60	1	8	FALSE	2
0.857462	0.245737	upgma	lognormal_fit	1000	0.5	0.1	60	1	8	FALSE	4
0.8455	0.249749	upgma	lognormal_fit	1000	0.5	0.1	60	1	8	FALSE	5
0.821714	0.326981	upgma	lognormal_fit	1000	0.5	0.1	60	1	8	FALSE	7
0.8405	0.254764	upgma	lognormal_fit	1000	0.5	0.1	60	1	8	FALSE	6
0.862786	0.277834	upgma	lognormal_fit	1000	0.5	0.1	60	1	8	FALSE	9
0.873	0.281846	upgma	lognormal_fit	1000	0.5	0.1	60	1	8	FALSE	8
0.866385	0.353987	hybrid	lognormal_fit	1000	0.5	0.1	60	1	8	TRUE	8
0.899385	0.280509	hybrid	lognormal_fit	1000	0.5	0.1	60	1	8	TRUE	3
0.863538	0.296528	hybrid	lognormal_fit	1000	0.5	0.1	60	1	8	TRUE	0
0.866353	0.278764	hybrid	lognormal_fit	1000	0.5	0.1	60	1	8	TRUE	2
0.836714	0.310461	hybrid	lognormal_fit	1000	0.5	0.1	60	1	8	TRUE	1
0.834857	0.297666	hybrid	lognormal_fit	1000	0.5	0.1	60	1	8	TRUE	5
0.865786	0.335257	hybrid	lognormal_fit	1000	0.5	0.1	60	1	8	TRUE	6
0.881857	0.294118	hybrid	lognormal_fit	1000	0.5	0.1	60	1	8	TRUE	9
0.8495	0.336427	hybrid	lognormal_fit	1000	0.5	0.1	60	1	8	TRUE	7
0.771231	0.437536	hybrid	lognormal_fit	1000	0.5	0.1	60	1	8	FALSE	3
0.876308	0.298876	hybrid	lognormal_fit	1000	0.5	0.1	60	1	8	TRUE	4
0.773643	0.460751	hybrid	lognormal_fit	1000	0.5	0.1	60	1	8	FALSE	6
0.841412	0.336348	hybrid	lognormal_fit	1000	0.5	0.1	60	1	8	FALSE	2
0.824923	0.376623	hybrid	lognormal_fit	1000	0.5	0.1	60	1	8	FALSE	0
0.886769	0.338392	greedy	lognormal_fit	1000	0.7	0.1	60	1	8	TRUE	0
0.907643	0.27887	greedy	lognormal_fit	1000	0.7	0.1	60	1	8	TRUE	1
0.818615	0.423671	hybrid	lognormal_fit	1000	0.5	0.1	60	1	8	FALSE	8
0.926118	0.344529	greedy	lognormal_fit	1000	0.7	0.1	60	1	8	TRUE	2
0.891077	0.359756	greedy	lognormal_fit	1000	0.7	0.1	60	1	8	TRUE	3
0.9	0.327245	greedy	lognormal_fit	1000	0.7	0.1	60	1	8	TRUE	4
0.782071	0.429213	hybrid	lognormal_fit	1000	0.5	0.1	60	1	8	FALSE	1
0.892357	0.313327	greedy	lognormal_fit	1000	0.7	0.1	60	1	8	TRUE	6
0.892143	0.374046	greedy	lognormal_fit	1000	0.7	0.1	60	1	8	TRUE	5
0.860214	0.45473	greedy	lognormal_fit	1000	0.7	0.1	60	1	8	TRUE	7
0.890615	0.378433	greedy	lognormal_fit	1000	0.7	0.1	60	1	8	TRUE	8
0.870714	0.36687	greedy	lognormal_fit	1000	0.7	0.1	60	1	8	TRUE	9
0.802385	0.408493	greedy	lognormal_fit	1000	0.7	0.1	60	1	8	FALSE	0
0.792786	0.374715	hybrid	lognormal_fit	1000	0.5	0.1	60	1	8	FALSE	5
0.736846	0.496175	greedy	lognormal_fit	1000	0.7	0.1	60	1	8	FALSE	3
0.746786	0.454637	greedy	lognormal_fit	1000	0.7	0.1	60	1	8	FALSE	1
0.845059	0.446873	greedy	lognormal_fit	1000	0.7	0.1	60	1	8	FALSE	2
0.694	0.450482	greedy	lognormal_fit	1000	0.7	0.1	60	1	8	FALSE	4
0.819571	0.483215	greedy	lognormal_fit	1000	0.7	0.1	60	1	8	FALSE	5
0.799929	0.427749	hybrid	lognormal_fit	1000	0.5	0.1	60	1	8	FALSE	7
0.83	0.404494	hybrid	lognormal_fit	1000	0.5	0.1	60	1	8	FALSE	4
0.744714	0.484264	greedy	lognormal_fit	1000	0.7	0.1	60	1	8	FALSE	6
0.842077	0.44354	greedy	lognormal_fit	1000	0.7	0.1	60	1	8	FALSE	8
0.897	0.277834	nj	lognormal_fit	1000	0.7	0.1	60	1	8	TRUE	0
0.940824	0.307924	nj	lognormal_fit	1000	0.7	0.1	60	1	8	TRUE	2
0.789786	0.523179	greedy	lognormal_fit	1000	0.7	0.1	60	1	8	FALSE	7
0.945929	0.233701	nj	lognormal_fit	1000	0.7	0.1	60	1	8	TRUE	1
0.806071	0.405251	hybrid	lognormal_fit	1000	0.5	0.1	60	1	8	FALSE	9
0.905385	0.325978	nj	lognormal_fit	1000	0.7	0.1	60	1	8	TRUE	3
0.918	0.302909	nj	lognormal_fit	1000	0.7	0.1	60	1	8	TRUE	5
0.910077	0.2668	nj	lognormal_fit	1000	0.7	0.1	60	1	8	TRUE	4
0.840357	0.418994	greedy	lognormal_fit	1000	0.7	0.1	60	1	8	FALSE	9
0.891571	0.326981	nj	lognormal_fit	1000	0.7	0.1	60	1	8	TRUE	6
0.895308	0.290873	nj	lognormal_fit	1000	0.7	0.1	60	1	8	FALSE	0
0.904786	0.357071	nj	lognormal_fit	1000	0.7	0.1	60	1	8	TRUE	7
0.911385	0.324975	nj	lognormal_fit	1000	0.7	0.1	60	1	8	TRUE	8
0.882769	0.323972	nj	lognormal_fit	1000	0.7	0.1	60	1	8	FALSE	3
0.907571	0.313942	nj	lognormal_fit	1000	0.7	0.1	60	1	8	TRUE	9
0.939286	0.248746	nj	lognormal_fit	1000	0.7	0.1	60	1	8	FALSE	1
0.895353	0.32999	nj	lognormal_fit	1000	0.7	0.1	60	1	8	FALSE	2
0.898154	0.285858	nj	lognormal_fit	1000	0.7	0.1	60	1	8	FALSE	4
0.871786	0.347041	nj	lognormal_fit	1000	0.7	0.1	60	1	8	FALSE	6
0.8915	0.314945	nj	lognormal_fit	1000	0.7	0.1	60	1	8	FALSE	5
0.912929	0.321966	nj	lognormal_fit	1000	0.7	0.1	60	1	8	FALSE	9
0.893615	0.31996	nj	lognormal_fit	1000	0.7	0.1	60	1	8	FALSE	8
0.8845	0.363089	nj	lognormal_fit	1000	0.7	0.1	60	1	8	FALSE	7
0.905615	0.207623	upgma	lognormal_fit	1000	0.7	0.1	60	1	8	TRUE	0
0.917941	0.23671	upgma	lognormal_fit	1000	0.7	0.1	60	1	8	TRUE	2
0.874357	0.195587	upgma	lognormal_fit	1000	0.7	0.1	60	1	8	TRUE	1
0.903214	0.240722	upgma	lognormal_fit	1000	0.7	0.1	60	1	8	TRUE	5
0.919	0.229689	upgma	lognormal_fit	1000	0.7	0.1	60	1	8	TRUE	3
0.919462	0.191575	upgma	lognormal_fit	1000	0.7	0.1	60	1	8	TRUE	4
0.907929	0.203611	upgma	lognormal_fit	1000	0.7	0.1	60	1	8	TRUE	6
0.876214	0.235707	upgma	lognormal_fit	1000	0.7	0.1	60	1	8	TRUE	7
0.898231	0.21665	upgma	lognormal_fit	1000	0.7	0.1	60	1	8	FALSE	0
0.894	0.243731	upgma	lognormal_fit	1000	0.7	0.1	60	1	8	TRUE	8
0.866429	0.218656	upgma	lognormal_fit	1000	0.7	0.1	60	1	8	TRUE	9
0.902769	0.244734	upgma	lognormal_fit	1000	0.7	0.1	60	1	8	FALSE	3
0.9075	0.213641	upgma	lognormal_fit	1000	0.7	0.1	60	1	8	FALSE	1
0.920615	0.19659	upgma	lognormal_fit	1000	0.7	0.1	60	1	8	FALSE	4
0.894647	0.245737	upgma	lognormal_fit	1000	0.7	0.1	60	1	8	FALSE	2
0.893071	0.247743	upgma	lognormal_fit	1000	0.7	0.1	60	1	8	FALSE	5
0.911	0.213641	upgma	lognormal_fit	1000	0.7	0.1	60	1	8	FALSE	6
0.869692	0.260782	upgma	lognormal_fit	1000	0.7	0.1	60	1	8	FALSE	8
0.889143	0.242728	upgma	lognormal_fit	1000	0.7	0.1	60	1	8	FALSE	7
0.842214	0.225677	upgma	lognormal_fit	1000	0.7	0.1	60	1	8	FALSE	9
0.896846	0.280592	hybrid	lognormal_fit	1000	0.7	0.1	60	1	8	TRUE	8
0.893538	0.245992	hybrid	lognormal_fit	1000	0.7	0.1	60	1	8	TRUE	0
0.891538	0.272116	hybrid	lognormal_fit	1000	0.7	0.1	60	1	8	TRUE	3
0.917765	0.26351	hybrid	lognormal_fit	1000	0.7	0.1	60	1	8	TRUE	2
0.89881	0.435978	greedy	lognormal_fit	10000	0.7	0.1	60	1	8	TRUE	1
0.890929	0.281444	hybrid	lognormal_fit	1000	0.7	0.1	60	1	8	TRUE	5
0.891615	0.235359	hybrid	lognormal_fit	1000	0.7	0.1	60	1	8	TRUE	4
0.852714	0.264394	hybrid	lognormal_fit	1000	0.7	0.1	60	1	8	TRUE	6
0.852857	0.272113	hybrid	lognormal_fit	1000	0.7	0.1	60	1	8	TRUE	9
0.907286	0.196937	hybrid	lognormal_fit	1000	0.7	0.1	60	1	8	TRUE	1
0.845786	0.352707	hybrid	lognormal_fit	1000	0.7	0.1	60	1	8	TRUE	7
0.844538	0.446328	greedy	lognormal_fit	1000	0.9	0.1	60	1	8	TRUE	0
0.783692	0.3672	hybrid	lognormal_fit	1000	0.7	0.1	60	1	8	FALSE	0
0.8755	0.385802	greedy	lognormal_fit	1000	0.9	0.1	60	1	8	TRUE	1
0.820294	0.501288	greedy	lognormal_fit	1000	0.9	0.1	60	1	8	TRUE	2
0.873231	0.44296	greedy	lognormal_fit	1000	0.9	0.1	60	1	8	TRUE	3
0.920231	0.355202	greedy	lognormal_fit	1000	0.9	0.1	60	1	8	TRUE	4
0.736154	0.44426	hybrid	lognormal_fit	1000	0.7	0.1	60	1	8	FALSE	3
0.864786	0.436913	greedy	lognormal_fit	1000	0.9	0.1	60	1	8	TRUE	5
0.769857	0.470056	hybrid	lognormal_fit	1000	0.7	0.1	60	1	8	FALSE	7
0.836765	0.394209	hybrid	lognormal_fit	1000	0.7	0.1	60	1	8	FALSE	2
0.880714	0.449022	greedy	lognormal_fit	1000	0.9	0.1	60	1	8	TRUE	9
0.909429	0.413882	greedy	lognormal_fit	1000	0.9	0.1	60	1	8	TRUE	6
0.684692	0.40793	hybrid	lognormal_fit	1000	0.7	0.1	60	1	8	FALSE	4
0.843214	0.499224	greedy	lognormal_fit	1000	0.9	0.1	60	1	8	TRUE	7
0.854462	0.577789	greedy	lognormal_fit	1000	0.9	0.1	60	1	8	TRUE	8
0.819769	0.43178	hybrid	lognormal_fit	1000	0.7	0.1	60	1	8	FALSE	8
0.686286	0.543501	greedy	lognormal_fit	1000	0.9	0.1	60	1	8	FALSE	1
0.757308	0.553268	greedy	lognormal_fit	1000	0.9	0.1	60	1	8	FALSE	0
0.729692	0.547035	greedy	lognormal_fit	1000	0.9	0.1	60	1	8	FALSE	4
0.738857	0.456062	hybrid	lognormal_fit	1000	0.7	0.1	60	1	8	FALSE	6
0.728154	0.581753	greedy	lognormal_fit	1000	0.9	0.1	60	1	8	FALSE	3
0.769357	0.613672	greedy	lognormal_fit	1000	0.9	0.1	60	1	8	FALSE	7
0.731714	0.632674	greedy	lognormal_fit	1000	0.9	0.1	60	1	8	FALSE	5
0.765	0.607438	greedy	lognormal_fit	1000	0.9	0.1	60	1	8	FALSE	2
0.863647	0.476429	nj	lognormal_fit	1000	0.9	0.1	60	1	8	TRUE	2
0.780071	0.605115	greedy	lognormal_fit	1000	0.9	0.1	60	1	8	FALSE	6
0.839231	0.399198	nj	lognormal_fit	1000	0.9	0.1	60	1	8	TRUE	0
0.918846	0.377131	nj	lognormal_fit	1000	0.9	0.1	60	1	8	TRUE	3
0.857571	0.316951	nj	lognormal_fit	1000	0.9	0.1	60	1	8	TRUE	1
0.917154	0.336008	nj	lognormal_fit	1000	0.9	0.1	60	1	8	TRUE	4
0.871429	0.444333	nj	lognormal_fit	1000	0.9	0.1	60	1	8	TRUE	5
0.898929	0.362086	nj	lognormal_fit	1000	0.9	0.1	60	1	8	TRUE	6
0.8105	0.384184	hybrid	lognormal_fit	1000	0.7	0.1	60	1	8	FALSE	9
0.895071	0.41324	nj	lognormal_fit	1000	0.9	0.1	60	1	8	TRUE	7
0.916	0.386158	nj	lognormal_fit	1000	0.9	0.1	60	1	8	TRUE	9
0.880231	0.486459	nj	lognormal_fit	1000	0.9	0.1	60	1	8	TRUE	8
0.805538	0.440321	nj	lognormal_fit	1000	0.9	0.1	60	1	8	FALSE	0
0.730692	0.657113	greedy	lognormal_fit	1000	0.9	0.1	60	1	8	FALSE	8
0.845929	0.348044	nj	lognormal_fit	1000	0.9	0.1	60	1	8	FALSE	1
0.841643	0.477432	nj	lognormal_fit	1000	0.9	0.1	60	1	8	FALSE	5
0.886462	0.388164	nj	lognormal_fit	1000	0.9	0.1	60	1	8	FALSE	3
0.781786	0.511568	greedy	lognormal_fit	1000	0.9	0.1	60	1	8	FALSE	9
0.816786	0.46339	nj	lognormal_fit	1000	0.9	0.1	60	1	8	FALSE	7
0.834571	0.394183	nj	lognormal_fit	1000	0.9	0.1	60	1	8	FALSE	6
0.904077	0.347041	nj	lognormal_fit	1000	0.9	0.1	60	1	8	FALSE	4
0.870765	0.524574	nj	lognormal_fit	1000	0.9	0.1	60	1	8	FALSE	2
0.906286	0.405216	nj	lognormal_fit	1000	0.9	0.1	60	1	8	FALSE	9
0.854769	0.537613	nj	lognormal_fit	1000	0.9	0.1	60	1	8	FALSE	8
0.943412	0.300903	upgma	lognormal_fit	1000	0.9	0.1	60	1	8	TRUE	2
0.919231	0.242728	upgma	lognormal_fit	1000	0.9	0.1	60	1	8	TRUE	3
0.932538	0.232698	upgma	lognormal_fit	1000	0.9	0.1	60	1	8	TRUE	0
0.891786	0.19659	upgma	lognormal_fit	1000	0.9	0.1	60	1	8	TRUE	1
0.933462	0.189569	upgma	lognormal_fit	1000	0.9	0.1	60	1	8	TRUE	4
0.936429	0.215647	upgma	lognormal_fit	1000	0.9	0.1	60	1	8	TRUE	6
0.8545	0.254764	upgma	lognormal_fit	1000	0.9	0.1	60	1	8	TRUE	5
0.875	0.27683	upgma	lognormal_fit	1000	0.9	0.1	60	1	8	TRUE	7
0.897615	0.255767	upgma	lognormal_fit	1000	0.9	0.1	60	1	8	FALSE	3
0.916077	0.30993	upgma	lognormal_fit	1000	0.9	0.1	60	1	8	TRUE	8
0.901769	0.262788	upgma	lognormal_fit	1000	0.9	0.1	60	1	8	FALSE	0
0.895286	0.259779	upgma	lognormal_fit	1000	0.9	0.1	60	1	8	TRUE	9
0.885929	0.22668	upgma	lognormal_fit	1000	0.9	0.1	60	1	8	FALSE	1
0.926824	0.312939	upgma	lognormal_fit	1000	0.9	0.1	60	1	8	FALSE	2
0.923692	0.215647	upgma	lognormal_fit	1000	0.9	0.1	60	1	8	FALSE	4
0.763429	0.376819	hybrid	lognormal_fit	1000	0.7	0.1	60	1	8	FALSE	1
0.850214	0.291876	upgma	lognormal_fit	1000	0.9	0.1	60	1	8	FALSE	5
0.889714	0.27984	upgma	lognormal_fit	1000	0.9	0.1	60	1	8	FALSE	9
0.856429	0.288867	upgma	lognormal_fit	1000	0.9	0.1	60	1	8	FALSE	7
0.913857	0.243731	upgma	lognormal_fit	1000	0.9	0.1	60	1	8	FALSE	6
0.893769	0.352056	upgma	lognormal_fit	1000	0.9	0.1	60	1	8	FALSE	8
0.817214	0.434298	hybrid	lognormal_fit	1000	0.7	0.1	60	1	8	FALSE	5
0.844	0.462267	greedy	lognormal_fit	10000	0.7	0.1	60	1	8	TRUE	0
0.875158	0.455908	greedy	lognormal_fit	10000	0.7	0.1	60	1	8	TRUE	3
0.86	0.465397	greedy	lognormal_fit	10000	0.7	0.1	60	1	8	TRUE	4
0.737923	0.528334	hybrid	lognormal_fit	1000	0.9	0.1	60	1	8	FALSE	0
0.86	0.35154	hybrid	lognormal_fit	1000	0.9	0.1	60	1	8	TRUE	9
0.830308	0.368421	hybrid	lognormal_fit	1000	0.9	0.1	60	1	8	TRUE	0
0.900615	0.245495	hybrid	lognormal_fit	1000	0.9	0.1	60	1	8	TRUE	4
0.860429	0.339481	hybrid	lognormal_fit	1000	0.9	0.1	60	1	8	TRUE	6
0.848538	0.355658	hybrid	lognormal_fit	1000	0.9	0.1	60	1	8	TRUE	3
0.804071	0.430239	hybrid	lognormal_fit	1000	0.9	0.1	60	1	8	TRUE	7
0.828692	0.476998	hybrid	lognormal_fit	1000	0.9	0.1	60	1	8	TRUE	8
0.851905	0.435811	greedy	lognormal_fit	10000	0.7	0.1	60	1	8	TRUE	7
0.772308	0.566577	greedy	lognormal_fit	1000	0.7	0.1	20	1	8	TRUE	0
0.784357	0.614498	greedy	lognormal_fit	1000	0.7	0.1	20	1	8	TRUE	1
0.788385	0.63656	greedy	lognormal_fit	1000	0.7	0.1	20	1	8	TRUE	3
0.848571	0.319611	hybrid	lognormal_fit	1000	0.9	0.1	60	1	8	TRUE	1
0.735882	0.609358	greedy	lognormal_fit	1000	0.7	0.1	20	1	8	TRUE	2
0.764846	0.664452	greedy	lognormal_fit	1000	0.7	0.1	20	1	8	TRUE	4
0.857786	0.360093	hybrid	lognormal_fit	1000	0.9	0.1	60	1	8	TRUE	5
0.697929	0.644977	greedy	lognormal_fit	1000	0.7	0.1	20	1	8	TRUE	5
0.763429	0.644324	greedy	lognormal_fit	1000	0.7	0.1	20	1	8	TRUE	6
0.748857	0.570732	greedy	lognormal_fit	1000	0.7	0.1	20	1	8	TRUE	7
0.800769	0.654676	greedy	lognormal_fit	1000	0.7	0.1	20	1	8	TRUE	8
0.801357	0.645267	greedy	lognormal_fit	1000	0.7	0.1	20	1	8	TRUE	9
0.667846	0.696611	greedy	lognormal_fit	1000	0.7	0.1	20	1	8	FALSE	0
0.693929	0.708609	greedy	lognormal_fit	1000	0.7	0.1	20	1	8	FALSE	1
0.694706	0.694805	greedy	lognormal_fit	1000	0.7	0.1	20	1	8	FALSE	2
0.756308	0.715522	greedy	lognormal_fit	1000	0.7	0.1	20	1	8	FALSE	3
0.656143	0.749284	greedy	lognormal_fit	1000	0.7	0.1	20	1	8	FALSE	5
0.680462	0.727876	greedy	lognormal_fit	1000	0.7	0.1	20	1	8	FALSE	4
0.643714	0.738753	greedy	lognormal_fit	1000	0.7	0.1	20	1	8	FALSE	6
0.737615	0.714286	greedy	lognormal_fit	1000	0.7	0.1	20	1	8	FALSE	8
0.735429	0.653117	greedy	lognormal_fit	1000	0.7	0.1	20	1	8	FALSE	7
0.670286	0.514913	hybrid	lognormal_fit	1000	0.9	0.1	60	1	8	FALSE	1
0.719538	0.560682	nj	lognormal_fit	1000	0.7	0.1	20	1	8	TRUE	0
0.766714	0.548646	nj	lognormal_fit	1000	0.7	0.1	20	1	8	TRUE	1
0.685	0.740217	greedy	lognormal_fit	1000	0.7	0.1	20	1	8	FALSE	9
0.764706	0.575727	nj	lognormal_fit	1000	0.7	0.1	20	1	8	TRUE	2
0.801538	0.604814	nj	lognormal_fit	1000	0.7	0.1	20	1	8	TRUE	3
0.763615	0.638917	nj	lognormal_fit	1000	0.7	0.1	20	1	8	TRUE	4
0.689786	0.647944	nj	lognormal_fit	1000	0.7	0.1	20	1	8	TRUE	5
0.702929	0.610832	nj	lognormal_fit	1000	0.7	0.1	20	1	8	TRUE	6
0.723692	0.588766	nj	lognormal_fit	1000	0.7	0.1	20	1	8	FALSE	0
0.795	0.517553	nj	lognormal_fit	1000	0.7	0.1	20	1	8	TRUE	7
0.772308	0.620863	nj	lognormal_fit	1000	0.7	0.1	20	1	8	TRUE	8
0.811286	0.584754	nj	lognormal_fit	1000	0.7	0.1	20	1	8	TRUE	9
0.719857	0.59679	nj	lognormal_fit	1000	0.7	0.1	20	1	8	FALSE	1
0.736154	0.674022	nj	lognormal_fit	1000	0.7	0.1	20	1	8	FALSE	4
0.790294	0.610832	nj	lognormal_fit	1000	0.7	0.1	20	1	8	FALSE	2
0.772231	0.623872	nj	lognormal_fit	1000	0.7	0.1	20	1	8	FALSE	3
0.664	0.694082	nj	lognormal_fit	1000	0.7	0.1	20	1	8	FALSE	5
0.703929	0.635908	nj	lognormal_fit	1000	0.7	0.1	20	1	8	FALSE	6
0.809059	0.451632	hybrid	lognormal_fit	1000	0.9	0.1	60	1	8	TRUE	2
0.761714	0.540622	nj	lognormal_fit	1000	0.7	0.1	20	1	8	FALSE	7
0.726846	0.653962	nj	lognormal_fit	1000	0.7	0.1	20	1	8	FALSE	8
0.730769	0.459378	upgma	lognormal_fit	1000	0.7	0.1	20	1	8	TRUE	0
0.750143	0.603811	nj	lognormal_fit	1000	0.7	0.1	20	1	8	FALSE	9
0.796	0.484453	upgma	lognormal_fit	1000	0.7	0.1	20	1	8	TRUE	1
0.807154	0.486459	upgma	lognormal_fit	1000	0.7	0.1	20	1	8	TRUE	3
0.728429	0.49348	upgma	lognormal_fit	1000	0.7	0.1	20	1	8	TRUE	6
0.716857	0.549649	upgma	lognormal_fit	1000	0.7	0.1	20	1	8	TRUE	5
0.778882	0.489468	upgma	lognormal_fit	1000	0.7	0.1	20	1	8	TRUE	2
0.791308	0.476429	upgma	lognormal_fit	1000	0.7	0.1	20	1	8	TRUE	4
0.776286	0.450351	upgma	lognormal_fit	1000	0.7	0.1	20	1	8	TRUE	7
0.689385	0.479438	upgma	lognormal_fit	1000	0.7	0.1	20	1	8	FALSE	0
0.785941	0.500502	upgma	lognormal_fit	1000	0.7	0.1	20	1	8	FALSE	2
0.789154	0.514544	upgma	lognormal_fit	1000	0.7	0.1	20	1	8	TRUE	8
0.7555	0.489468	upgma	lognormal_fit	1000	0.7	0.1	20	1	8	TRUE	9
0.767857	0.539619	upgma	lognormal_fit	1000	0.7	0.1	20	1	8	FALSE	1
0.800615	0.499498	upgma	lognormal_fit	1000	0.7	0.1	20	1	8	FALSE	3
0.772538	0.535607	upgma	lognormal_fit	1000	0.7	0.1	20	1	8	FALSE	4
0.664643	0.582748	upgma	lognormal_fit	1000	0.7	0.1	20	1	8	FALSE	5
0.769462	0.549649	upgma	lognormal_fit	1000	0.7	0.1	20	1	8	FALSE	8
0.711143	0.510532	upgma	lognormal_fit	1000	0.7	0.1	20	1	8	FALSE	6
0.747286	0.511535	upgma	lognormal_fit	1000	0.7	0.1	20	1	8	FALSE	9
0.751071	0.468405	upgma	lognormal_fit	1000	0.7	0.1	20	1	8	FALSE	7
0.84308	0.484634	greedy	lognormal_fit	10000	0.7	0.1	60	1	8	TRUE	2
0.724615	0.526826	hybrid	lognormal_fit	1000	0.7	0.1	20	1	8	TRUE	0
0.860476	0.48111	greedy	lognormal_fit	10000	0.7	0.1	60	1	8	TRUE	5
0.701385	0.544476	hybrid	lognormal_fit	1000	0.9	0.1	60	1	8	FALSE	3
0.741765	0.605848	hybrid	lognormal_fit	1000	0.9	0.1	60	1	8	FALSE	2
0.760429	0.550941	hybrid	lognormal_fit	1000	0.7	0.1	20	1	8	TRUE	1
0.657071	0.626081	hybrid	lognormal_fit	1000	0.7	0.1	20	1	8	TRUE	5
0.75	0.588387	hybrid	lognormal_fit	1000	0.7	0.1	20	1	8	TRUE	3
0.723769	0.624419	hybrid	lognormal_fit	1000	0.7	0.1	20	1	8	TRUE	4
0.701	0.547758	hybrid	lognormal_fit	1000	0.7	0.1	20	1	8	TRUE	2
0.735929	0.596066	hybrid	lognormal_fit	1000	0.7	0.1	20	1	8	TRUE	6
0.728769	0.621443	hybrid	lognormal_fit	1000	0.7	0.1	20	1	8	TRUE	8
0.773286	0.484969	hybrid	lognormal_fit	1000	0.9	0.1	60	1	8	FALSE	9
0.702643	0.567917	hybrid	lognormal_fit	1000	0.7	0.1	20	1	8	TRUE	7
0.643	0.712202	hybrid	lognormal_fit	1000	0.7	0.1	20	1	8	FALSE	4
0.618231	0.670543	hybrid	lognormal_fit	1000	0.7	0.1	20	1	8	FALSE	0
0.664059	0.668161	hybrid	lognormal_fit	1000	0.7	0.1	20	1	8	FALSE	2
0.8289	0.506911	greedy	lognormal_fit	10000	0.7	0.1	60	1	8	TRUE	8
0.765071	0.58109	hybrid	lognormal_fit	1000	0.7	0.1	20	1	8	TRUE	9
0.620714	0.704707	hybrid	lognormal_fit	1000	0.7	0.1	20	1	8	FALSE	6
0.719615	0.678964	hybrid	lognormal_fit	1000	0.7	0.1	20	1	8	FALSE	3
0.865538	0.477273	greedy	lognormal_fit	1000	0.7	0.1	40	1	8	TRUE	3
0.836	0.49612	greedy	lognormal_fit	1000	0.7	0.1	40	1	8	TRUE	0
0.904357	0.376278	greedy	lognormal_fit	1000	0.7	0.1	40	1	8	TRUE	1
0.696643	0.657143	hybrid	lognormal_fit	1000	0.7	0.1	20	1	8	FALSE	7
0.670769	0.688243	hybrid	lognormal_fit	1000	0.7	0.1	20	1	8	FALSE	8
0.810647	0.533471	greedy	lognormal_fit	1000	0.7	0.1	40	1	8	TRUE	2
0.859857	0.401956	greedy	lognormal_fit	1000	0.7	0.1	40	1	8	TRUE	5
0.864308	0.404494	greedy	lognormal_fit	1000	0.7	0.1	40	1	8	TRUE	4
0.667857	0.686528	hybrid	lognormal_fit	1000	0.7	0.1	20	1	8	FALSE	9
0.738643	0.556933	hybrid	lognormal_fit	1000	0.9	0.1	60	1	8	FALSE	6
0.845	0.450799	greedy	lognormal_fit	1000	0.7	0.1	40	1	8	TRUE	6
0.864846	0.450697	greedy	lognormal_fit	1000	0.7	0.1	40	1	8	TRUE	8
0.746846	0.565891	greedy	lognormal_fit	1000	0.7	0.1	40	1	8	FALSE	0
0.781846	0.582474	greedy	lognormal_fit	1000	0.7	0.1	40	1	8	FALSE	3
0.842286	0.514077	greedy	lognormal_fit	1000	0.7	0.1	40	1	8	TRUE	9
0.863214	0.49767	greedy	lognormal_fit	1000	0.7	0.1	40	1	8	TRUE	7
0.722385	0.523274	greedy	lognormal_fit	1000	0.7	0.1	40	1	8	FALSE	4
0.725143	0.541369	greedy	lognormal_fit	1000	0.7	0.1	40	1	8	FALSE	1
0.764692	0.541473	greedy	lognormal_fit	1000	0.7	0.1	40	1	8	FALSE	8
0.823308	0.449348	nj	lognormal_fit	1000	0.7	0.1	40	1	8	TRUE	0
0.817706	0.598974	greedy	lognormal_fit	1000	0.7	0.1	40	1	8	FALSE	2
0.924643	0.326981	nj	lognormal_fit	1000	0.7	0.1	40	1	8	TRUE	1
0.792857	0.529049	greedy	lognormal_fit	1000	0.7	0.1	40	1	8	FALSE	6
0.882647	0.424273	nj	lognormal_fit	1000	0.7	0.1	40	1	8	TRUE	2
0.784071	0.530864	greedy	lognormal_fit	1000	0.7	0.1	40	1	8	FALSE	5
0.722077	0.476562	hybrid	lognormal_fit	1000	0.9	0.1	60	1	8	FALSE	4
0.827214	0.587384	greedy	lognormal_fit	1000	0.7	0.1	40	1	8	FALSE	7
0.861923	0.441324	nj	lognormal_fit	1000	0.7	0.1	40	1	8	TRUE	3
0.812857	0.545029	greedy	lognormal_fit	1000	0.7	0.1	40	1	8	FALSE	9
0.857231	0.372116	nj	lognormal_fit	1000	0.7	0.1	40	1	8	TRUE	4
0.897286	0.392177	nj	lognormal_fit	1000	0.7	0.1	40	1	8	TRUE	5
0.839	0.480441	nj	lognormal_fit	1000	0.7	0.1	40	1	8	FALSE	3
0.846714	0.40321	nj	lognormal_fit	1000	0.7	0.1	40	1	8	TRUE	9
0.857571	0.457372	nj	lognormal_fit	1000	0.7	0.1	40	1	8	TRUE	7
0.850786	0.357071	nj	lognormal_fit	1000	0.7	0.1	40	1	8	TRUE	6
0.869071	0.343029	nj	lognormal_fit	1000	0.7	0.1	40	1	8	FALSE	1
0.815059	0.44333	nj	lognormal_fit	1000	0.7	0.1	40	1	8	FALSE	2
0.791923	0.447342	nj	lognormal_fit	1000	0.7	0.1	40	1	8	FALSE	0
0.662571	0.675467	hybrid	lognormal_fit	1000	0.7	0.1	20	1	8	FALSE	1
0.6335	0.723097	hybrid	lognormal_fit	1000	0.7	0.1	20	1	8	FALSE	5
0.822231	0.391174	nj	lognormal_fit	1000	0.7	0.1	40	1	8	FALSE	4
0.878846	0.356068	nj	lognormal_fit	1000	0.7	0.1	40	1	8	TRUE	8
0.838357	0.384152	nj	lognormal_fit	1000	0.7	0.1	40	1	8	FALSE	6
0.905857	0.409228	nj	lognormal_fit	1000	0.7	0.1	40	1	8	FALSE	5
0.867571	0.484453	nj	lognormal_fit	1000	0.7	0.1	40	1	8	FALSE	7
0.860786	0.419258	nj	lognormal_fit	1000	0.7	0.1	40	1	8	FALSE	9
0.866154	0.387161	nj	lognormal_fit	1000	0.7	0.1	40	1	8	FALSE	8
0.850231	0.313942	upgma	lognormal_fit	1000	0.7	0.1	40	1	8	TRUE	0
0.842923	0.263791	upgma	lognormal_fit	1000	0.7	0.1	40	1	8	TRUE	4
0.876071	0.239719	upgma	lognormal_fit	1000	0.7	0.1	40	1	8	TRUE	1
0.863385	0.331996	upgma	lognormal_fit	1000	0.7	0.1	40	1	8	TRUE	3
0.82	0.354062	upgma	lognormal_fit	1000	0.7	0.1	40	1	8	TRUE	2
0.840143	0.282849	upgma	lognormal_fit	1000	0.7	0.1	40	1	8	TRUE	6
0.888692	0.280843	upgma	lognormal_fit	1000	0.7	0.1	40	1	8	TRUE	8
0.883786	0.304915	upgma	lognormal_fit	1000	0.7	0.1	40	1	8	TRUE	5
0.871643	0.348044	upgma	lognormal_fit	1000	0.7	0.1	40	1	8	TRUE	7
0.831923	0.341023	upgma	lognormal_fit	1000	0.7	0.1	40	1	8	FALSE	0
0.866	0.346038	upgma	lognormal_fit	1000	0.7	0.1	40	1	8	FALSE	3
0.715077	0.611799	hybrid	lognormal_fit	1000	0.9	0.1	60	1	8	FALSE	8
0.853143	0.327984	upgma	lognormal_fit	1000	0.7	0.1	40	1	8	TRUE	9
0.879286	0.257773	upgma	lognormal_fit	1000	0.7	0.1	40	1	8	FALSE	1
0.899714	0.314945	upgma	lognormal_fit	1000	0.7	0.1	40	1	8	FALSE	5
0.825353	0.368104	upgma	lognormal_fit	1000	0.7	0.1	40	1	8	FALSE	2
0.848923	0.275827	upgma	lognormal_fit	1000	0.7	0.1	40	1	8	FALSE	4
0.843214	0.368104	upgma	lognormal_fit	1000	0.7	0.1	40	1	8	FALSE	7
0.840357	0.291876	upgma	lognormal_fit	1000	0.7	0.1	40	1	8	FALSE	6
0.894462	0.290873	upgma	lognormal_fit	1000	0.7	0.1	40	1	8	FALSE	8
0.843357	0.336008	upgma	lognormal_fit	1000	0.7	0.1	40	1	8	FALSE	9
0.737929	0.559146	hybrid	lognormal_fit	1000	0.9	0.1	60	1	8	FALSE	7
0.721643	0.578035	hybrid	lognormal_fit	1000	0.9	0.1	60	1	8	FALSE	5
0.752154	0.536266	hybrid	lognormal_fit	1000	0.7	0.1	40	1	8	FALSE	3
0.844923	0.365023	hybrid	lognormal_fit	1000	0.7	0.1	40	1	8	TRUE	8
0.706923	0.539749	hybrid	lognormal_fit	1000	0.7	0.1	40	1	8	FALSE	0
0.754786	0.508445	hybrid	lognormal_fit	1000	0.7	0.1	40	1	8	FALSE	5
0.818882	0.547745	hybrid	lognormal_fit	1000	0.7	0.1	40	1	8	FALSE	2
0.806786	0.375804	hybrid	lognormal_fit	1000	0.7	0.1	40	1	8	TRUE	6
0.886769	0.338392	greedy	lognormal_fit	1000	0.7	0.1	60	1	8	TRUE	0
0.831571	0.364985	hybrid	lognormal_fit	1000	0.7	0.1	40	1	8	TRUE	5
0.789929	0.543544	hybrid	lognormal_fit	1000	0.7	0.1	40	1	8	FALSE	7
0.826429	0.412186	hybrid	lognormal_fit	1000	0.7	0.1	40	1	8	TRUE	9
0.845615	0.3189	hybrid	lognormal_fit	1000	0.7	0.1	40	1	8	TRUE	4
0.907643	0.27887	greedy	lognormal_fit	1000	0.7	0.1	60	1	8	TRUE	1
0.926118	0.344529	greedy	lognormal_fit	1000	0.7	0.1	60	1	8	TRUE	2
0.9	0.327245	greedy	lognormal_fit	1000	0.7	0.1	60	1	8	TRUE	4
0.891077	0.359756	greedy	lognormal_fit	1000	0.7	0.1	60	1	8	TRUE	3
0.793308	0.418028	hybrid	lognormal_fit	1000	0.7	0.1	40	1	8	TRUE	0
0.756857	0.47714	hybrid	lognormal_fit	1000	0.7	0.1	40	1	8	FALSE	6
0.825471	0.431138	hybrid	lognormal_fit	1000	0.7	0.1	40	1	8	TRUE	2
0.707429	0.508065	hybrid	lognormal_fit	1000	0.7	0.1	40	1	8	FALSE	1
0.892143	0.374046	greedy	lognormal_fit	1000	0.7	0.1	60	1	8	TRUE	5
0.860214	0.45473	greedy	lognormal_fit	1000	0.7	0.1	60	1	8	TRUE	7
0.890615	0.378433	greedy	lognormal_fit	1000	0.7	0.1	60	1	8	TRUE	8
0.892357	0.313327	greedy	lognormal_fit	1000	0.7	0.1	60	1	8	TRUE	6
0.870714	0.36687	greedy	lognormal_fit	1000	0.7	0.1	60	1	8	TRUE	9
0.746786	0.454637	greedy	lognormal_fit	1000	0.7	0.1	60	1	8	FALSE	1
0.736846	0.496175	greedy	lognormal_fit	1000	0.7	0.1	60	1	8	FALSE	3
0.802385	0.408493	greedy	lognormal_fit	1000	0.7	0.1	60	1	8	FALSE	0
0.704385	0.47641	hybrid	lognormal_fit	1000	0.7	0.1	40	1	8	FALSE	4
0.845059	0.446873	greedy	lognormal_fit	1000	0.7	0.1	60	1	8	FALSE	2
0.694	0.450482	greedy	lognormal_fit	1000	0.7	0.1	60	1	8	FALSE	4
0.789786	0.523179	greedy	lognormal_fit	1000	0.7	0.1	60	1	8	FALSE	7
0.897	0.277834	nj	lognormal_fit	1000	0.7	0.1	60	1	8	TRUE	0
0.945929	0.233701	nj	lognormal_fit	1000	0.7	0.1	60	1	8	TRUE	1
0.940824	0.307924	nj	lognormal_fit	1000	0.7	0.1	60	1	8	TRUE	2
0.905385	0.325978	nj	lognormal_fit	1000	0.7	0.1	60	1	8	TRUE	3
0.910077	0.2668	nj	lognormal_fit	1000	0.7	0.1	60	1	8	TRUE	4
0.744714	0.484264	greedy	lognormal_fit	1000	0.7	0.1	60	1	8	FALSE	6
0.842077	0.44354	greedy	lognormal_fit	1000	0.7	0.1	60	1	8	FALSE	8
0.918	0.302909	nj	lognormal_fit	1000	0.7	0.1	60	1	8	TRUE	5
0.819571	0.483215	greedy	lognormal_fit	1000	0.7	0.1	60	1	8	FALSE	5
0.891571	0.326981	nj	lognormal_fit	1000	0.7	0.1	60	1	8	TRUE	6
0.840357	0.418994	greedy	lognormal_fit	1000	0.7	0.1	60	1	8	FALSE	9
0.895308	0.290873	nj	lognormal_fit	1000	0.7	0.1	60	1	8	FALSE	0
0.7925	0.521893	hybrid	lognormal_fit	1000	0.7	0.1	40	1	8	FALSE	9
0.819643	0.445521	hybrid	lognormal_fit	1000	0.7	0.1	40	1	8	TRUE	7
0.904786	0.357071	nj	lognormal_fit	1000	0.7	0.1	60	1	8	TRUE	7
0.911385	0.324975	nj	lognormal_fit	1000	0.7	0.1	60	1	8	TRUE	8
0.939286	0.248746	nj	lognormal_fit	1000	0.7	0.1	60	1	8	FALSE	1
0.895353	0.32999	nj	lognormal_fit	1000	0.7	0.1	60	1	8	FALSE	2
0.882769	0.323972	nj	lognormal_fit	1000	0.7	0.1	60	1	8	FALSE	3
0.898154	0.285858	nj	lognormal_fit	1000	0.7	0.1	60	1	8	FALSE	4
0.907571	0.313942	nj	lognormal_fit	1000	0.7	0.1	60	1	8	TRUE	9
0.8915	0.314945	nj	lognormal_fit	1000	0.7	0.1	60	1	8	FALSE	5
0.871786	0.347041	nj	lognormal_fit	1000	0.7	0.1	60	1	8	FALSE	6
0.829154	0.380435	hybrid	lognormal_fit	1000	0.7	0.1	40	1	8	TRUE	3
0.8845	0.363089	nj	lognormal_fit	1000	0.7	0.1	60	1	8	FALSE	7
0.912929	0.321966	nj	lognormal_fit	1000	0.7	0.1	60	1	8	FALSE	9
0.893615	0.31996	nj	lognormal_fit	1000	0.7	0.1	60	1	8	FALSE	8
0.905615	0.207623	upgma	lognormal_fit	1000	0.7	0.1	60	1	8	TRUE	0
0.907929	0.203611	upgma	lognormal_fit	1000	0.7	0.1	60	1	8	TRUE	6
0.919462	0.191575	upgma	lognormal_fit	1000	0.7	0.1	60	1	8	TRUE	4
0.898231	0.21665	upgma	lognormal_fit	1000	0.7	0.1	60	1	8	FALSE	0
0.874357	0.195587	upgma	lognormal_fit	1000	0.7	0.1	60	1	8	TRUE	1
0.919	0.229689	upgma	lognormal_fit	1000	0.7	0.1	60	1	8	TRUE	3
0.9075	0.213641	upgma	lognormal_fit	1000	0.7	0.1	60	1	8	FALSE	1
0.902769	0.244734	upgma	lognormal_fit	1000	0.7	0.1	60	1	8	FALSE	3
0.920615	0.19659	upgma	lognormal_fit	1000	0.7	0.1	60	1	8	FALSE	4
0.903214	0.240722	upgma	lognormal_fit	1000	0.7	0.1	60	1	8	TRUE	5
0.893071	0.247743	upgma	lognormal_fit	1000	0.7	0.1	60	1	8	FALSE	5
0.876214	0.235707	upgma	lognormal_fit	1000	0.7	0.1	60	1	8	TRUE	7
0.894647	0.245737	upgma	lognormal_fit	1000	0.7	0.1	60	1	8	FALSE	2
0.917941	0.23671	upgma	lognormal_fit	1000	0.7	0.1	60	1	8	TRUE	2
0.866429	0.218656	upgma	lognormal_fit	1000	0.7	0.1	60	1	8	TRUE	9
0.894	0.243731	upgma	lognormal_fit	1000	0.7	0.1	60	1	8	TRUE	8
0.911	0.213641	upgma	lognormal_fit	1000	0.7	0.1	60	1	8	FALSE	6
0.752538	0.478513	hybrid	lognormal_fit	1000	0.7	0.1	40	1	8	FALSE	8
0.889143	0.242728	upgma	lognormal_fit	1000	0.7	0.1	60	1	8	FALSE	7
0.869692	0.260782	upgma	lognormal_fit	1000	0.7	0.1	60	1	8	FALSE	8
0.842214	0.225677	upgma	lognormal_fit	1000	0.7	0.1	60	1	8	FALSE	9
0.874429	0.303136	hybrid	lognormal_fit	1000	0.7	0.1	40	1	8	TRUE	1
0.889381	0.491034	greedy	lognormal_fit	10000	0.7	0.1	60	1	8	TRUE	6
0.783692	0.3672	hybrid	lognormal_fit	1000	0.7	0.1	60	1	8	FALSE	0
0.819769	0.43178	hybrid	lognormal_fit	1000	0.7	0.1	60	1	8	FALSE	8
0.738857	0.456062	hybrid	lognormal_fit	1000	0.7	0.1	60	1	8	FALSE	6
0.736154	0.44426	hybrid	lognormal_fit	1000	0.7	0.1	60	1	8	FALSE	3
0.684692	0.40793	hybrid	lognormal_fit	1000	0.7	0.1	60	1	8	FALSE	4
0.893538	0.245992	hybrid	lognormal_fit	1000	0.7	0.1	60	1	8	TRUE	0
0.876385	0.375063	greedy	lognormal_fit	1000	0.7	0.1	80	1	8	TRUE	0
0.836765	0.394209	hybrid	lognormal_fit	1000	0.7	0.1	60	1	8	FALSE	2
0.884714	0.25769	greedy	lognormal_fit	1000	0.7	0.1	80	1	8	TRUE	1
0.896941	0.324597	greedy	lognormal_fit	1000	0.7	0.1	80	1	8	TRUE	2
0.917308	0.230459	greedy	lognormal_fit	1000	0.7	0.1	80	1	8	TRUE	4
0.890929	0.281444	hybrid	lognormal_fit	1000	0.7	0.1	60	1	8	TRUE	5
0.907308	0.299094	greedy	lognormal_fit	1000	0.7	0.1	80	1	8	TRUE	3
0.896846	0.280592	hybrid	lognormal_fit	1000	0.7	0.1	60	1	8	TRUE	8
0.891538	0.272116	hybrid	lognormal_fit	1000	0.7	0.1	60	1	8	TRUE	3
0.891615	0.235359	hybrid	lognormal_fit	1000	0.7	0.1	60	1	8	TRUE	4
0.885857	0.341759	greedy	lognormal_fit	1000	0.7	0.1	80	1	8	TRUE	5
0.901071	0.306411	greedy	lognormal_fit	1000	0.7	0.1	80	1	8	TRUE	6
0.917765	0.26351	hybrid	lognormal_fit	1000	0.7	0.1	60	1	8	TRUE	2
0.769857	0.470056	hybrid	lognormal_fit	1000	0.7	0.1	60	1	8	FALSE	7
0.875286	0.333333	greedy	lognormal_fit	1000	0.7	0.1	80	1	8	TRUE	7
0.888308	0.32188	greedy	lognormal_fit	1000	0.7	0.1	80	1	8	TRUE	8
0.913929	0.34241	greedy	lognormal_fit	1000	0.7	0.1	80	1	8	TRUE	9
0.822786	0.373676	greedy	lognormal_fit	1000	0.7	0.1	80	1	8	FALSE	1
0.818	0.446465	greedy	lognormal_fit	1000	0.7	0.1	80	1	8	FALSE	0
0.922615	0.260782	nj	lognormal_fit	1000	0.7	0.1	80	1	8	TRUE	0
0.808	0.365239	greedy	lognormal_fit	1000	0.7	0.1	80	1	8	FALSE	4
0.852857	0.272113	hybrid	lognormal_fit	1000	0.7	0.1	60	1	8	TRUE	9
0.754692	0.474585	greedy	lognormal_fit	1000	0.7	0.1	80	1	8	FALSE	3
0.732929	0.502276	greedy	lognormal_fit	1000	0.7	0.1	80	1	8	FALSE	5
0.942214	0.184554	nj	lognormal_fit	1000	0.7	0.1	80	1	8	TRUE	1
0.949941	0.240722	nj	lognormal_fit	1000	0.7	0.1	80	1	8	TRUE	2
0.811286	0.471183	greedy	lognormal_fit	1000	0.7	0.1	80	1	8	FALSE	6
0.850353	0.454637	greedy	lognormal_fit	1000	0.7	0.1	80	1	8	FALSE	2
0.801714	0.432624	greedy	lognormal_fit	1000	0.7	0.1	80	1	8	FALSE	7
0.954308	0.184554	nj	lognormal_fit	1000	0.7	0.1	80	1	8	TRUE	3
0.777923	0.483838	greedy	lognormal_fit	1000	0.7	0.1	80	1	8	FALSE	8
0.852714	0.264394	hybrid	lognormal_fit	1000	0.7	0.1	60	1	8	TRUE	6
0.926385	0.209629	nj	lognormal_fit	1000	0.7	0.1	80	1	8	TRUE	4
0.94	0.252758	nj	lognormal_fit	1000	0.7	0.1	80	1	8	TRUE	6
0.942714	0.255767	nj	lognormal_fit	1000	0.7	0.1	80	1	8	TRUE	5
0.903692	0.283852	nj	lognormal_fit	1000	0.7	0.1	80	1	8	FALSE	0
0.921824	0.250752	nj	lognormal_fit	1000	0.7	0.1	80	1	8	FALSE	2
0.898643	0.265797	nj	lognormal_fit	1000	0.7	0.1	80	1	8	TRUE	7
0.844429	0.437374	greedy	lognormal_fit	1000	0.7	0.1	80	1	8	FALSE	9
0.927357	0.17653	nj	lognormal_fit	1000	0.7	0.1	80	1	8	FALSE	1
0.93	0.245737	nj	lognormal_fit	1000	0.7	0.1	80	1	8	TRUE	8
0.927231	0.202608	nj	lognormal_fit	1000	0.7	0.1	80	1	8	FALSE	3
0.918385	0.207623	nj	lognormal_fit	1000	0.7	0.1	80	1	8	FALSE	4
0.9245	0.262788	nj	lognormal_fit	1000	0.7	0.1	80	1	8	TRUE	9
0.921786	0.267803	nj	lognormal_fit	1000	0.7	0.1	80	1	8	FALSE	5
0.889071	0.258776	nj	lognormal_fit	1000	0.7	0.1	80	1	8	FALSE	7
0.945	0.150451	upgma	lognormal_fit	1000	0.7	0.1	80	1	8	TRUE	1
0.891357	0.252758	nj	lognormal_fit	1000	0.7	0.1	80	1	8	FALSE	6
0.894143	0.281846	nj	lognormal_fit	1000	0.7	0.1	80	1	8	FALSE	9
0.906769	0.261785	nj	lognormal_fit	1000	0.7	0.1	80	1	8	FALSE	8
0.909154	0.185557	upgma	lognormal_fit	1000	0.7	0.1	80	1	8	TRUE	0
0.952077	0.141424	upgma	lognormal_fit	1000	0.7	0.1	80	1	8	TRUE	3
0.944882	0.172518	upgma	lognormal_fit	1000	0.7	0.1	80	1	8	TRUE	2
0.928462	0.135406	upgma	lognormal_fit	1000	0.7	0.1	80	1	8	TRUE	4
0.845786	0.352707	hybrid	lognormal_fit	1000	0.7	0.1	60	1	8	TRUE	7
0.902	0.182548	upgma	lognormal_fit	1000	0.7	0.1	80	1	8	TRUE	7
0.916308	0.192578	upgma	lognormal_fit	1000	0.7	0.1	80	1	8	FALSE	0
0.9295	0.168506	upgma	lognormal_fit	1000	0.7	0.1	80	1	8	TRUE	5
0.946846	0.144433	upgma	lognormal_fit	1000	0.7	0.1	80	1	8	FALSE	3
0.943571	0.154463	upgma	lognormal_fit	1000	0.7	0.1	80	1	8	FALSE	1
0.884857	0.165496	upgma	lognormal_fit	1000	0.7	0.1	80	1	8	TRUE	6
0.926923	0.172518	upgma	lognormal_fit	1000	0.7	0.1	80	1	8	TRUE	8
0.908588	0.171515	upgma	lognormal_fit	1000	0.7	0.1	80	1	8	FALSE	2
0.896857	0.178536	upgma	lognormal_fit	1000	0.7	0.1	80	1	8	TRUE	9
0.896077	0.15346	upgma	lognormal_fit	1000	0.7	0.1	80	1	8	FALSE	4
0.8815	0.181545	upgma	lognormal_fit	1000	0.7	0.1	80	1	8	FALSE	6
0.914231	0.183551	upgma	lognormal_fit	1000	0.7	0.1	80	1	8	FALSE	8
0.902143	0.178536	upgma	lognormal_fit	1000	0.7	0.1	80	1	8	FALSE	5
0.907286	0.196937	hybrid	lognormal_fit	1000	0.7	0.1	60	1	8	TRUE	1
0.899357	0.182548	upgma	lognormal_fit	1000	0.7	0.1	80	1	8	FALSE	7
0.885214	0.192578	upgma	lognormal_fit	1000	0.7	0.1	80	1	8	FALSE	9
0.763429	0.376819	hybrid	lognormal_fit	1000	0.7	0.1	60	1	8	FALSE	1
0.817214	0.434298	hybrid	lognormal_fit	1000	0.7	0.1	60	1	8	FALSE	5
0.8105	0.384184	hybrid	lognormal_fit	1000	0.7	0.1	60	1	8	FALSE	9
0.821714	0.316068	hybrid	lognormal_fit	1000	0.7	0.1	80	1	8	FALSE	1
0.755692	0.422996	hybrid	lognormal_fit	1000	0.7	0.1	80	1	8	FALSE	3
0.896143	0.150773	hybrid	lognormal_fit	1000	0.7	0.1	80	1	8	TRUE	1
0.8175	0.383871	hybrid	lognormal_fit	1000	0.7	0.1	80	1	8	FALSE	6
0.890385	0.266968	greedy	lognormal_fit	1000	0.7	0.1	100	1	8	TRUE	0
0.9275	0.174284	greedy	lognormal_fit	1000	0.7	0.1	100	1	8	TRUE	1
0.883643	0.238822	hybrid	lognormal_fit	1000	0.7	0.1	80	1	8	TRUE	6
0.800077	0.297929	hybrid	lognormal_fit	1000	0.7	0.1	80	1	8	FALSE	4
0.806923	0.401728	hybrid	lognormal_fit	1000	0.7	0.1	80	1	8	FALSE	0
0.877786	0.24183	greedy	lognormal_fit	1000	0.7	0.1	100	1	8	TRUE	5
0.921385	0.21809	greedy	lognormal_fit	1000	0.7	0.1	100	1	8	TRUE	4
0.912588	0.258924	greedy	lognormal_fit	1000	0.7	0.1	100	1	8	TRUE	2
0.899308	0.279678	greedy	lognormal_fit	1000	0.7	0.1	100	1	8	TRUE	3
0.889846	0.255865	hybrid	lognormal_fit	1000	0.7	0.1	80	1	8	TRUE	0
0.908714	0.318913	greedy	lognormal_fit	1000	0.7	0.1	100	1	8	TRUE	7
0.919538	0.257286	greedy	lognormal_fit	1000	0.7	0.1	100	1	8	TRUE	8
0.910286	0.255556	greedy	lognormal_fit	1000	0.7	0.1	100	1	8	TRUE	6
0.923231	0.142097	hybrid	lognormal_fit	1000	0.7	0.1	80	1	8	TRUE	4
0.708571	0.418383	greedy	lognormal_fit	1000	0.7	0.1	100	1	8	FALSE	1
0.852471	0.410118	hybrid	lognormal_fit	1000	0.7	0.1	80	1	8	FALSE	2
0.889929	0.289381	greedy	lognormal_fit	1000	0.7	0.1	100	1	8	TRUE	9
0.823308	0.396777	greedy	lognormal_fit	1000	0.7	0.1	100	1	8	FALSE	0
0.917765	0.22282	hybrid	lognormal_fit	1000	0.7	0.1	80	1	8	TRUE	2
0.801429	0.349424	hybrid	lognormal_fit	1000	0.7	0.1	80	1	8	FALSE	7
0.894154	0.232773	hybrid	lognormal_fit	1000	0.7	0.1	80	1	8	TRUE	8
0.915692	0.189305	hybrid	lognormal_fit	1000	0.7	0.1	80	1	8	TRUE	3
0.898857	0.230769	hybrid	lognormal_fit	1000	0.7	0.1	80	1	8	TRUE	5
0.915692	0.195587	nj	lognormal_fit	1000	0.7	0.1	100	1	8	TRUE	0
0.822077	0.353444	greedy	lognormal_fit	1000	0.7	0.1	100	1	8	FALSE	8
0.9375	0.147442	nj	lognormal_fit	1000	0.7	0.1	100	1	8	TRUE	1
0.834882	0.347411	greedy	lognormal_fit	1000	0.7	0.1	100	1	8	FALSE	2
0.951471	0.19659	nj	lognormal_fit	1000	0.7	0.1	100	1	8	TRUE	2
0.957077	0.17653	nj	lognormal_fit	1000	0.7	0.1	100	1	8	TRUE	3
0.738615	0.418383	greedy	lognormal_fit	1000	0.7	0.1	100	1	8	FALSE	4
0.846714	0.397081	greedy	lognormal_fit	1000	0.7	0.1	100	1	8	FALSE	7
0.948385	0.203611	nj	lognormal_fit	1000	0.7	0.1	100	1	8	TRUE	4
0.961429	0.184554	nj	lognormal_fit	1000	0.7	0.1	100	1	8	TRUE	5
0.751231	0.466264	greedy	lognormal_fit	1000	0.7	0.1	100	1	8	FALSE	3
0.868286	0.344444	greedy	lognormal_fit	1000	0.7	0.1	100	1	8	FALSE	6
0.964857	0.193581	nj	lognormal_fit	1000	0.7	0.1	100	1	8	TRUE	6
0.869429	0.239824	hybrid	lognormal_fit	1000	0.7	0.1	80	1	8	TRUE	7
0.836929	0.41809	greedy	lognormal_fit	1000	0.7	0.1	100	1	8	FALSE	5
0.935385	0.17653	nj	lognormal_fit	1000	0.7	0.1	100	1	8	FALSE	3
0.885846	0.188566	nj	lognormal_fit	1000	0.7	0.1	100	1	8	FALSE	0
0.81	0.375252	greedy	lognormal_fit	1000	0.7	0.1	100	1	8	FALSE	9
0.927143	0.233701	nj	lognormal_fit	1000	0.7	0.1	100	1	8	TRUE	7
0.926769	0.203611	nj	lognormal_fit	1000	0.7	0.1	100	1	8	FALSE	4
0.942214	0.158475	nj	lognormal_fit	1000	0.7	0.1	100	1	8	FALSE	1
0.936071	0.229689	nj	lognormal_fit	1000	0.7	0.1	100	1	8	TRUE	9
0.942154	0.179539	nj	lognormal_fit	1000	0.7	0.1	100	1	8	TRUE	8
0.946235	0.194584	nj	lognormal_fit	1000	0.7	0.1	100	1	8	FALSE	2
0.962857	0.181545	nj	lognormal_fit	1000	0.7	0.1	100	1	8	FALSE	5
0.943929	0.209629	nj	lognormal_fit	1000	0.7	0.1	100	1	8	FALSE	6
0.902429	0.245737	nj	lognormal_fit	1000	0.7	0.1	100	1	8	FALSE	7
0.928857	0.231695	nj	lognormal_fit	1000	0.7	0.1	100	1	8	FALSE	9
0.939308	0.199599	nj	lognormal_fit	1000	0.7	0.1	100	1	8	FALSE	8
0.902143	0.109328	upgma	lognormal_fit	1000	0.7	0.1	100	1	8	FALSE	1
0.951923	0.1334	upgma	lognormal_fit	1000	0.7	0.1	100	1	8	TRUE	4
0.892643	0.107322	upgma	lognormal_fit	1000	0.7	0.1	100	1	8	TRUE	1
0.903846	0.142427	upgma	lognormal_fit	1000	0.7	0.1	100	1	8	FALSE	0
0.746857	0.430728	hybrid	lognormal_fit	1000	0.7	0.1	80	1	8	FALSE	5
0.924154	0.130391	upgma	lognormal_fit	1000	0.7	0.1	100	1	8	TRUE	0
0.956308	0.118355	upgma	lognormal_fit	1000	0.7	0.1	100	1	8	TRUE	3
0.904071	0.16349	upgma	lognormal_fit	1000	0.7	0.1	100	1	8	TRUE	7
0.955286	0.121364	upgma	lognormal_fit	1000	0.7	0.1	100	1	8	TRUE	5
0.953071	0.145436	upgma	lognormal_fit	1000	0.7	0.1	100	1	8	TRUE	6
0.940824	0.131394	upgma	lognormal_fit	1000	0.7	0.1	100	1	8	FALSE	2
0.956118	0.127382	upgma	lognormal_fit	1000	0.7	0.1	100	1	8	TRUE	2
0.948143	0.159478	upgma	lognormal_fit	1000	0.7	0.1	100	1	8	TRUE	9
0.940385	0.136409	upgma	lognormal_fit	1000	0.7	0.1	100	1	8	FALSE	4
0.956154	0.115346	upgma	lognormal_fit	1000	0.7	0.1	100	1	8	TRUE	8
0.948077	0.125376	upgma	lognormal_fit	1000	0.7	0.1	100	1	8	FALSE	3
0.951929	0.127382	upgma	lognormal_fit	1000	0.7	0.1	100	1	8	FALSE	5
0.953214	0.149448	upgma	lognormal_fit	1000	0.7	0.1	100	1	8	FALSE	6
0.950231	0.126379	upgma	lognormal_fit	1000	0.7	0.1	100	1	8	FALSE	8
0.8955	0.174524	upgma	lognormal_fit	1000	0.7	0.1	100	1	8	FALSE	7
0.944143	0.175527	upgma	lognormal_fit	1000	0.7	0.1	100	1	8	FALSE	9
0.767923	0.415236	hybrid	lognormal_fit	1000	0.7	0.1	80	1	8	FALSE	8
0.841	0.368421	hybrid	lognormal_fit	1000	0.7	0.1	80	1	8	FALSE	9
0.917857	0.244275	hybrid	lognormal_fit	1000	0.7	0.1	80	1	8	TRUE	9
0.715571	0.351351	hybrid	lognormal_fit	1000	0.7	0.1	100	1	8	FALSE	1
0.841471	0.305208	hybrid	lognormal_fit	1000	0.7	0.1	100	1	8	FALSE	2
0.845714	0.337859	hybrid	lognormal_fit	1000	0.7	0.1	100	1	8	FALSE	5
0.939846	0.149216	greedy	lognormal_fit	1000	0.7	0	60	1	8	TRUE	0
0.919857	0.125	greedy	lognormal_fit	1000	0.7	0	60	1	8	TRUE	1
0.747538	0.36	hybrid	lognormal_fit	1000	0.7	0.1	100	1	8	FALSE	4
0.951765	0.143731	greedy	lognormal_fit	1000	0.7	0	60	1	8	TRUE	2
0.928385	0.150838	greedy	lognormal_fit	1000	0.7	0	60	1	8	TRUE	3
0.750538	0.414888	hybrid	lognormal_fit	1000	0.7	0.1	100	1	8	FALSE	3
0.940769	0.150838	greedy	lognormal_fit	1000	0.7	0	60	1	8	TRUE	4
0.917571	0.137335	greedy	lognormal_fit	1000	0.7	0	60	1	8	TRUE	6
0.9335	0.172519	greedy	lognormal_fit	1000	0.7	0	60	1	8	TRUE	5
0.930857	0.190209	greedy	lognormal_fit	1000	0.7	0	60	1	8	TRUE	7
0.923923	0.174312	greedy	lognormal_fit	1000	0.7	0	60	1	8	TRUE	8
0.838385	0.246333	greedy	lognormal_fit	1000	0.7	0	60	1	8	FALSE	0
0.9265	0.172169	greedy	lognormal_fit	1000	0.7	0	60	1	8	TRUE	9
0.785786	0.283266	greedy	lognormal_fit	1000	0.7	0	60	1	8	FALSE	1
0.910462	0.165971	hybrid	lognormal_fit	1000	0.7	0.1	100	1	8	TRUE	3
0.836923	0.269309	greedy	lognormal_fit	1000	0.7	0	60	1	8	FALSE	3
0.862059	0.283384	greedy	lognormal_fit	1000	0.7	0	60	1	8	FALSE	2
0.745385	0.312341	greedy	lognormal_fit	1000	0.7	0	60	1	8	FALSE	4
0.908706	0.173982	hybrid	lognormal_fit	1000	0.7	0.1	100	1	8	TRUE	2
0.871143	0.322137	greedy	lognormal_fit	1000	0.7	0	60	1	8	FALSE	5
0.776286	0.274669	greedy	lognormal_fit	1000	0.7	0	60	1	8	FALSE	6
0.893429	0.162447	hybrid	lognormal_fit	1000	0.7	0.1	100	1	8	TRUE	5
0.866429	0.257491	greedy	lognormal_fit	1000	0.7	0	60	1	8	FALSE	9
0.843	0.305102	greedy	lognormal_fit	1000	0.7	0	60	1	8	FALSE	7
0.913462	0.144433	nj	lognormal_fit	1000	0.7	0	60	1	8	TRUE	0
0.885615	0.288481	greedy	lognormal_fit	1000	0.7	0	60	1	8	FALSE	8
0.941357	0.12337	nj	lognormal_fit	1000	0.7	0	60	1	8	TRUE	1
0.953412	0.170512	nj	lognormal_fit	1000	0.7	0	60	1	8	TRUE	2
0.964154	0.135406	nj	lognormal_fit	1000	0.7	0	60	1	8	TRUE	4
0.935615	0.164493	nj	lognormal_fit	1000	0.7	0	60	1	8	TRUE	3
0.819385	0.347112	hybrid	lognormal_fit	1000	0.7	0.1	100	1	8	FALSE	8
0.925286	0.172518	nj	lognormal_fit	1000	0.7	0	60	1	8	TRUE	5
0.923929	0.169509	nj	lognormal_fit	1000	0.7	0	60	1	8	TRUE	6
0.814077	0.340682	hybrid	lognormal_fit	1000	0.7	0.1	100	1	8	FALSE	0
0.908929	0.203611	nj	lognormal_fit	1000	0.7	0	60	1	8	TRUE	7
0.951308	0.190572	nj	lognormal_fit	1000	0.7	0	60	1	8	TRUE	8
0.926571	0.173521	nj	lognormal_fit	1000	0.7	0	60	1	8	TRUE	9
0.924643	0.115183	hybrid	lognormal_fit	1000	0.7	0.1	100	1	8	TRUE	1
0.935385	0.138415	nj	lognormal_fit	1000	0.7	0	60	1	8	FALSE	0
0.942143	0.134403	nj	lognormal_fit	1000	0.7	0	60	1	8	FALSE	1
0.94	0.161484	nj	lognormal_fit	1000	0.7	0	60	1	8	FALSE	2
0.924538	0.149448	nj	lognormal_fit	1000	0.7	0	60	1	8	FALSE	3
0.905143	0.156469	nj	lognormal_fit	1000	0.7	0	60	1	8	FALSE	5
0.952846	0.146439	nj	lognormal_fit	1000	0.7	0	60	1	8	FALSE	4
0.888643	0.154463	nj	lognormal_fit	1000	0.7	0	60	1	8	FALSE	6
0.921077	0.184554	nj	lognormal_fit	1000	0.7	0	60	1	8	FALSE	8
0.926714	0.202608	nj	lognormal_fit	1000	0.7	0	60	1	8	FALSE	7
0.952929	0.152457	nj	lognormal_fit	1000	0.7	0	60	1	8	FALSE	9
0.928846	0.193581	upgma	lognormal_fit	1000	0.7	0	60	1	8	TRUE	3
0.929	0.166499	upgma	lognormal_fit	1000	0.7	0	60	1	8	TRUE	4
0.907385	0.166499	upgma	lognormal_fit	1000	0.7	0	60	1	8	TRUE	0
0.892286	0.265782	hybrid	lognormal_fit	1000	0.7	0.1	100	1	8	FALSE	6
0.909571	0.162487	upgma	lognormal_fit	1000	0.7	0	60	1	8	TRUE	1
0.9105	0.197593	upgma	lognormal_fit	1000	0.7	0	60	1	8	TRUE	5
0.924929	0.167503	upgma	lognormal_fit	1000	0.7	0	60	1	8	TRUE	6
0.903	0.188566	upgma	lognormal_fit	1000	0.7	0	60	1	8	TRUE	2
0.903923	0.202608	upgma	lognormal_fit	1000	0.7	0	60	1	8	TRUE	8
0.892071	0.205617	upgma	lognormal_fit	1000	0.7	0	60	1	8	TRUE	7
0.867	0.181545	upgma	lognormal_fit	1000	0.7	0	60	1	8	TRUE	9
0.906462	0.17653	upgma	lognormal_fit	1000	0.7	0	60	1	8	FALSE	0
0.891929	0.179539	upgma	lognormal_fit	1000	0.7	0	60	1	8	FALSE	1
0.900706	0.203611	upgma	lognormal_fit	1000	0.7	0	60	1	8	FALSE	2
0.926308	0.178476	hybrid	lognormal_fit	1000	0.7	0.1	100	1	8	TRUE	8
0.923308	0.20662	upgma	lognormal_fit	1000	0.7	0	60	1	8	FALSE	3
0.946769	0.132658	hybrid	lognormal_fit	1000	0.7	0.1	100	1	8	TRUE	4
0.918769	0.171515	upgma	lognormal_fit	1000	0.7	0	60	1	8	FALSE	4
0.909357	0.184632	hybrid	lognormal_fit	1000	0.7	0.1	100	1	8	TRUE	9
0.895143	0.207623	upgma	lognormal_fit	1000	0.7	0	60	1	8	FALSE	5
0.921071	0.180542	upgma	lognormal_fit	1000	0.7	0	60	1	8	FALSE	6
0.875769	0.215647	upgma	lognormal_fit	1000	0.7	0	60	1	8	FALSE	8
0.856786	0.190572	upgma	lognormal_fit	1000	0.7	0	60	1	8	FALSE	9
0.866857	0.209629	upgma	lognormal_fit	1000	0.7	0	60	1	8	FALSE	7
0.915786	0.20107	hybrid	lognormal_fit	1000	0.7	0.1	100	1	8	TRUE	7
0.843353	0.265556	hybrid	lognormal_fit	1000	0.7	0	60	1	8	FALSE	2
0.785643	0.245831	hybrid	lognormal_fit	1000	0.7	0	60	1	8	FALSE	1
0.813	0.24601	hybrid	lognormal_fit	1000	0.7	0	60	1	8	FALSE	3
0.823154	0.241716	hybrid	lognormal_fit	1000	0.7	0	60	1	8	FALSE	0
0.8455	0.322288	hybrid	lognormal_fit	1000	0.7	0.1	100	1	8	FALSE	7
0.896538	0.179025	hybrid	lognormal_fit	1000	0.7	0.1	100	1	8	TRUE	0
0.738846	0.268293	hybrid	lognormal_fit	1000	0.7	0	60	1	8	FALSE	4
0.844643	0.279824	hybrid	lognormal_fit	1000	0.7	0	60	1	8	FALSE	5
0.923462	0.120963	hybrid	lognormal_fit	1000	0.7	0	60	1	8	TRUE	0
0.770571	0.261774	hybrid	lognormal_fit	1000	0.7	0	60	1	8	FALSE	6
0.906	0.137625	hybrid	lognormal_fit	1000	0.7	0	60	1	8	TRUE	3
0.893429	0.139058	hybrid	lognormal_fit	1000	0.7	0	60	1	8	TRUE	9
0.850769	0.283499	hybrid	lognormal_fit	1000	0.7	0	60	1	8	FALSE	8
0.812357	0.288815	hybrid	lognormal_fit	1000	0.7	0	60	1	8	FALSE	7
0.830786	0.22967	hybrid	lognormal_fit	1000	0.7	0	60	1	8	FALSE	9
0.886769	0.338392	greedy	lognormal_fit	1000	0.7	0.1	60	1	8	TRUE	0
0.915308	0.11391	hybrid	lognormal_fit	1000	0.7	0	60	1	8	TRUE	4
0.940529	0.138393	hybrid	lognormal_fit	1000	0.7	0	60	1	8	TRUE	2
0.868857	0.127894	hybrid	lognormal_fit	1000	0.7	0	60	1	8	TRUE	6
0.907643	0.27887	greedy	lognormal_fit	1000	0.7	0.1	60	1	8	TRUE	1
0.902214	0.161327	hybrid	lognormal_fit	1000	0.7	0	60	1	8	TRUE	7
0.907714	0.137472	hybrid	lognormal_fit	1000	0.7	0	60	1	8	TRUE	5
0.917077	0.143178	hybrid	lognormal_fit	1000	0.7	0	60	1	8	TRUE	8
0.9255	0.105806	hybrid	lognormal_fit	1000	0.7	0	60	1	8	TRUE	1
0.807429	0.336161	hybrid	lognormal_fit	1000	0.7	0.1	100	1	8	FALSE	9
0.891077	0.359756	greedy	lognormal_fit	1000	0.7	0.1	60	1	8	TRUE	3
0.9	0.327245	greedy	lognormal_fit	1000	0.7	0.1	60	1	8	TRUE	4
0.926118	0.344529	greedy	lognormal_fit	1000	0.7	0.1	60	1	8	TRUE	2
0.870714	0.36687	greedy	lognormal_fit	1000	0.7	0.1	60	1	8	TRUE	9
0.860214	0.45473	greedy	lognormal_fit	1000	0.7	0.1	60	1	8	TRUE	7
0.892143	0.374046	greedy	lognormal_fit	1000	0.7	0.1	60	1	8	TRUE	5
0.892357	0.313327	greedy	lognormal_fit	1000	0.7	0.1	60	1	8	TRUE	6
0.746786	0.454637	greedy	lognormal_fit	1000	0.7	0.1	60	1	8	FALSE	1
0.890615	0.378433	greedy	lognormal_fit	1000	0.7	0.1	60	1	8	TRUE	8
0.802385	0.408493	greedy	lognormal_fit	1000	0.7	0.1	60	1	8	FALSE	0
0.736846	0.496175	greedy	lognormal_fit	1000	0.7	0.1	60	1	8	FALSE	3
0.897	0.277834	nj	lognormal_fit	1000	0.7	0.1	60	1	8	TRUE	0
0.694	0.450482	greedy	lognormal_fit	1000	0.7	0.1	60	1	8	FALSE	4
0.845059	0.446873	greedy	lognormal_fit	1000	0.7	0.1	60	1	8	FALSE	2
0.910857	0.159297	hybrid	lognormal_fit	1000	0.7	0.1	100	1	8	TRUE	6
0.945929	0.233701	nj	lognormal_fit	1000	0.7	0.1	60	1	8	TRUE	1
0.910077	0.2668	nj	lognormal_fit	1000	0.7	0.1	60	1	8	TRUE	4
0.940824	0.307924	nj	lognormal_fit	1000	0.7	0.1	60	1	8	TRUE	2
0.918	0.302909	nj	lognormal_fit	1000	0.7	0.1	60	1	8	TRUE	5
0.905385	0.325978	nj	lognormal_fit	1000	0.7	0.1	60	1	8	TRUE	3
0.789786	0.523179	greedy	lognormal_fit	1000	0.7	0.1	60	1	8	FALSE	7
0.744714	0.484264	greedy	lognormal_fit	1000	0.7	0.1	60	1	8	FALSE	6
0.840357	0.418994	greedy	lognormal_fit	1000	0.7	0.1	60	1	8	FALSE	9
0.891571	0.326981	nj	lognormal_fit	1000	0.7	0.1	60	1	8	TRUE	6
0.842077	0.44354	greedy	lognormal_fit	1000	0.7	0.1	60	1	8	FALSE	8
0.819571	0.483215	greedy	lognormal_fit	1000	0.7	0.1	60	1	8	FALSE	5
0.904786	0.357071	nj	lognormal_fit	1000	0.7	0.1	60	1	8	TRUE	7
0.895308	0.290873	nj	lognormal_fit	1000	0.7	0.1	60	1	8	FALSE	0
0.911385	0.324975	nj	lognormal_fit	1000	0.7	0.1	60	1	8	TRUE	8
0.895353	0.32999	nj	lognormal_fit	1000	0.7	0.1	60	1	8	FALSE	2
0.939286	0.248746	nj	lognormal_fit	1000	0.7	0.1	60	1	8	FALSE	1
0.907571	0.313942	nj	lognormal_fit	1000	0.7	0.1	60	1	8	TRUE	9
0.882769	0.323972	nj	lognormal_fit	1000	0.7	0.1	60	1	8	FALSE	3
0.898154	0.285858	nj	lognormal_fit	1000	0.7	0.1	60	1	8	FALSE	4
0.893615	0.31996	nj	lognormal_fit	1000	0.7	0.1	60	1	8	FALSE	8
0.8915	0.314945	nj	lognormal_fit	1000	0.7	0.1	60	1	8	FALSE	5
0.8845	0.363089	nj	lognormal_fit	1000	0.7	0.1	60	1	8	FALSE	7
0.871786	0.347041	nj	lognormal_fit	1000	0.7	0.1	60	1	8	FALSE	6
0.912929	0.321966	nj	lognormal_fit	1000	0.7	0.1	60	1	8	FALSE	9
0.919462	0.191575	upgma	lognormal_fit	1000	0.7	0.1	60	1	8	TRUE	4
0.905615	0.207623	upgma	lognormal_fit	1000	0.7	0.1	60	1	8	TRUE	0
0.919	0.229689	upgma	lognormal_fit	1000	0.7	0.1	60	1	8	TRUE	3
0.917941	0.23671	upgma	lognormal_fit	1000	0.7	0.1	60	1	8	TRUE	2
0.876214	0.235707	upgma	lognormal_fit	1000	0.7	0.1	60	1	8	TRUE	7
0.874357	0.195587	upgma	lognormal_fit	1000	0.7	0.1	60	1	8	TRUE	1
0.894	0.243731	upgma	lognormal_fit	1000	0.7	0.1	60	1	8	TRUE	8
0.907929	0.203611	upgma	lognormal_fit	1000	0.7	0.1	60	1	8	TRUE	6
0.903214	0.240722	upgma	lognormal_fit	1000	0.7	0.1	60	1	8	TRUE	5
0.902769	0.244734	upgma	lognormal_fit	1000	0.7	0.1	60	1	8	FALSE	3
0.898231	0.21665	upgma	lognormal_fit	1000	0.7	0.1	60	1	8	FALSE	0
0.9075	0.213641	upgma	lognormal_fit	1000	0.7	0.1	60	1	8	FALSE	1
0.866429	0.218656	upgma	lognormal_fit	1000	0.7	0.1	60	1	8	TRUE	9
0.920615	0.19659	upgma	lognormal_fit	1000	0.7	0.1	60	1	8	FALSE	4
0.894647	0.245737	upgma	lognormal_fit	1000	0.7	0.1	60	1	8	FALSE	2
0.911	0.213641	upgma	lognormal_fit	1000	0.7	0.1	60	1	8	FALSE	6
0.869692	0.260782	upgma	lognormal_fit	1000	0.7	0.1	60	1	8	FALSE	8
0.893071	0.247743	upgma	lognormal_fit	1000	0.7	0.1	60	1	8	FALSE	5
0.889143	0.242728	upgma	lognormal_fit	1000	0.7	0.1	60	1	8	FALSE	7
0.842214	0.225677	upgma	lognormal_fit	1000	0.7	0.1	60	1	8	FALSE	9
0.819769	0.43178	hybrid	lognormal_fit	1000	0.7	0.1	60	1	8	FALSE	8
0.783692	0.3672	hybrid	lognormal_fit	1000	0.7	0.1	60	1	8	FALSE	0
0.736154	0.44426	hybrid	lognormal_fit	1000	0.7	0.1	60	1	8	FALSE	3
0.738857	0.456062	hybrid	lognormal_fit	1000	0.7	0.1	60	1	8	FALSE	6
0.853462	0.531313	greedy	lognormal_fit	1000	0.7	0.2	60	1	8	TRUE	0
0.836765	0.394209	hybrid	lognormal_fit	1000	0.7	0.1	60	1	8	FALSE	2
0.684692	0.40793	hybrid	lognormal_fit	1000	0.7	0.1	60	1	8	FALSE	4
0.891538	0.272116	hybrid	lognormal_fit	1000	0.7	0.1	60	1	8	TRUE	3
0.893538	0.245992	hybrid	lognormal_fit	1000	0.7	0.1	60	1	8	TRUE	0
0.917765	0.26351	hybrid	lognormal_fit	1000	0.7	0.1	60	1	8	TRUE	2
0.890929	0.281444	hybrid	lognormal_fit	1000	0.7	0.1	60	1	8	TRUE	5
0.834	0.503532	greedy	lognormal_fit	1000	0.7	0.2	60	1	8	TRUE	1
0.847154	0.57382	greedy	lognormal_fit	1000	0.7	0.2	60	1	8	TRUE	3
0.853176	0.623923	greedy	lognormal_fit	1000	0.7	0.2	60	1	8	TRUE	2
0.769857	0.470056	hybrid	lognormal_fit	1000	0.7	0.1	60	1	8	FALSE	7
0.849905	0.533815	greedy	lognormal_fit	10000	0.7	0.1	60	1	8	TRUE	9
0.827929	0.620112	greedy	lognormal_fit	1000	0.7	0.2	60	1	8	TRUE	5
0.863615	0.518744	greedy	lognormal_fit	1000	0.7	0.2	60	1	8	TRUE	4
0.896846	0.280592	hybrid	lognormal_fit	1000	0.7	0.1	60	1	8	TRUE	8
0.790143	0.680365	greedy	lognormal_fit	1000	0.7	0.2	60	1	8	TRUE	7
0.730429	0.640688	greedy	lognormal_fit	1000	0.7	0.2	60	1	8	FALSE	1
0.841571	0.555782	greedy	lognormal_fit	1000	0.7	0.2	60	1	8	TRUE	6
0.852857	0.272113	hybrid	lognormal_fit	1000	0.7	0.1	60	1	8	TRUE	9
0.85	0.628049	greedy	lognormal_fit	1000	0.7	0.2	60	1	8	TRUE	8
0.649231	0.65301	greedy	lognormal_fit	1000	0.7	0.2	60	1	8	FALSE	4
0.689154	0.681056	greedy	lognormal_fit	1000	0.7	0.2	60	1	8	FALSE	3
0.891615	0.235359	hybrid	lognormal_fit	1000	0.7	0.1	60	1	8	TRUE	4
0.734769	0.638664	greedy	lognormal_fit	1000	0.7	0.2	60	1	8	FALSE	0
0.839214	0.572225	greedy	lognormal_fit	1000	0.7	0.2	60	1	8	TRUE	9
0.831294	0.645865	greedy	lognormal_fit	1000	0.7	0.2	60	1	8	FALSE	2
0.933176	0.410231	nj	lognormal_fit	1000	0.7	0.2	60	1	8	TRUE	2
0.856077	0.381143	nj	lognormal_fit	1000	0.7	0.2	60	1	8	TRUE	0
0.897154	0.412237	nj	lognormal_fit	1000	0.7	0.2	60	1	8	TRUE	3
0.8885	0.325978	nj	lognormal_fit	1000	0.7	0.2	60	1	8	TRUE	1
0.888923	0.378134	nj	lognormal_fit	1000	0.7	0.2	60	1	8	TRUE	4
0.887786	0.404213	nj	lognormal_fit	1000	0.7	0.2	60	1	8	TRUE	5
0.774643	0.678862	greedy	lognormal_fit	1000	0.7	0.2	60	1	8	FALSE	5
0.855929	0.412237	nj	lognormal_fit	1000	0.7	0.2	60	1	8	TRUE	6
0.873714	0.477432	nj	lognormal_fit	1000	0.7	0.2	60	1	8	TRUE	7
0.695929	0.679351	greedy	lognormal_fit	1000	0.7	0.2	60	1	8	FALSE	6
0.777308	0.660071	greedy	lognormal_fit	1000	0.7	0.2	60	1	8	FALSE	8
0.860714	0.419258	nj	lognormal_fit	1000	0.7	0.2	60	1	8	TRUE	9
0.888231	0.440321	nj	lognormal_fit	1000	0.7	0.2	60	1	8	TRUE	8
0.865308	0.377131	nj	lognormal_fit	1000	0.7	0.2	60	1	8	FALSE	0
0.911143	0.359077	nj	lognormal_fit	1000	0.7	0.2	60	1	8	FALSE	1
0.898706	0.415246	nj	lognormal_fit	1000	0.7	0.2	60	1	8	FALSE	2
0.868769	0.444333	nj	lognormal_fit	1000	0.7	0.2	60	1	8	FALSE	3
0.773286	0.642893	greedy	lognormal_fit	1000	0.7	0.2	60	1	8	FALSE	9
0.737214	0.732995	greedy	lognormal_fit	1000	0.7	0.2	60	1	8	FALSE	7
0.879	0.385155	nj	lognormal_fit	1000	0.7	0.2	60	1	8	FALSE	4
0.855143	0.409228	nj	lognormal_fit	1000	0.7	0.2	60	1	8	FALSE	5
0.852714	0.264394	hybrid	lognormal_fit	1000	0.7	0.1	60	1	8	TRUE	6
0.838571	0.492477	nj	lognormal_fit	1000	0.7	0.2	60	1	8	FALSE	7
0.848571	0.420261	nj	lognormal_fit	1000	0.7	0.2	60	1	8	FALSE	6
0.886231	0.432297	nj	lognormal_fit	1000	0.7	0.2	60	1	8	FALSE	8
0.879286	0.412237	nj	lognormal_fit	1000	0.7	0.2	60	1	8	FALSE	9
0.881077	0.255767	upgma	lognormal_fit	1000	0.7	0.2	60	1	8	TRUE	0
0.910714	0.237713	upgma	lognormal_fit	1000	0.7	0.2	60	1	8	TRUE	1
0.906	0.259779	upgma	lognormal_fit	1000	0.7	0.2	60	1	8	TRUE	5
0.905538	0.248746	upgma	lognormal_fit	1000	0.7	0.2	60	1	8	TRUE	4
0.891643	0.233701	upgma	lognormal_fit	1000	0.7	0.2	60	1	8	TRUE	6
0.861231	0.294885	upgma	lognormal_fit	1000	0.7	0.2	60	1	8	TRUE	8
0.887538	0.269809	upgma	lognormal_fit	1000	0.7	0.2	60	1	8	TRUE	3
0.852643	0.301906	upgma	lognormal_fit	1000	0.7	0.2	60	1	8	TRUE	7
0.868	0.247743	upgma	lognormal_fit	1000	0.7	0.2	60	1	8	FALSE	1
0.878538	0.269809	upgma	lognormal_fit	1000	0.7	0.2	60	1	8	FALSE	0
0.923118	0.267803	upgma	lognormal_fit	1000	0.7	0.2	60	1	8	TRUE	2
0.817214	0.434298	hybrid	lognormal_fit	1000	0.7	0.1	60	1	8	FALSE	5
0.901471	0.285858	upgma	lognormal_fit	1000	0.7	0.2	60	1	8	FALSE	2
0.873692	0.280843	upgma	lognormal_fit	1000	0.7	0.2	60	1	8	FALSE	3
0.911462	0.257773	upgma	lognormal_fit	1000	0.7	0.2	60	1	8	FALSE	4
0.8635	0.250752	upgma	lognormal_fit	1000	0.7	0.2	60	1	8	TRUE	9
0.907286	0.196937	hybrid	lognormal_fit	1000	0.7	0.1	60	1	8	TRUE	1
0.893429	0.267803	upgma	lognormal_fit	1000	0.7	0.2	60	1	8	FALSE	5
0.845786	0.352707	hybrid	lognormal_fit	1000	0.7	0.1	60	1	8	TRUE	7
0.880857	0.23671	upgma	lognormal_fit	1000	0.7	0.2	60	1	8	FALSE	6
0.843	0.318957	upgma	lognormal_fit	1000	0.7	0.2	60	1	8	FALSE	7
0.763429	0.376819	hybrid	lognormal_fit	1000	0.7	0.1	60	1	8	FALSE	1
0.858308	0.315948	upgma	lognormal_fit	1000	0.7	0.2	60	1	8	FALSE	8
0.846357	0.259779	upgma	lognormal_fit	1000	0.7	0.2	60	1	8	FALSE	9
0.8105	0.384184	hybrid	lognormal_fit	1000	0.7	0.1	60	1	8	FALSE	9
0.802381	0.523698	greedy	lognormal_fit	10000	0.7	0.1	60	1	8	FALSE	7
0.800308	0.677975	greedy	lognormal_fit	1000	0.7	0.3	60	1	8	TRUE	0
0.732143	0.537664	greedy	lognormal_fit	10000	0.7	0.1	60	1	8	FALSE	1
0.803857	0.679312	greedy	lognormal_fit	1000	0.7	0.3	60	1	8	TRUE	1
0.803647	0.738954	greedy	lognormal_fit	1000	0.7	0.3	60	1	8	TRUE	2
0.793923	0.691371	greedy	lognormal_fit	1000	0.7	0.3	60	1	8	TRUE	3
0.769	0.554854	greedy	lognormal_fit	10000	0.7	0.1	60	1	8	FALSE	3
0.791462	0.699848	greedy	lognormal_fit	1000	0.7	0.3	60	1	8	TRUE	4
0.764571	0.736789	greedy	lognormal_fit	1000	0.7	0.3	60	1	8	TRUE	6
0.780071	0.76285	greedy	lognormal_fit	1000	0.7	0.3	60	1	8	TRUE	5
0.791308	0.743017	greedy	lognormal_fit	1000	0.7	0.3	60	1	8	TRUE	8
0.747643	0.784085	greedy	lognormal_fit	1000	0.7	0.3	60	1	8	TRUE	7
0.783571	0.757208	greedy	lognormal_fit	1000	0.7	0.3	60	1	8	TRUE	9
0.712692	0.754564	greedy	lognormal_fit	1000	0.7	0.3	60	1	8	FALSE	0
0.716714	0.734343	greedy	lognormal_fit	1000	0.7	0.3	60	1	8	FALSE	1
0.781235	0.789047	greedy	lognormal_fit	1000	0.7	0.3	60	1	8	FALSE	2
0.644154	0.786437	greedy	lognormal_fit	1000	0.7	0.3	60	1	8	FALSE	3
0.654538	0.778116	greedy	lognormal_fit	1000	0.7	0.3	60	1	8	FALSE	4
0.711071	0.797366	greedy	lognormal_fit	1000	0.7	0.3	60	1	8	FALSE	5
0.642643	0.793418	greedy	lognormal_fit	1000	0.7	0.3	60	1	8	FALSE	6
0.680643	0.817629	greedy	lognormal_fit	1000	0.7	0.3	60	1	8	FALSE	7
0.725769	0.743511	greedy	lognormal_fit	1000	0.7	0.3	60	1	8	FALSE	8
0.829923	0.472417	nj	lognormal_fit	1000	0.7	0.3	60	1	8	TRUE	0
0.904786	0.406219	nj	lognormal_fit	1000	0.7	0.3	60	1	8	TRUE	1
0.918588	0.51655	nj	lognormal_fit	1000	0.7	0.3	60	1	8	TRUE	2
0.709429	0.774861	greedy	lognormal_fit	1000	0.7	0.3	60	1	8	FALSE	9
0.87	0.521565	nj	lognormal_fit	1000	0.7	0.3	60	1	8	TRUE	3
0.832769	0.475426	nj	lognormal_fit	1000	0.7	0.3	60	1	8	TRUE	4
0.841429	0.513541	nj	lognormal_fit	1000	0.7	0.3	60	1	8	TRUE	5
0.831143	0.53661	nj	lognormal_fit	1000	0.7	0.3	60	1	8	TRUE	6
0.818143	0.562688	nj	lognormal_fit	1000	0.7	0.3	60	1	8	TRUE	7
0.834077	0.537613	nj	lognormal_fit	1000	0.7	0.3	60	1	8	TRUE	8
0.824786	0.518556	nj	lognormal_fit	1000	0.7	0.3	60	1	8	TRUE	9
0.803462	0.478435	nj	lognormal_fit	1000	0.7	0.3	60	1	8	FALSE	0
0.886571	0.429288	nj	lognormal_fit	1000	0.7	0.3	60	1	8	FALSE	1
0.855882	0.540622	nj	lognormal_fit	1000	0.7	0.3	60	1	8	FALSE	2
0.864154	0.531595	nj	lognormal_fit	1000	0.7	0.3	60	1	8	FALSE	3
0.865231	0.487462	nj	lognormal_fit	1000	0.7	0.3	60	1	8	FALSE	4
0.802	0.538616	nj	lognormal_fit	1000	0.7	0.3	60	1	8	FALSE	5
0.805714	0.572718	nj	lognormal_fit	1000	0.7	0.3	60	1	8	FALSE	7
0.829786	0.542628	nj	lognormal_fit	1000	0.7	0.3	60	1	8	FALSE	6
0.840462	0.557673	nj	lognormal_fit	1000	0.7	0.3	60	1	8	FALSE	8
0.839786	0.510532	nj	lognormal_fit	1000	0.7	0.3	60	1	8	FALSE	9
0.883538	0.317954	upgma	lognormal_fit	1000	0.7	0.3	60	1	8	TRUE	0
0.874929	0.292879	upgma	lognormal_fit	1000	0.7	0.3	60	1	8	TRUE	1
0.891353	0.330993	upgma	lognormal_fit	1000	0.7	0.3	60	1	8	TRUE	2
0.874538	0.320963	upgma	lognormal_fit	1000	0.7	0.3	60	1	8	TRUE	3
0.903846	0.278837	upgma	lognormal_fit	1000	0.7	0.3	60	1	8	TRUE	4
0.862857	0.323972	upgma	lognormal_fit	1000	0.7	0.3	60	1	8	TRUE	5
0.836714	0.364092	upgma	lognormal_fit	1000	0.7	0.3	60	1	8	TRUE	7
0.861	0.314945	upgma	lognormal_fit	1000	0.7	0.3	60	1	8	TRUE	6
0.857846	0.368104	upgma	lognormal_fit	1000	0.7	0.3	60	1	8	TRUE	8
0.871769	0.31996	upgma	lognormal_fit	1000	0.7	0.3	60	1	8	FALSE	0
0.840929	0.310933	upgma	lognormal_fit	1000	0.7	0.3	60	1	8	TRUE	9
0.847	0.314945	upgma	lognormal_fit	1000	0.7	0.3	60	1	8	FALSE	1
0.896231	0.330993	upgma	lognormal_fit	1000	0.7	0.3	60	1	8	FALSE	3
0.866471	0.348044	upgma	lognormal_fit	1000	0.7	0.3	60	1	8	FALSE	2
0.892077	0.304915	upgma	lognormal_fit	1000	0.7	0.3	60	1	8	FALSE	4
0.860643	0.347041	upgma	lognormal_fit	1000	0.7	0.3	60	1	8	FALSE	5
0.865929	0.318957	upgma	lognormal_fit	1000	0.7	0.3	60	1	8	FALSE	6
0.84	0.379137	upgma	lognormal_fit	1000	0.7	0.3	60	1	8	FALSE	7
0.847923	0.386158	upgma	lognormal_fit	1000	0.7	0.3	60	1	8	FALSE	8
0.835286	0.322969	upgma	lognormal_fit	1000	0.7	0.3	60	1	8	FALSE	9
0.76975	0.558192	greedy	lognormal_fit	10000	0.7	0.1	60	1	8	FALSE	0
0.80556	0.566361	greedy	lognormal_fit	10000	0.7	0.1	60	1	8	FALSE	2
0.892048	0.353414	hybrid	lognormal_fit	10000	0.7	0.1	60	1	8	TRUE	1
0.842286	0.355297	hybrid	lognormal_fit	10000	0.7	0.1	60	1	8	TRUE	7
0.855579	0.371017	hybrid	lognormal_fit	10000	0.7	0.1	60	1	8	TRUE	3
0.85652	0.40554	hybrid	lognormal_fit	10000	0.7	0.1	60	1	8	TRUE	2
0.699071	0.612761	hybrid	lognormal_fit	1000	0.7	0.2	60	1	8	FALSE	6
0.8454	0.37785	hybrid	lognormal_fit	10000	0.7	0.1	60	1	8	TRUE	4
0.757385	0.545552	hybrid	lognormal_fit	1000	0.7	0.2	60	1	8	FALSE	0
0.7735	0.523965	hybrid	lognormal_fit	1000	0.7	0.2	60	1	8	FALSE	9
0.711615	0.599347	hybrid	lognormal_fit	1000	0.7	0.2	60	1	8	FALSE	3
0.643769	0.544768	hybrid	lognormal_fit	1000	0.7	0.2	60	1	8	FALSE	4
0.804857	0.576818	hybrid	lognormal_fit	1000	0.7	0.2	60	1	8	FALSE	5
0.765	0.56226	hybrid	lognormal_fit	1000	0.7	0.2	60	1	8	FALSE	8
0.839	0.427948	hybrid	lognormal_fit	1000	0.7	0.2	60	1	8	TRUE	9
0.754857	0.505342	hybrid	lognormal_fit	1000	0.7	0.2	60	1	8	FALSE	1
0.847	0.313916	hybrid	lognormal_fit	1000	0.7	0.2	60	1	8	TRUE	1
0.843571	0.400372	hybrid	lognormal_fit	10000	0.7	0.1	60	1	8	TRUE	5
0.732231	0.825164	greedy	lognormal_fit	1000	0.7	0.4	60	1	8	TRUE	0
0.827571	0.423991	hybrid	lognormal_fit	1000	0.7	0.2	60	1	8	TRUE	6
0.841412	0.547619	hybrid	lognormal_fit	1000	0.7	0.2	60	1	8	FALSE	2
0.7535	0.77834	greedy	lognormal_fit	1000	0.7	0.4	60	1	8	TRUE	1
0.745412	0.839104	greedy	lognormal_fit	1000	0.7	0.4	60	1	8	TRUE	2
0.755846	0.816069	greedy	lognormal_fit	1000	0.7	0.4	60	1	8	TRUE	3
0.8256	0.390807	hybrid	lognormal_fit	10000	0.7	0.1	60	1	8	TRUE	0
0.751462	0.84919	greedy	lognormal_fit	1000	0.7	0.4	60	1	8	TRUE	4
0.7105	0.851551	greedy	lognormal_fit	1000	0.7	0.4	60	1	8	TRUE	5
0.687786	0.836115	greedy	lognormal_fit	1000	0.7	0.4	60	1	8	TRUE	6
0.695143	0.856998	greedy	lognormal_fit	1000	0.7	0.4	60	1	8	TRUE	7
0.720231	0.860418	greedy	lognormal_fit	1000	0.7	0.4	60	1	8	TRUE	8
0.740643	0.862487	greedy	lognormal_fit	1000	0.7	0.4	60	1	8	TRUE	9
0.651538	0.865248	greedy	lognormal_fit	1000	0.7	0.4	60	1	8	FALSE	0
0.661643	0.838384	greedy	lognormal_fit	1000	0.7	0.4	60	1	8	FALSE	1
0.636615	0.878727	greedy	lognormal_fit	1000	0.7	0.4	60	1	8	FALSE	3
0.736588	0.894309	greedy	lognormal_fit	1000	0.7	0.4	60	1	8	FALSE	2
0.613231	0.874494	greedy	lognormal_fit	1000	0.7	0.4	60	1	8	FALSE	4
0.664929	0.87697	greedy	lognormal_fit	1000	0.7	0.4	60	1	8	FALSE	5
0.628071	0.873791	greedy	lognormal_fit	1000	0.7	0.4	60	1	8	FALSE	6
0.692692	0.854379	greedy	lognormal_fit	1000	0.7	0.4	60	1	8	FALSE	8
0.859	0.416942	hybrid	lognormal_fit	1000	0.7	0.2	60	1	8	TRUE	3
0.653286	0.890411	greedy	lognormal_fit	1000	0.7	0.4	60	1	8	FALSE	7
0.793385	0.599799	nj	lognormal_fit	1000	0.7	0.4	60	1	8	TRUE	0
0.872286	0.508526	nj	lognormal_fit	1000	0.7	0.4	60	1	8	TRUE	1
0.865235	0.641926	nj	lognormal_fit	1000	0.7	0.4	60	1	8	TRUE	2
0.816615	0.573721	nj	lognormal_fit	1000	0.7	0.4	60	1	8	TRUE	4
0.820308	0.615848	nj	lognormal_fit	1000	0.7	0.4	60	1	8	TRUE	3
0.657786	0.873737	greedy	lognormal_fit	1000	0.7	0.4	60	1	8	FALSE	9
0.786214	0.638917	nj	lognormal_fit	1000	0.7	0.4	60	1	8	TRUE	5
0.856615	0.433983	hybrid	lognormal_fit	1000	0.7	0.2	60	1	8	TRUE	8
0.767143	0.653962	nj	lognormal_fit	1000	0.7	0.4	60	1	8	TRUE	6
0.795214	0.652959	nj	lognormal_fit	1000	0.7	0.4	60	1	8	TRUE	7
0.799462	0.679037	nj	lognormal_fit	1000	0.7	0.4	60	1	8	TRUE	8
0.813385	0.59679	nj	lognormal_fit	1000	0.7	0.4	60	1	8	FALSE	0
0.784786	0.630893	nj	lognormal_fit	1000	0.7	0.4	60	1	8	TRUE	9
0.865786	0.512538	nj	lognormal_fit	1000	0.7	0.4	60	1	8	FALSE	1
0.848294	0.644935	nj	lognormal_fit	1000	0.7	0.4	60	1	8	FALSE	2
0.819769	0.628887	nj	lognormal_fit	1000	0.7	0.4	60	1	8	FALSE	3
0.772714	0.663992	nj	lognormal_fit	1000	0.7	0.4	60	1	8	FALSE	5
0.828077	0.602808	nj	lognormal_fit	1000	0.7	0.4	60	1	8	FALSE	4
0.777071	0.674022	nj	lognormal_fit	1000	0.7	0.4	60	1	8	FALSE	7
0.787071	0.661986	nj	lognormal_fit	1000	0.7	0.4	60	1	8	FALSE	6
0.794538	0.687061	nj	lognormal_fit	1000	0.7	0.4	60	1	8	FALSE	8
0.796357	0.623872	nj	lognormal_fit	1000	0.7	0.4	60	1	8	FALSE	9
0.841462	0.40321	upgma	lognormal_fit	1000	0.7	0.4	60	1	8	TRUE	0
0.893412	0.408225	upgma	lognormal_fit	1000	0.7	0.4	60	1	8	TRUE	2
0.845231	0.383149	upgma	lognormal_fit	1000	0.7	0.4	60	1	8	TRUE	4
0.860846	0.4333	upgma	lognormal_fit	1000	0.7	0.4	60	1	8	TRUE	3
0.857643	0.369107	upgma	lognormal_fit	1000	0.7	0.4	60	1	8	TRUE	1
0.834214	0.417252	upgma	lognormal_fit	1000	0.7	0.4	60	1	8	TRUE	5
0.844857	0.398195	upgma	lognormal_fit	1000	0.7	0.4	60	1	8	TRUE	6
0.819769	0.439318	upgma	lognormal_fit	1000	0.7	0.4	60	1	8	FALSE	0
0.788286	0.450351	upgma	lognormal_fit	1000	0.7	0.4	60	1	8	TRUE	7
0.806615	0.482447	upgma	lognormal_fit	1000	0.7	0.4	60	1	8	TRUE	8
0.811571	0.416249	upgma	lognormal_fit	1000	0.7	0.4	60	1	8	TRUE	9
0.841571	0.387161	upgma	lognormal_fit	1000	0.7	0.4	60	1	8	FALSE	1
0.885647	0.420261	upgma	lognormal_fit	1000	0.7	0.4	60	1	8	FALSE	2
0.844692	0.399198	upgma	lognormal_fit	1000	0.7	0.4	60	1	8	FALSE	4
0.843714	0.42327	upgma	lognormal_fit	1000	0.7	0.4	60	1	8	FALSE	5
0.867385	0.437312	upgma	lognormal_fit	1000	0.7	0.4	60	1	8	FALSE	3
0.804929	0.464393	upgma	lognormal_fit	1000	0.7	0.4	60	1	8	FALSE	7
0.839286	0.405216	upgma	lognormal_fit	1000	0.7	0.4	60	1	8	FALSE	6
0.803538	0.496489	upgma	lognormal_fit	1000	0.7	0.4	60	1	8	FALSE	8
0.802	0.44333	upgma	lognormal_fit	1000	0.7	0.4	60	1	8	FALSE	9
0.791786	0.539496	hybrid	lognormal_fit	1000	0.7	0.2	60	1	8	TRUE	7
0.748286	0.598023	hybrid	lognormal_fit	1000	0.7	0.2	60	1	8	FALSE	7
0.80395	0.427528	hybrid	lognormal_fit	10000	0.7	0.1	60	1	8	TRUE	8
0.861176	0.479362	hybrid	lognormal_fit	1000	0.7	0.2	60	1	8	TRUE	2
0.869308	0.368306	hybrid	lognormal_fit	1000	0.7	0.2	60	1	8	TRUE	0
0.862429	0.469388	hybrid	lognormal_fit	1000	0.7	0.2	60	1	8	TRUE	5
0.877231	0.327174	hybrid	lognormal_fit	1000	0.7	0.2	60	1	8	TRUE	4
0.780095	0.586587	greedy	lognormal_fit	10000	0.7	0.1	60	1	8	FALSE	5
0.73625	0.60482	greedy	lognormal_fit	10000	0.7	0.1	60	1	8	FALSE	4
0.726857	0.494856	hybrid	lognormal_fit	10000	0.7	0.1	60	1	8	FALSE	1
0.865429	0.414069	hybrid	lognormal_fit	10000	0.7	0.1	60	1	8	TRUE	6
0.749	0.51237	hybrid	lognormal_fit	10000	0.7	0.1	60	1	8	FALSE	3
0.791095	0.486407	hybrid	lognormal_fit	10000	0.7	0.1	60	1	8	FALSE	7
0.83281	0.462774	hybrid	lognormal_fit	10000	0.7	0.1	60	1	8	TRUE	9
0.74135	0.587721	greedy	lognormal_fit	10000	0.7	0.1	60	1	8	FALSE	8
0.679846	0.922261	greedy	lognormal_fit	1000	0.7	0.5	60	1	8	TRUE	0
0.7856	0.526038	hybrid	lognormal_fit	10000	0.7	0.1	60	1	8	FALSE	2
0.708143	0.877901	greedy	lognormal_fit	1000	0.7	0.5	60	1	8	TRUE	1
0.708615	0.896341	greedy	lognormal_fit	1000	0.7	0.5	60	1	8	TRUE	3
0.715529	0.905823	greedy	lognormal_fit	1000	0.7	0.5	60	1	8	TRUE	2
0.685846	0.905966	greedy	lognormal_fit	1000	0.7	0.5	60	1	8	TRUE	4
0.646	0.918658	greedy	lognormal_fit	1000	0.7	0.5	60	1	8	TRUE	5
0.675357	0.908953	greedy	lognormal_fit	1000	0.7	0.5	60	1	8	TRUE	6
0.637786	0.928934	greedy	lognormal_fit	1000	0.7	0.5	60	1	8	TRUE	7
0.696769	0.93002	greedy	lognormal_fit	1000	0.7	0.5	60	1	8	TRUE	8
0.694143	0.917255	greedy	lognormal_fit	1000	0.7	0.5	60	1	8	TRUE	9
0.613077	0.935419	greedy	lognormal_fit	1000	0.7	0.5	60	1	8	FALSE	0
0.6135	0.911066	greedy	lognormal_fit	1000	0.7	0.5	60	1	8	FALSE	1
0.680588	0.932995	greedy	lognormal_fit	1000	0.7	0.5	60	1	8	FALSE	2
0.563538	0.928283	greedy	lognormal_fit	1000	0.7	0.5	60	1	8	FALSE	3
0.571692	0.927273	greedy	lognormal_fit	1000	0.7	0.5	60	1	8	FALSE	4
0.646214	0.920651	greedy	lognormal_fit	1000	0.7	0.5	60	1	8	FALSE	5
0.567429	0.92915	greedy	lognormal_fit	1000	0.7	0.5	60	1	8	FALSE	6
0.657846	0.93198	greedy	lognormal_fit	1000	0.7	0.5	60	1	8	FALSE	8
0.621357	0.943205	greedy	lognormal_fit	1000	0.7	0.5	60	1	8	FALSE	7
0.624071	0.918946	greedy	lognormal_fit	1000	0.7	0.5	60	1	8	FALSE	9
0.728231	0.725176	nj	lognormal_fit	1000	0.7	0.5	60	1	8	TRUE	0
0.799786	0.673019	nj	lognormal_fit	1000	0.7	0.5	60	1	8	TRUE	1
0.768882	0.78335	nj	lognormal_fit	1000	0.7	0.5	60	1	8	TRUE	2
0.778308	0.75326	nj	lognormal_fit	1000	0.7	0.5	60	1	8	TRUE	3
0.792385	0.689067	nj	lognormal_fit	1000	0.7	0.5	60	1	8	TRUE	4
0.729643	0.749248	nj	lognormal_fit	1000	0.7	0.5	60	1	8	TRUE	5
0.738714	0.768305	nj	lognormal_fit	1000	0.7	0.5	60	1	8	TRUE	6
0.749769	0.78335	nj	lognormal_fit	1000	0.7	0.5	60	1	8	TRUE	8
0.758	0.789368	nj	lognormal_fit	1000	0.7	0.5	60	1	8	TRUE	7
0.769769	0.744233	nj	lognormal_fit	1000	0.7	0.5	60	1	8	FALSE	0
0.769429	0.746239	nj	lognormal_fit	1000	0.7	0.5	60	1	8	TRUE	9
0.762214	0.711133	nj	lognormal_fit	1000	0.7	0.5	60	1	8	FALSE	1
0.763	0.789368	nj	lognormal_fit	1000	0.7	0.5	60	1	8	FALSE	2
0.762846	0.762287	nj	lognormal_fit	1000	0.7	0.5	60	1	8	FALSE	3
0.785462	0.725176	nj	lognormal_fit	1000	0.7	0.5	60	1	8	FALSE	4
0.733214	0.77332	nj	lognormal_fit	1000	0.7	0.5	60	1	8	FALSE	5
0.761857	0.781344	nj	lognormal_fit	1000	0.7	0.5	60	1	8	FALSE	6
0.7195	0.811434	nj	lognormal_fit	1000	0.7	0.5	60	1	8	FALSE	7
0.702846	0.79338	nj	lognormal_fit	1000	0.7	0.5	60	1	8	FALSE	8
0.740643	0.771314	nj	lognormal_fit	1000	0.7	0.5	60	1	8	FALSE	9
0.789385	0.543631	upgma	lognormal_fit	1000	0.7	0.5	60	1	8	TRUE	0
0.791786	0.508526	upgma	lognormal_fit	1000	0.7	0.5	60	1	8	TRUE	1
0.825308	0.557673	upgma	lognormal_fit	1000	0.7	0.5	60	1	8	TRUE	3
0.849471	0.533601	upgma	lognormal_fit	1000	0.7	0.5	60	1	8	TRUE	2
0.775214	0.610832	upgma	lognormal_fit	1000	0.7	0.5	60	1	8	TRUE	5
0.793846	0.499498	upgma	lognormal_fit	1000	0.7	0.5	60	1	8	TRUE	4
0.749714	0.616851	upgma	lognormal_fit	1000	0.7	0.5	60	1	8	TRUE	7
0.803786	0.525577	upgma	lognormal_fit	1000	0.7	0.5	60	1	8	TRUE	6
0.757286	0.557673	upgma	lognormal_fit	1000	0.7	0.5	60	1	8	TRUE	9
0.763846	0.603811	upgma	lognormal_fit	1000	0.7	0.5	60	1	8	TRUE	8
0.787538	0.559679	upgma	lognormal_fit	1000	0.7	0.5	60	1	8	FALSE	0
0.744071	0.527583	upgma	lognormal_fit	1000	0.7	0.5	60	1	8	FALSE	1
0.812385	0.580742	upgma	lognormal_fit	1000	0.7	0.5	60	1	8	FALSE	3
0.828471	0.569709	upgma	lognormal_fit	1000	0.7	0.5	60	1	8	FALSE	2
0.802923	0.527583	upgma	lognormal_fit	1000	0.7	0.5	60	1	8	FALSE	4
0.759786	0.617854	upgma	lognormal_fit	1000	0.7	0.5	60	1	8	FALSE	5
0.783071	0.553661	upgma	lognormal_fit	1000	0.7	0.5	60	1	8	FALSE	6
0.714571	0.637914	upgma	lognormal_fit	1000	0.7	0.5	60	1	8	FALSE	7
0.758231	0.614845	upgma	lognormal_fit	1000	0.7	0.5	60	1	8	FALSE	8
0.742643	0.585757	upgma	lognormal_fit	1000	0.7	0.5	60	1	8	FALSE	9
0.76505	0.517872	hybrid	lognormal_fit	10000	0.7	0.1	60	1	8	FALSE	0
0.770762	0.548443	hybrid	lognormal_fit	10000	0.7	0.1	60	1	8	FALSE	5
0.762762	0.615444	greedy	lognormal_fit	10000	0.7	0.1	60	1	8	FALSE	6
0.72325	0.557808	hybrid	lognormal_fit	10000	0.7	0.1	60	1	8	FALSE	4
0.7193	0.547695	hybrid	lognormal_fit	10000	0.7	0.1	60	1	8	FALSE	8
0.751381	0.576825	hybrid	lognormal_fit	10000	0.7	0.1	60	1	8	FALSE	6
0.777333	0.601393	greedy	lognormal_fit	10000	0.7	0.1	60	1	8	FALSE	9
0.723846	0.648387	hybrid	lognormal_fit	1000	0.7	0.3	60	1	8	FALSE	0
0.798571	0.61988	hybrid	lognormal_fit	1000	0.7	0.3	60	1	8	TRUE	5
0.665077	0.644231	hybrid	lognormal_fit	1000	0.7	0.3	60	1	8	FALSE	4
0.795882	0.655471	hybrid	lognormal_fit	1000	0.7	0.3	60	1	8	FALSE	2
0.653	0.69951	hybrid	lognormal_fit	1000	0.7	0.3	60	1	8	FALSE	6
0.737769	0.633406	hybrid	lognormal_fit	1000	0.7	0.3	60	1	8	FALSE	8
0.838857	0.43469	hybrid	lognormal_fit	1000	0.7	0.3	60	1	8	TRUE	1
0.734643	0.692807	hybrid	lognormal_fit	1000	0.7	0.3	60	1	8	FALSE	5
0.738714	0.595314	hybrid	lognormal_fit	1000	0.7	0.3	60	1	8	FALSE	1
0.820769	0.529221	hybrid	lognormal_fit	1000	0.7	0.3	60	1	8	TRUE	4
0.817231	0.523603	hybrid	lognormal_fit	1000	0.7	0.3	60	1	8	TRUE	0
0.759238	0.562667	hybrid	lognormal_fit	10000	0.7	0.1	60	1	8	FALSE	9
0.829231	0.530378	hybrid	lognormal_fit	1000	0.7	0.3	60	1	8	TRUE	3
0.723143	0.657112	hybrid	lognormal_fit	1000	0.7	0.3	60	1	8	FALSE	9
0.697286	0.726722	hybrid	lognormal_fit	1000	0.7	0.3	60	1	8	FALSE	7
0.750786	0.643805	hybrid	lognormal_fit	1000	0.7	0.3	60	1	8	TRUE	7
0.666077	0.700702	hybrid	lognormal_fit	1000	0.7	0.3	60	1	8	FALSE	3
0.826824	0.59846	hybrid	lognormal_fit	1000	0.7	0.3	60	1	8	TRUE	2
0.802462	0.58393	hybrid	lognormal_fit	1000	0.7	0.3	60	1	8	TRUE	8
0.803	0.583562	hybrid	lognormal_fit	1000	0.7	0.3	60	1	8	TRUE	9
0.771786	0.559341	hybrid	lognormal_fit	1000	0.7	0.3	60	1	8	TRUE	6
0.625692	0.751872	hybrid	lognormal_fit	1000	0.7	0.4	60	1	8	FALSE	4
0.755706	0.775731	hybrid	lognormal_fit	1000	0.7	0.4	60	1	8	FALSE	2
0.631929	0.800754	hybrid	lognormal_fit	1000	0.7	0.4	60	1	8	FALSE	6
0.773571	0.600642	hybrid	lognormal_fit	1000	0.7	0.4	60	1	8	TRUE	1
0.701286	0.713199	hybrid	lognormal_fit	1000	0.7	0.4	60	1	8	TRUE	6
0.668643	0.71928	hybrid	lognormal_fit	1000	0.7	0.4	60	1	8	FALSE	1
0.709	0.819742	hybrid	lognormal_fit	1000	0.7	0.5	60	1	8	TRUE	0
0.758308	0.69281	hybrid	lognormal_fit	1000	0.7	0.4	60	1	8	TRUE	0
0.700429	0.747807	hybrid	lognormal_fit	1000	0.7	0.4	60	1	8	TRUE	7
0.745353	0.715385	hybrid	lognormal_fit	1000	0.7	0.4	60	1	8	TRUE	2
0.655769	0.805616	hybrid	lognormal_fit	1000	0.7	0.4	60	1	8	FALSE	3
0.668929	0.760086	hybrid	lognormal_fit	1000	0.7	0.4	60	1	8	FALSE	9
0.770308	0.690733	hybrid	lognormal_fit	1000	0.7	0.4	60	1	8	TRUE	4
0.680786	0.775731	hybrid	lognormal_fit	1000	0.7	0.4	60	1	8	FALSE	5
0.727357	0.713661	hybrid	lognormal_fit	1000	0.7	0.4	60	1	8	TRUE	5
0.663769	0.77409	hybrid	lognormal_fit	1000	0.7	0.4	60	1	8	FALSE	0
0.733786	0.779325	hybrid	lognormal_fit	1000	0.7	0.5	60	1	8	TRUE	1
0.658929	0.86588	hybrid	lognormal_fit	1000	0.7	0.5	60	1	8	TRUE	5
0.756571	0.742145	hybrid	lognormal_fit	1000	0.7	0.4	60	1	8	TRUE	9
0.784385	0.684153	hybrid	lognormal_fit	1000	0.7	0.4	60	1	8	TRUE	3
0.676071	0.802363	hybrid	lognormal_fit	1000	0.7	0.4	60	1	8	FALSE	7
0.703923	0.805867	hybrid	lognormal_fit	1000	0.7	0.5	60	1	8	TRUE	4
0.733308	0.719357	hybrid	lognormal_fit	1000	0.7	0.4	60	1	8	TRUE	8
0.724176	0.817785	hybrid	lognormal_fit	1000	0.7	0.5	60	1	8	TRUE	2
0.683286	0.821933	hybrid	lognormal_fit	1000	0.7	0.5	60	1	8	TRUE	6
0.693538	0.76503	hybrid	lognormal_fit	1000	0.7	0.4	60	1	8	FALSE	8
0.628231	0.859408	hybrid	lognormal_fit	1000	0.7	0.5	60	1	8	FALSE	0
0.643071	0.88961	hybrid	lognormal_fit	1000	0.7	0.5	60	1	8	TRUE	7
0.575231	0.872025	hybrid	lognormal_fit	1000	0.7	0.5	60	1	8	FALSE	4
0.722308	0.799677	hybrid	lognormal_fit	1000	0.7	0.5	60	1	8	TRUE	3
0.568929	0.890426	hybrid	lognormal_fit	1000	0.7	0.5	60	1	8	FALSE	6
0.623714	0.844527	hybrid	lognormal_fit	1000	0.7	0.5	60	1	8	FALSE	1
0.672471	0.852485	hybrid	lognormal_fit	1000	0.7	0.5	60	1	8	FALSE	2
0.709077	0.847568	hybrid	lognormal_fit	1000	0.7	0.5	60	1	8	TRUE	8
0.702786	0.853004	hybrid	lognormal_fit	1000	0.7	0.5	60	1	8	TRUE	9
0.645857	0.872523	hybrid	lognormal_fit	1000	0.7	0.5	60	1	8	FALSE	5
0.656308	0.870863	hybrid	lognormal_fit	1000	0.7	0.5	60	1	8	FALSE	8
0.632643	0.897242	hybrid	lognormal_fit	1000	0.7	0.5	60	1	8	FALSE	7
0.635643	0.87694	hybrid	lognormal_fit	1000	0.7	0.5	60	1	8	FALSE	9
0.574308	0.8752	hybrid	lognormal_fit	1000	0.7	0.5	60	1	8	FALSE	3

## Sheet: S4 branches with edit simulatio
generations	characters	branch_edit_frac	site_edit_frac	edit_rate	iteration
1	60	0.5	0.00833333	0.01	0
2	60	0.55	0.0216667	0.01	0
3	60	0.533333	0.0333333	0.01	0
4	60	0.45	0.04	0.01	0
5	60	0.38	0.0416667	0.01	0
6	60	0.366667	0.0466667	0.01	0
7	60	0.371429	0.0533333	0.01	0
8	60	0.4	0.0633333	0.01	0
9	60	0.4	0.0733333	0.01	0
10	60	0.42	0.0883333	0.01	0
11	60	0.418182	0.0983333	0.01	0
12	60	0.408333	0.103333	0.01	0
13	60	0.407692	0.113333	0.01	0
14	60	0.407143	0.12	0.01	0
15	60	0.406667	0.128333	0.01	0
16	60	0.41875	0.141667	0.01	0
17	60	0.411765	0.146667	0.01	0
18	60	0.427778	0.166667	0.01	0
19	60	0.436842	0.178333	0.01	0
20	60	0.445	0.191667	0.01	0
21	60	0.442857	0.201667	0.01	0
22	60	0.45	0.211667	0.01	0
23	60	0.452174	0.22	0.01	0
24	60	0.458333	0.231667	0.01	0
25	60	0.448	0.236667	0.01	0
26	60	0.45	0.246667	0.01	0
27	60	0.455556	0.26	0.01	0
28	60	0.453571	0.268333	0.01	0
29	60	0.451724	0.276667	0.01	0
30	60	0.453333	0.288333	0.01	0
1	60	0.9	0.0283333	0.02	0
2	60	0.8	0.0516667	0.02	0
3	60	0.733333	0.0683333	0.02	0
4	60	0.65	0.0783333	0.02	0
5	60	0.7	0.113333	0.02	0
6	60	0.666667	0.131667	0.02	0
7	60	0.671429	0.15	0.02	0
8	60	0.675	0.168333	0.02	0
9	60	0.711111	0.196667	0.02	0
10	60	0.69	0.205	0.02	0
11	60	0.672727	0.223333	0.02	0
12	60	0.658333	0.236667	0.02	0
13	60	0.638462	0.25	0.02	0
14	60	0.65	0.27	0.02	0
15	60	0.64	0.28	0.02	0
16	60	0.64375	0.3	0.02	0
17	60	0.647059	0.316667	0.02	0
18	60	0.644444	0.333333	0.02	0
19	60	0.652632	0.353333	0.02	0
20	60	0.65	0.366667	0.02	0
21	60	0.633333	0.373333	0.02	0
22	60	0.618182	0.378333	0.02	0
23	60	0.613043	0.39	0.02	0
24	60	0.620833	0.416667	0.02	0
25	60	0.612	0.423333	0.02	0
26	60	0.615385	0.436667	0.02	0
27	60	0.6	0.44	0.02	0
28	60	0.6	0.451667	0.02	0
29	60	0.603448	0.466667	0.02	0
30	60	0.593333	0.471667	0.02	0
1	60	1	0.04	0.04	0
2	60	1	0.0783333	0.04	0
3	60	1	0.123333	0.04	0
4	60	0.975	0.153333	0.04	0
5	60	0.98	0.181667	0.04	0
6	60	0.933333	0.216667	0.04	0
7	60	0.914286	0.251667	0.04	0
8	60	0.8875	0.275	0.04	0
9	60	0.9	0.318333	0.04	0
10	60	0.88	0.343333	0.04	0
11	60	0.872727	0.36	0.04	0
12	60	0.866667	0.391667	0.04	0
13	60	0.869231	0.425	0.04	0
14	60	0.871429	0.46	0.04	0
15	60	0.853333	0.481667	0.04	0
16	60	0.85	0.513333	0.04	0
17	60	0.829412	0.525	0.04	0
18	60	0.822222	0.538333	0.04	0
19	60	0.831579	0.563333	0.04	0
20	60	0.81	0.578333	0.04	0
21	60	0.804762	0.603333	0.04	0
22	60	0.804545	0.621667	0.04	0
23	60	0.8	0.641667	0.04	0
24	60	0.783333	0.65	0.04	0
25	60	0.768	0.658333	0.04	0
26	60	0.753846	0.666667	0.04	0
27	60	0.744444	0.68	0.04	0
28	60	0.742857	0.696667	0.04	0
29	60	0.731034	0.703333	0.04	0
30	60	0.723333	0.715	0.04	0
1	60	1	0.0866667	0.08	0
2	60	1	0.158333	0.08	0
3	60	1	0.233333	0.08	0
4	60	0.975	0.286667	0.08	0
5	60	0.98	0.35	0.08	0
6	60	0.983333	0.416667	0.08	0
7	60	0.971429	0.473333	0.08	0
8	60	0.9625	0.521667	0.08	0
9	60	0.955556	0.57	0.08	0
10	60	0.95	0.596667	0.08	0
11	60	0.945455	0.638333	0.08	0
12	60	0.95	0.675	0.08	0
13	60	0.938462	0.708333	0.08	0
14	60	0.921429	0.735	0.08	0
15	60	0.906667	0.755	0.08	0
16	60	0.9	0.78	0.08	0
17	60	0.9	0.806667	0.08	0
18	60	0.877778	0.816667	0.08	0
19	60	0.868421	0.833333	0.08	0
20	60	0.85	0.843333	0.08	0
21	60	0.828571	0.851667	0.08	0
22	60	0.804545	0.858333	0.08	0
23	60	0.782609	0.866667	0.08	0
24	60	0.7625	0.871667	0.08	0
25	60	0.752	0.883333	0.08	0
26	60	0.734615	0.888333	0.08	0
27	60	0.722222	0.898333	0.08	0
28	60	0.714286	0.908333	0.08	0
29	60	0.7	0.916667	0.08	0
30	60	0.683333	0.92	0.08	0
1	60	1	0.16	0.16	0
2	60	1	0.278333	0.16	0
3	60	1	0.373333	0.16	0
4	60	1	0.493333	0.16	0
5	60	1	0.563333	0.16	0
6	60	1	0.62	0.16	0
7	60	0.985714	0.666667	0.16	0
8	60	0.9625	0.711667	0.16	0
9	60	0.966667	0.763333	0.16	0
10	60	0.96	0.805	0.16	0
11	60	0.945455	0.828333	0.16	0
12	60	0.916667	0.848333	0.16	0
13	60	0.907692	0.871667	0.16	0
14	60	0.9	0.898333	0.16	0
15	60	0.886667	0.913333	0.16	0
16	60	0.8625	0.93	0.16	0
17	60	0.847059	0.945	0.16	0
18	60	0.822222	0.951667	0.16	0
19	60	0.789474	0.955	0.16	0
20	60	0.765	0.961667	0.16	0
21	60	0.738095	0.966667	0.16	0
22	60	0.713636	0.973333	0.16	0
23	60	0.686957	0.975	0.16	0
24	60	0.670833	0.981667	0.16	0
25	60	0.652	0.986667	0.16	0
26	60	0.630769	0.988333	0.16	0
27	60	0.611111	0.99	0.16	0
28	60	0.592857	0.991667	0.16	0
29	60	0.572414	0.991667	0.16	0
30	60	0.556667	0.993333	0.16	0
1	60	0.3	0.00666667	0.01	1
2	60	0.25	0.01	0.01	1
3	60	0.266667	0.0183333	0.01	1
4	60	0.325	0.0283333	0.01	1
5	60	0.3	0.0333333	0.01	1
6	60	0.333333	0.045	0.01	1
7	60	0.342857	0.0533333	0.01	1
8	60	0.3375	0.0583333	0.01	1
9	60	0.344444	0.0666667	0.01	1
10	60	0.32	0.0683333	0.01	1
11	60	0.309091	0.0733333	0.01	1
12	60	0.325	0.0833333	0.01	1
13	60	0.315385	0.0866667	0.01	1
14	60	0.314286	0.0966667	0.01	1
15	60	0.32	0.108333	0.01	1
16	60	0.3	0.108333	0.01	1
17	60	0.305882	0.118333	0.01	1
18	60	0.316667	0.128333	0.01	1
19	60	0.315789	0.133333	0.01	1
20	60	0.315	0.138333	0.01	1
21	60	0.328571	0.15	0.01	1
22	60	0.327273	0.156667	0.01	1
23	60	0.321739	0.161667	0.01	1
24	60	0.325	0.168333	0.01	1
25	60	0.328	0.18	0.01	1
26	60	0.338462	0.193333	0.01	1
27	60	0.337037	0.198333	0.01	1
28	60	0.346429	0.211667	0.01	1
29	60	0.351724	0.221667	0.01	1
30	60	0.36	0.235	0.01	1
1	60	0.8	0.0266667	0.02	1
2	60	0.8	0.05	0.02	1
3	60	0.7	0.06	0.02	1
4	60	0.725	0.0866667	0.02	1
5	60	0.74	0.105	0.02	1
6	60	0.683333	0.115	0.02	1
7	60	0.685714	0.138333	0.02	1
8	60	0.7125	0.163333	0.02	1
9	60	0.7	0.178333	0.02	1
10	60	0.7	0.195	0.02	1
11	60	0.672727	0.201667	0.02	1
12	60	0.666667	0.225	0.02	1
13	60	0.661538	0.245	0.02	1
14	60	0.657143	0.256667	0.02	1
15	60	0.66	0.268333	0.02	1
16	60	0.64375	0.278333	0.02	1
17	60	0.652941	0.295	0.02	1
18	60	0.644444	0.303333	0.02	1
19	60	0.647368	0.316667	0.02	1
20	60	0.63	0.323333	0.02	1
21	60	0.62381	0.338333	0.02	1
22	60	0.627273	0.353333	0.02	1
23	60	0.613043	0.361667	0.02	1
24	60	0.616667	0.378333	0.02	1
25	60	0.616	0.398333	0.02	1
26	60	0.615385	0.411667	0.02	1
27	60	0.614815	0.426667	0.02	1
28	60	0.610714	0.438333	0.02	1
29	60	0.610345	0.45	0.02	1
30	60	0.61	0.463333	0.02	1
1	60	1	0.0516667	0.04	1
2	60	1	0.11	0.04	1
3	60	0.966667	0.156667	0.04	1
4	60	0.95	0.196667	0.04	1
5	60	0.94	0.235	0.04	1
6	60	0.916667	0.265	0.04	1
7	60	0.9	0.296667	0.04	1
8	60	0.9	0.325	0.04	1
9	60	0.888889	0.348333	0.04	1
10	60	0.88	0.381667	0.04	1
11	60	0.872727	0.41	0.04	1
12	60	0.866667	0.428333	0.04	1
13	60	0.838462	0.441667	0.04	1
14	60	0.842857	0.466667	0.04	1
15	60	0.82	0.483333	0.04	1
16	60	0.8125	0.5	0.04	1
17	60	0.805882	0.516667	0.04	1
18	60	0.788889	0.533333	0.04	1
19	60	0.773684	0.551667	0.04	1
20	60	0.755	0.568333	0.04	1
21	60	0.747619	0.58	0.04	1
22	60	0.745455	0.596667	0.04	1
23	60	0.734783	0.611667	0.04	1
24	60	0.7375	0.625	0.04	1
25	60	0.74	0.651667	0.04	1
26	60	0.738462	0.668333	0.04	1
27	60	0.737037	0.685	0.04	1
28	60	0.735714	0.706667	0.04	1
29	60	0.731034	0.718333	0.04	1
30	60	0.723333	0.731667	0.04	1
1	60	1	0.0783333	0.08	1
2	60	1	0.173333	0.08	1
3	60	1	0.25	0.08	1
4	60	1	0.295	0.08	1
5	60	1	0.348333	0.08	1
6	60	1	0.398333	0.08	1
7	60	1	0.435	0.08	1
8	60	1	0.485	0.08	1
9	60	0.988889	0.516667	0.08	1
10	60	0.99	0.568333	0.08	1
11	60	0.981818	0.613333	0.08	1
12	60	0.983333	0.648333	0.08	1
13	60	0.976923	0.676667	0.08	1
14	60	0.971429	0.708333	0.08	1
15	60	0.96	0.73	0.08	1
16	60	0.9625	0.765	0.08	1
17	60	0.952941	0.783333	0.08	1
18	60	0.95	0.81	0.08	1
19	60	0.931579	0.825	0.08	1
20	60	0.905	0.833333	0.08	1
21	60	0.890476	0.855	0.08	1
22	60	0.868182	0.861667	0.08	1
23	60	0.847826	0.868333	0.08	1
24	60	0.829167	0.875	0.08	1
25	60	0.804	0.878333	0.08	1
26	60	0.784615	0.883333	0.08	1
27	60	0.77037	0.891667	0.08	1
28	60	0.760714	0.905	0.08	1
29	60	0.748276	0.915	0.08	1
30	60	0.733333	0.92	0.08	1
1	60	1	0.16	0.16	1
2	60	1	0.29	0.16	1
3	60	1	0.388333	0.16	1
4	60	1	0.481667	0.16	1
5	60	1	0.586667	0.16	1
6	60	1	0.653333	0.16	1
7	60	0.985714	0.711667	0.16	1
8	60	0.95	0.743333	0.16	1
9	60	0.955556	0.775	0.16	1
10	60	0.95	0.818333	0.16	1
11	60	0.936364	0.851667	0.16	1
12	60	0.916667	0.87	0.16	1
13	60	0.884615	0.881667	0.16	1
14	60	0.871429	0.901667	0.16	1
15	60	0.866667	0.92	0.16	1
16	60	0.85625	0.938333	0.16	1
17	60	0.823529	0.945	0.16	1
18	60	0.816667	0.963333	0.16	1
19	60	0.8	0.973333	0.16	1
20	60	0.765	0.975	0.16	1
21	60	0.738095	0.978333	0.16	1
22	60	0.722727	0.985	0.16	1
23	60	0.7	0.988333	0.16	1
24	60	0.675	0.99	0.16	1
25	60	0.652	0.991667	0.16	1
26	60	0.630769	0.993333	0.16	1
27	60	0.607407	0.993333	0.16	1
28	60	0.589286	0.995	0.16	1
29	60	0.572414	0.996667	0.16	1
30	60	0.556667	0.998333	0.16	1
1	60	0.4	0.01	0.01	2
2	60	0.35	0.0166667	0.01	2
3	60	0.333333	0.0266667	0.01	2
4	60	0.35	0.0383333	0.01	2
5	60	0.36	0.05	0.01	2
6	60	0.35	0.0566667	0.01	2
7	60	0.385714	0.0683333	0.01	2
8	60	0.4125	0.0783333	0.01	2
9	60	0.4	0.0833333	0.01	2
10	60	0.41	0.095	0.01	2
11	60	0.409091	0.101667	0.01	2
12	60	0.4	0.106667	0.01	2
13	60	0.392308	0.113333	0.01	2
14	60	0.371429	0.116667	0.01	2
15	60	0.366667	0.123333	0.01	2
16	60	0.35625	0.126667	0.01	2
17	60	0.364706	0.135	0.01	2
18	60	0.366667	0.141667	0.01	2
19	60	0.357895	0.145	0.01	2
20	60	0.375	0.161667	0.01	2
21	60	0.37619	0.168333	0.01	2
22	60	0.381818	0.178333	0.01	2
23	60	0.378261	0.186667	0.01	2
24	60	0.379167	0.195	0.01	2
25	60	0.368	0.196667	0.01	2
26	60	0.365385	0.201667	0.01	2
27	60	0.37037	0.213333	0.01	2
28	60	0.360714	0.215	0.01	2
29	60	0.365517	0.226667	0.01	2
30	60	0.36	0.231667	0.01	2
1	60	0.8	0.02	0.02	2
2	60	0.7	0.03	0.02	2
3	60	0.666667	0.0433333	0.02	2
4	60	0.625	0.0566667	0.02	2
5	60	0.68	0.0866667	0.02	2
6	60	0.65	0.101667	0.02	2
7	60	0.6	0.113333	0.02	2
8	60	0.6125	0.133333	0.02	2
9	60	0.644444	0.16	0.02	2
10	60	0.64	0.18	0.02	2
11	60	0.636364	0.198333	0.02	2
12	60	0.641667	0.211667	0.02	2
13	60	0.653846	0.231667	0.02	2
14	60	0.642857	0.241667	0.02	2
15	60	0.646667	0.253333	0.02	2
16	60	0.6375	0.266667	0.02	2
17	60	0.647059	0.283333	0.02	2
18	60	0.644444	0.303333	0.02	2
19	60	0.626316	0.308333	0.02	2
20	60	0.625	0.32	0.02	2
21	60	0.638095	0.338333	0.02	2
22	60	0.631818	0.348333	0.02	2
23	60	0.630435	0.363333	0.02	2
24	60	0.6375	0.378333	0.02	2
25	60	0.628	0.385	0.02	2
26	60	0.634615	0.4	0.02	2
27	60	0.640741	0.418333	0.02	2
28	60	0.646429	0.438333	0.02	2
29	60	0.641379	0.446667	0.02	2
30	60	0.64	0.461667	0.02	2
1	60	0.9	0.04	0.04	2
2	60	0.9	0.0733333	0.04	2
3	60	0.833333	0.0883333	0.04	2
4	60	0.825	0.11	0.04	2
5	60	0.82	0.136667	0.04	2
6	60	0.85	0.191667	0.04	2
7	60	0.857143	0.223333	0.04	2
8	60	0.875	0.251667	0.04	2
9	60	0.866667	0.29	0.04	2
10	60	0.86	0.325	0.04	2
11	60	0.863636	0.36	0.04	2
12	60	0.866667	0.386667	0.04	2
13	60	0.861538	0.411667	0.04	2
14	60	0.857143	0.438333	0.04	2
15	60	0.86	0.47	0.04	2
16	60	0.85	0.488333	0.04	2
17	60	0.835294	0.505	0.04	2
18	60	0.838889	0.535	0.04	2
19	60	0.826316	0.556667	0.04	2
20	60	0.815	0.571667	0.04	2
21	60	0.814286	0.59	0.04	2
22	60	0.809091	0.605	0.04	2
23	60	0.804348	0.618333	0.04	2
24	60	0.791667	0.63	0.04	2
25	60	0.776	0.641667	0.04	2
26	60	0.761538	0.648333	0.04	2
27	60	0.748148	0.656667	0.04	2
28	60	0.735714	0.668333	0.04	2
29	60	0.727586	0.68	0.04	2
30	60	0.72	0.695	0.04	2
1	60	1	0.09	0.08	2
2	60	1	0.151667	0.08	2
3	60	1	0.226667	0.08	2
4	60	1	0.278333	0.08	2
5	60	0.98	0.33	0.08	2
6	60	0.983333	0.391667	0.08	2
7	60	0.985714	0.446667	0.08	2
8	60	0.975	0.488333	0.08	2
9	60	0.977778	0.526667	0.08	2
10	60	0.97	0.558333	0.08	2
11	60	0.954545	0.585	0.08	2
12	60	0.941667	0.621667	0.08	2
13	60	0.946154	0.655	0.08	2
14	60	0.928571	0.681667	0.08	2
15	60	0.926667	0.72	0.08	2
16	60	0.90625	0.738333	0.08	2
17	60	0.882353	0.753333	0.08	2
18	60	0.866667	0.77	0.08	2
19	60	0.847368	0.781667	0.08	2
20	60	0.845	0.796667	0.08	2
21	60	0.842857	0.815	0.08	2
22	60	0.831818	0.828333	0.08	2
23	60	0.813043	0.84	0.08	2
24	60	0.808333	0.861667	0.08	2
25	60	0.804	0.875	0.08	2
26	60	0.792308	0.885	0.08	2
27	60	0.788889	0.901667	0.08	2
28	60	0.771429	0.906667	0.08	2
29	60	0.765517	0.918333	0.08	2
30	60	0.75	0.925	0.08	2
1	60	1	0.173333	0.16	2
2	60	1	0.31	0.16	2
3	60	1	0.42	0.16	2
4	60	1	0.508333	0.16	2
5	60	1	0.591667	0.16	2
6	60	1	0.663333	0.16	2
7	60	1	0.72	0.16	2
8	60	1	0.758333	0.16	2
9	60	1	0.801667	0.16	2
10	60	0.96	0.82	0.16	2
11	60	0.954545	0.843333	0.16	2
12	60	0.95	0.875	0.16	2
13	60	0.930769	0.893333	0.16	2
14	60	0.907143	0.911667	0.16	2
15	60	0.866667	0.92	0.16	2
16	60	0.85625	0.936667	0.16	2
17	60	0.841176	0.946667	0.16	2
18	60	0.822222	0.958333	0.16	2
19	60	0.789474	0.961667	0.16	2
20	60	0.77	0.968333	0.16	2
21	60	0.747619	0.973333	0.16	2
22	60	0.718182	0.975	0.16	2
23	60	0.695652	0.978333	0.16	2
24	60	0.675	0.981667	0.16	2
25	60	0.656	0.985	0.16	2
26	60	0.630769	0.985	0.16	2
27	60	0.618519	0.99	0.16	2
28	60	0.603571	0.993333	0.16	2
29	60	0.593103	0.998333	0.16	2
30	60	0.573333	0.998333	0.16	2
1	60	0.6	0.015	0.01	3
2	60	0.45	0.02	0.01	3
3	60	0.466667	0.0316667	0.01	3
4	60	0.475	0.0416667	0.01	3
5	60	0.42	0.045	0.01	3
6	60	0.45	0.06	0.01	3
7	60	0.471429	0.0716667	0.01	3
8	60	0.4625	0.0783333	0.01	3
9	60	0.466667	0.09	0.01	3
10	60	0.48	0.103333	0.01	3
11	60	0.463636	0.108333	0.01	3
12	60	0.441667	0.115	0.01	3
13	60	0.446154	0.125	0.01	3
14	60	0.428571	0.128333	0.01	3
15	60	0.413333	0.131667	0.01	3
16	60	0.4375	0.15	0.01	3
17	60	0.435294	0.156667	0.01	3
18	60	0.433333	0.165	0.01	3
19	60	0.431579	0.171667	0.01	3
20	60	0.45	0.185	0.01	3
21	60	0.447619	0.196667	0.01	3
22	60	0.440909	0.201667	0.01	3
23	60	0.421739	0.201667	0.01	3
24	60	0.4125	0.208333	0.01	3
25	60	0.416	0.221667	0.01	3
26	60	0.403846	0.223333	0.01	3
27	60	0.4	0.231667	0.01	3
28	60	0.4	0.24	0.01	3
29	60	0.396552	0.245	0.01	3
30	60	0.396667	0.253333	0.01	3
1	60	0.7	0.0183333	0.02	3
2	60	0.7	0.0416667	0.02	3
3	60	0.666667	0.0583333	0.02	3
4	60	0.675	0.0833333	0.02	3
5	60	0.66	0.0933333	0.02	3
6	60	0.633333	0.105	0.02	3
7	60	0.657143	0.125	0.02	3
8	60	0.675	0.145	0.02	3
9	60	0.688889	0.165	0.02	3
10	60	0.7	0.185	0.02	3
11	60	0.690909	0.205	0.02	3
12	60	0.666667	0.213333	0.02	3
13	60	0.676923	0.231667	0.02	3
14	60	0.692857	0.25	0.02	3
15	60	0.686667	0.266667	0.02	3
16	60	0.675	0.275	0.02	3
17	60	0.676471	0.29	0.02	3
18	60	0.672222	0.31	0.02	3
19	60	0.663158	0.32	0.02	3
20	60	0.665	0.336667	0.02	3
21	60	0.671429	0.361667	0.02	3
22	60	0.663636	0.371667	0.02	3
23	60	0.66087	0.385	0.02	3
24	60	0.65	0.395	0.02	3
25	60	0.656	0.413333	0.02	3
26	60	0.646154	0.425	0.02	3
27	60	0.648148	0.44	0.02	3
28	60	0.642857	0.45	0.02	3
29	60	0.631034	0.455	0.02	3
30	60	0.633333	0.468333	0.02	3
1	60	1	0.0433333	0.04	3
2	60	0.9	0.0816667	0.04	3
3	60	0.933333	0.12	0.04	3
4	60	0.95	0.161667	0.04	3
5	60	0.94	0.191667	0.04	3
6	60	0.95	0.221667	0.04	3
7	60	0.942857	0.253333	0.04	3
8	60	0.9125	0.286667	0.04	3
9	60	0.922222	0.331667	0.04	3
10	60	0.92	0.36	0.04	3
11	60	0.890909	0.378333	0.04	3
12	60	0.9	0.408333	0.04	3
13	60	0.892308	0.43	0.04	3
14	60	0.885714	0.455	0.04	3
15	60	0.86	0.473333	0.04	3
16	60	0.86875	0.51	0.04	3
17	60	0.858824	0.535	0.04	3
18	60	0.855556	0.558333	0.04	3
19	60	0.836842	0.57	0.04	3
20	60	0.81	0.58	0.04	3
21	60	0.8	0.591667	0.04	3
22	60	0.795455	0.613333	0.04	3
23	60	0.778261	0.623333	0.04	3
24	60	0.770833	0.633333	0.04	3
25	60	0.76	0.648333	0.04	3
26	60	0.75	0.661667	0.04	3
27	60	0.733333	0.668333	0.04	3
28	60	0.721429	0.676667	0.04	3
29	60	0.72069	0.696667	0.04	3
30	60	0.716667	0.715	0.04	3
1	60	1	0.0833333	0.08	3
2	60	0.95	0.136667	0.08	3
3	60	0.966667	0.218333	0.08	3
4	60	0.975	0.278333	0.08	3
5	60	0.98	0.333333	0.08	3
6	60	0.983333	0.38	0.08	3
7	60	0.957143	0.415	0.08	3
8	60	0.9625	0.461667	0.08	3
9	60	0.966667	0.496667	0.08	3
10	60	0.96	0.533333	0.08	3
11	60	0.945455	0.558333	0.08	3
12	60	0.941667	0.596667	0.08	3
13	60	0.938462	0.626667	0.08	3
14	60	0.928571	0.65	0.08	3
15	60	0.92	0.676667	0.08	3
16	60	0.9125	0.705	0.08	3
17	60	0.905882	0.726667	0.08	3
18	60	0.888889	0.743333	0.08	3
19	60	0.889474	0.77	0.08	3
20	60	0.88	0.788333	0.08	3
21	60	0.87619	0.806667	0.08	3
22	60	0.868182	0.821667	0.08	3
23	60	0.856522	0.84	0.08	3
24	60	0.841667	0.851667	0.08	3
25	60	0.82	0.865	0.08	3
26	60	0.803846	0.876667	0.08	3
27	60	0.788889	0.886667	0.08	3
28	60	0.767857	0.891667	0.08	3
29	60	0.751724	0.898333	0.08	3
30	60	0.74	0.906667	0.08	3
1	60	1	0.173333	0.16	3
2	60	1	0.29	0.16	3
3	60	1	0.405	0.16	3
4	60	1	0.508333	0.16	3
5	60	1	0.586667	0.16	3
6	60	1	0.645	0.16	3
7	60	1	0.715	0.16	3
8	60	0.9875	0.756667	0.16	3
9	60	0.988889	0.808333	0.16	3
10	60	0.98	0.838333	0.16	3
11	60	0.963636	0.861667	0.16	3
12	60	0.933333	0.88	0.16	3
13	60	0.923077	0.898333	0.16	3
14	60	0.885714	0.905	0.16	3
15	60	0.866667	0.918333	0.16	3
16	60	0.8375	0.928333	0.16	3
17	60	0.817647	0.938333	0.16	3
18	60	0.783333	0.941667	0.16	3
19	60	0.773684	0.955	0.16	3
20	60	0.75	0.96	0.16	3
21	60	0.728571	0.966667	0.16	3
22	60	0.718182	0.975	0.16	3
23	60	0.686957	0.975	0.16	3
24	60	0.6625	0.976667	0.16	3
25	60	0.656	0.985	0.16	3
26	60	0.638462	0.988333	0.16	3
27	60	0.618519	0.991667	0.16	3
28	60	0.6	0.993333	0.16	3
29	60	0.582759	0.995	0.16	3
30	60	0.563333	0.995	0.16	3
1	60	0.7	0.015	0.01	4
2	60	0.75	0.0366667	0.01	4
3	60	0.666667	0.0466667	0.01	4
4	60	0.625	0.0566667	0.01	4
5	60	0.56	0.0666667	0.01	4
6	60	0.5	0.0716667	0.01	4
7	60	0.514286	0.0833333	0.01	4
8	60	0.475	0.0866667	0.01	4
9	60	0.444444	0.09	0.01	4
10	60	0.45	0.1	0.01	4
11	60	0.454545	0.11	0.01	4
12	60	0.45	0.116667	0.01	4
13	60	0.453846	0.13	0.01	4
14	60	0.45	0.136667	0.01	4
15	60	0.44	0.145	0.01	4
16	60	0.45	0.155	0.01	4
17	60	0.441176	0.163333	0.01	4
18	60	0.433333	0.171667	0.01	4
19	60	0.426316	0.18	0.01	4
20	60	0.415	0.183333	0.01	4
21	60	0.409524	0.191667	0.01	4
22	60	0.404545	0.198333	0.01	4
23	60	0.413043	0.208333	0.01	4
24	60	0.408333	0.213333	0.01	4
25	60	0.412	0.223333	0.01	4
26	60	0.407692	0.228333	0.01	4
27	60	0.407407	0.238333	0.01	4
28	60	0.403571	0.243333	0.01	4
29	60	0.403448	0.251667	0.01	4
30	60	0.406667	0.266667	0.01	4
1	60	0.9	0.0283333	0.02	4
2	60	0.85	0.0466667	0.02	4
3	60	0.866667	0.075	0.02	4
4	60	0.825	0.095	0.02	4
5	60	0.78	0.106667	0.02	4
6	60	0.766667	0.126667	0.02	4
7	60	0.714286	0.136667	0.02	4
8	60	0.7125	0.155	0.02	4
9	60	0.688889	0.165	0.02	4
10	60	0.67	0.178333	0.02	4
11	60	0.681818	0.198333	0.02	4
12	60	0.675	0.216667	0.02	4
13	60	0.692308	0.24	0.02	4
14	60	0.692857	0.26	0.02	4
15	60	0.666667	0.27	0.02	4
16	60	0.65625	0.281667	0.02	4
17	60	0.652941	0.293333	0.02	4
18	60	0.661111	0.313333	0.02	4
19	60	0.657895	0.325	0.02	4
20	60	0.66	0.345	0.02	4
21	60	0.652381	0.355	0.02	4
22	60	0.654545	0.37	0.02	4
23	60	0.643478	0.383333	0.02	4
24	60	0.645833	0.396667	0.02	4
25	60	0.648	0.415	0.02	4
26	60	0.653846	0.431667	0.02	4
27	60	0.644444	0.44	0.02	4
28	60	0.642857	0.453333	0.02	4
29	60	0.634483	0.461667	0.02	4
30	60	0.626667	0.47	0.02	4
1	60	0.8	0.04	0.04	4
2	60	0.85	0.0783333	0.04	4
3	60	0.866667	0.106667	0.04	4
4	60	0.9	0.15	0.04	4
5	60	0.9	0.173333	0.04	4
6	60	0.9	0.205	0.04	4
7	60	0.914286	0.24	0.04	4
8	60	0.9125	0.275	0.04	4
9	60	0.922222	0.308333	0.04	4
10	60	0.91	0.335	0.04	4
11	60	0.890909	0.356667	0.04	4
12	60	0.883333	0.381667	0.04	4
13	60	0.884615	0.408333	0.04	4
14	60	0.871429	0.431667	0.04	4
15	60	0.86	0.455	0.04	4
16	60	0.84375	0.468333	0.04	4
17	60	0.847059	0.49	0.04	4
18	60	0.833333	0.508333	0.04	4
19	60	0.831579	0.535	0.04	4
20	60	0.825	0.553333	0.04	4
21	60	0.828571	0.57	0.04	4
22	60	0.822727	0.588333	0.04	4
23	60	0.808696	0.601667	0.04	4
24	60	0.804167	0.623333	0.04	4
25	60	0.784	0.631667	0.04	4
26	60	0.780769	0.65	0.04	4
27	60	0.774074	0.668333	0.04	4
28	60	0.771429	0.683333	0.04	4
29	60	0.758621	0.691667	0.04	4
30	60	0.746667	0.703333	0.04	4
1	60	1	0.0766667	0.08	4
2	60	1	0.156667	0.08	4
3	60	1	0.228333	0.08	4
4	60	1	0.285	0.08	4
5	60	1	0.345	0.08	4
6	60	0.983333	0.4	0.08	4
7	60	0.985714	0.451667	0.08	4
8	60	0.975	0.491667	0.08	4
9	60	0.977778	0.538333	0.08	4
10	60	0.97	0.576667	0.08	4
11	60	0.963636	0.623333	0.08	4
12	60	0.958333	0.651667	0.08	4
13	60	0.946154	0.681667	0.08	4
14	60	0.935714	0.705	0.08	4
15	60	0.913333	0.721667	0.08	4
16	60	0.89375	0.755	0.08	4
17	60	0.876471	0.771667	0.08	4
18	60	0.872222	0.795	0.08	4
19	60	0.857895	0.813333	0.08	4
20	60	0.85	0.831667	0.08	4
21	60	0.838095	0.851667	0.08	4
22	60	0.827273	0.861667	0.08	4
23	60	0.813043	0.873333	0.08	4
24	60	0.791667	0.878333	0.08	4
25	60	0.78	0.891667	0.08	4
26	60	0.757692	0.895	0.08	4
27	60	0.744444	0.903333	0.08	4
28	60	0.725	0.91	0.08	4
29	60	0.703448	0.911667	0.08	4
30	60	0.686667	0.915	0.08	4
1	60	1	0.178333	0.16	4
2	60	1	0.323333	0.16	4
3	60	1	0.438333	0.16	4
4	60	1	0.525	0.16	4
5	60	1	0.62	0.16	4
6	60	1	0.685	0.16	4
7	60	1	0.736667	0.16	4
8	60	1	0.778333	0.16	4
9	60	0.977778	0.818333	0.16	4
10	60	0.97	0.851667	0.16	4
11	60	0.954545	0.875	0.16	4
12	60	0.941667	0.893333	0.16	4
13	60	0.930769	0.913333	0.16	4
14	60	0.9	0.925	0.16	4
15	60	0.886667	0.941667	0.16	4
16	60	0.8625	0.955	0.16	4
17	60	0.841176	0.965	0.16	4
18	60	0.805556	0.97	0.16	4
19	60	0.773684	0.975	0.16	4
20	60	0.74	0.976667	0.16	4
21	60	0.709524	0.978333	0.16	4
22	60	0.690909	0.983333	0.16	4
23	60	0.669565	0.986667	0.16	4
24	60	0.65	0.99	0.16	4
25	60	0.628	0.991667	0.16	4
26	60	0.603846	0.991667	0.16	4
27	60	0.581481	0.991667	0.16	4
28	60	0.564286	0.993333	0.16	4
29	60	0.548276	0.995	0.16	4
30	60	0.536667	1	0.16	4
1	60	0.4	0.00833333	0.01	5
2	60	0.4	0.015	0.01	5
3	60	0.433333	0.0266667	0.01	5
4	60	0.425	0.0333333	0.01	5
5	60	0.42	0.04	0.01	5
6	60	0.433333	0.05	0.01	5
7	60	0.385714	0.0516667	0.01	5
8	60	0.375	0.06	0.01	5
9	60	0.355556	0.0633333	0.01	5
10	60	0.35	0.0766667	0.01	5
11	60	0.363636	0.085	0.01	5
12	60	0.333333	0.085	0.01	5
13	60	0.346154	0.0933333	0.01	5
14	60	0.328571	0.095	0.01	5
15	60	0.333333	0.103333	0.01	5
16	60	0.3375	0.113333	0.01	5
17	60	0.329412	0.118333	0.01	5
18	60	0.333333	0.125	0.01	5
19	60	0.347368	0.135	0.01	5
20	60	0.355	0.145	0.01	5
21	60	0.352381	0.15	0.01	5
22	60	0.359091	0.158333	0.01	5
23	60	0.356522	0.165	0.01	5
24	60	0.354167	0.17	0.01	5
25	60	0.36	0.181667	0.01	5
26	60	0.353846	0.185	0.01	5
27	60	0.362963	0.196667	0.01	5
28	60	0.357143	0.201667	0.01	5
29	60	0.362069	0.213333	0.01	5
30	60	0.37	0.225	0.01	5
1	60	0.6	0.0166667	0.02	5
2	60	0.65	0.0333333	0.02	5
3	60	0.633333	0.0516667	0.02	5
4	60	0.65	0.0766667	0.02	5
5	60	0.66	0.09	0.02	5
6	60	0.65	0.106667	0.02	5
7	60	0.657143	0.125	0.02	5
8	60	0.65	0.14	0.02	5
9	60	0.666667	0.165	0.02	5
10	60	0.67	0.18	0.02	5
11	60	0.690909	0.208333	0.02	5
12	60	0.708333	0.226667	0.02	5
13	60	0.723077	0.245	0.02	5
14	60	0.707143	0.253333	0.02	5
15	60	0.706667	0.27	0.02	5
16	60	0.7	0.283333	0.02	5
17	60	0.688235	0.295	0.02	5
18	60	0.677778	0.308333	0.02	5
19	60	0.678947	0.328333	0.02	5
20	60	0.665	0.336667	0.02	5
21	60	0.652381	0.345	0.02	5
22	60	0.65	0.36	0.02	5
23	60	0.643478	0.371667	0.02	5
24	60	0.6375	0.385	0.02	5
25	60	0.632	0.395	0.02	5
26	60	0.630769	0.408333	0.02	5
27	60	0.637037	0.425	0.02	5
28	60	0.639286	0.443333	0.02	5
29	60	0.627586	0.451667	0.02	5
30	60	0.613333	0.456667	0.02	5
1	60	0.9	0.035	0.04	5
2	60	0.9	0.0783333	0.04	5
3	60	0.833333	0.106667	0.04	5
4	60	0.825	0.138333	0.04	5
5	60	0.82	0.163333	0.04	5
6	60	0.85	0.206667	0.04	5
7	60	0.871429	0.233333	0.04	5
8	60	0.875	0.266667	0.04	5
9	60	0.877778	0.296667	0.04	5
10	60	0.86	0.316667	0.04	5
11	60	0.854545	0.336667	0.04	5
12	60	0.833333	0.35	0.04	5
13	60	0.838462	0.385	0.04	5
14	60	0.821429	0.406667	0.04	5
15	60	0.813333	0.428333	0.04	5
16	60	0.80625	0.448333	0.04	5
17	60	0.811765	0.471667	0.04	5
18	60	0.794444	0.485	0.04	5
19	60	0.794737	0.506667	0.04	5
20	60	0.79	0.526667	0.04	5
21	60	0.790476	0.551667	0.04	5
22	60	0.786364	0.571667	0.04	5
23	60	0.791304	0.601667	0.04	5
24	60	0.783333	0.625	0.04	5
25	60	0.776	0.636667	0.04	5
26	60	0.757692	0.643333	0.04	5
27	60	0.748148	0.656667	0.04	5
28	60	0.742857	0.668333	0.04	5
29	60	0.744828	0.683333	0.04	5
30	60	0.723333	0.686667	0.04	5
1	60	1	0.085	0.08	5
2	60	1	0.14	0.08	5
3	60	1	0.206667	0.08	5
4	60	1	0.261667	0.08	5
5	60	1	0.313333	0.08	5
6	60	1	0.371667	0.08	5
7	60	0.985714	0.418333	0.08	5
8	60	0.975	0.46	0.08	5
9	60	0.933333	0.493333	0.08	5
10	60	0.94	0.53	0.08	5
11	60	0.918182	0.553333	0.08	5
12	60	0.925	0.6	0.08	5
13	60	0.915385	0.625	0.08	5
14	60	0.914286	0.648333	0.08	5
15	60	0.92	0.686667	0.08	5
16	60	0.9125	0.716667	0.08	5
17	60	0.9	0.731667	0.08	5
18	60	0.888889	0.753333	0.08	5
19	60	0.878947	0.776667	0.08	5
20	60	0.86	0.79	0.08	5
21	60	0.842857	0.803333	0.08	5
22	60	0.836364	0.821667	0.08	5
23	60	0.817391	0.831667	0.08	5
24	60	0.804167	0.841667	0.08	5
25	60	0.796	0.86	0.08	5
26	60	0.788462	0.873333	0.08	5
27	60	0.774074	0.88	0.08	5
28	60	0.771429	0.895	0.08	5
29	60	0.765517	0.906667	0.08	5
30	60	0.756667	0.916667	0.08	5
1	60	1	0.125	0.16	5
2	60	1	0.27	0.16	5
3	60	1	0.413333	0.16	5
4	60	1	0.521667	0.16	5
5	60	0.98	0.588333	0.16	5
6	60	0.983333	0.661667	0.16	5
7	60	0.985714	0.715	0.16	5
8	60	0.9875	0.761667	0.16	5
9	60	0.988889	0.806667	0.16	5
10	60	0.96	0.831667	0.16	5
11	60	0.936364	0.86	0.16	5
12	60	0.916667	0.876667	0.16	5
13	60	0.876923	0.886667	0.16	5
14	60	0.864286	0.9	0.16	5
15	60	0.84	0.911667	0.16	5
16	60	0.83125	0.926667	0.16	5
17	60	0.817647	0.945	0.16	5
18	60	0.788889	0.951667	0.16	5
19	60	0.773684	0.961667	0.16	5
20	60	0.76	0.971667	0.16	5
21	60	0.733333	0.975	0.16	5
22	60	0.704545	0.976667	0.16	5
23	60	0.678261	0.978333	0.16	5
24	60	0.658333	0.981667	0.16	5
25	60	0.644	0.986667	0.16	5
26	60	0.626923	0.993333	0.16	5
27	60	0.611111	0.996667	0.16	5
28	60	0.592857	0.998333	0.16	5
29	60	0.572414	0.998333	0.16	5
30	60	0.556667	1	0.16	5
1	60	0.2	0.005	0.01	6
2	60	0.3	0.0133333	0.01	6
3	60	0.366667	0.0266667	0.01	6
4	60	0.375	0.0333333	0.01	6
5	60	0.42	0.0466667	0.01	6
6	60	0.433333	0.0566667	0.01	6
7	60	0.414286	0.065	0.01	6
8	60	0.4625	0.0783333	0.01	6
9	60	0.455556	0.0866667	0.01	6
10	60	0.48	0.0983333	0.01	6
11	60	0.472727	0.105	0.01	6
12	60	0.45	0.111667	0.01	6
13	60	0.446154	0.118333	0.01	6
14	60	0.435714	0.125	0.01	6
15	60	0.433333	0.133333	0.01	6
16	60	0.44375	0.151667	0.01	6
17	60	0.435294	0.156667	0.01	6
18	60	0.433333	0.165	0.01	6
19	60	0.431579	0.171667	0.01	6
20	60	0.43	0.178333	0.01	6
21	60	0.414286	0.181667	0.01	6
22	60	0.422727	0.2	0.01	6
23	60	0.426087	0.208333	0.01	6
24	60	0.4125	0.21	0.01	6
25	60	0.396	0.21	0.01	6
26	60	0.4	0.22	0.01	6
27	60	0.407407	0.233333	0.01	6
28	60	0.414286	0.248333	0.01	6
29	60	0.417241	0.258333	0.01	6
30	60	0.42	0.266667	0.01	6
1	60	0.8	0.0216667	0.02	6
2	60	0.85	0.0416667	0.02	6
3	60	0.833333	0.065	0.02	6
4	60	0.8	0.0833333	0.02	6
5	60	0.76	0.1	0.02	6
6	60	0.766667	0.123333	0.02	6
7	60	0.742857	0.146667	0.02	6
8	60	0.725	0.16	0.02	6
9	60	0.711111	0.176667	0.02	6
10	60	0.68	0.185	0.02	6
11	60	0.654545	0.201667	0.02	6
12	60	0.65	0.22	0.02	6
13	60	0.653846	0.235	0.02	6
14	60	0.657143	0.256667	0.02	6
15	60	0.646667	0.275	0.02	6
16	60	0.65625	0.29	0.02	6
17	60	0.652941	0.305	0.02	6
18	60	0.655556	0.32	0.02	6
19	60	0.647368	0.333333	0.02	6
20	60	0.64	0.346667	0.02	6
21	60	0.633333	0.36	0.02	6
22	60	0.622727	0.37	0.02	6
23	60	0.630435	0.385	0.02	6
24	60	0.620833	0.391667	0.02	6
25	60	0.62	0.403333	0.02	6
26	60	0.611538	0.411667	0.02	6
27	60	0.618519	0.428333	0.02	6
28	60	0.614286	0.44	0.02	6
29	60	0.613793	0.456667	0.02	6
30	60	0.616667	0.471667	0.02	6
1	60	0.9	0.03	0.04	6
2	60	0.95	0.0733333	0.04	6
3	60	0.933333	0.113333	0.04	6
4	60	0.925	0.146667	0.04	6
5	60	0.86	0.176667	0.04	6
6	60	0.866667	0.208333	0.04	6
7	60	0.885714	0.246667	0.04	6
8	60	0.8625	0.266667	0.04	6
9	60	0.866667	0.31	0.04	6
10	60	0.86	0.336667	0.04	6
11	60	0.854545	0.365	0.04	6
12	60	0.858333	0.396667	0.04	6
13	60	0.861538	0.426667	0.04	6
14	60	0.857143	0.446667	0.04	6
15	60	0.86	0.476667	0.04	6
16	60	0.85	0.493333	0.04	6
17	60	0.829412	0.508333	0.04	6
18	60	0.811111	0.52	0.04	6
19	60	0.810526	0.536667	0.04	6
20	60	0.815	0.563333	0.04	6
21	60	0.819048	0.583333	0.04	6
22	60	0.818182	0.598333	0.04	6
23	60	0.804348	0.613333	0.04	6
24	60	0.795833	0.631667	0.04	6
25	60	0.792	0.645	0.04	6
26	60	0.765385	0.646667	0.04	6
27	60	0.759259	0.665	0.04	6
28	60	0.753571	0.675	0.04	6
29	60	0.748276	0.695	0.04	6
30	60	0.753333	0.711667	0.04	6
1	60	1	0.0933333	0.08	6
2	60	1	0.158333	0.08	6
3	60	1	0.225	0.08	6
4	60	1	0.278333	0.08	6
5	60	0.98	0.346667	0.08	6
6	60	0.983333	0.398333	0.08	6
7	60	0.985714	0.453333	0.08	6
8	60	0.9875	0.51	0.08	6
9	60	0.966667	0.535	0.08	6
10	60	0.97	0.573333	0.08	6
11	60	0.963636	0.606667	0.08	6
12	60	0.958333	0.636667	0.08	6
13	60	0.953846	0.675	0.08	6
14	60	0.942857	0.711667	0.08	6
15	60	0.94	0.746667	0.08	6
16	60	0.93125	0.778333	0.08	6
17	60	0.923529	0.801667	0.08	6
18	60	0.911111	0.82	0.08	6
19	60	0.889474	0.833333	0.08	6
20	60	0.87	0.845	0.08	6
21	60	0.847619	0.855	0.08	6
22	60	0.827273	0.863333	0.08	6
23	60	0.817391	0.876667	0.08	6
24	60	0.8	0.883333	0.08	6
25	60	0.784	0.893333	0.08	6
26	60	0.773077	0.903333	0.08	6
27	60	0.751852	0.906667	0.08	6
28	60	0.742857	0.918333	0.08	6
29	60	0.727586	0.923333	0.08	6
30	60	0.72	0.931667	0.08	6
1	60	1	0.173333	0.16	6
2	60	1	0.328333	0.16	6
3	60	1	0.428333	0.16	6
4	60	1	0.535	0.16	6
5	60	1	0.608333	0.16	6
6	60	1	0.696667	0.16	6
7	60	0.971429	0.743333	0.16	6
8	60	0.9625	0.786667	0.16	6
9	60	0.933333	0.808333	0.16	6
10	60	0.92	0.845	0.16	6
11	60	0.909091	0.866667	0.16	6
12	60	0.883333	0.88	0.16	6
13	60	0.884615	0.906667	0.16	6
14	60	0.864286	0.918333	0.16	6
15	60	0.853333	0.935	0.16	6
16	60	0.85625	0.955	0.16	6
17	60	0.841176	0.965	0.16	6
18	60	0.816667	0.971667	0.16	6
19	60	0.778947	0.976667	0.16	6
20	60	0.76	0.988333	0.16	6
21	60	0.72381	0.988333	0.16	6
22	60	0.690909	0.988333	0.16	6
23	60	0.66087	0.988333	0.16	6
24	60	0.6375	0.99	0.16	6
25	60	0.616	0.991667	0.16	6
26	60	0.596154	0.993333	0.16	6
27	60	0.574074	0.993333	0.16	6
28	60	0.553571	0.993333	0.16	6
29	60	0.537931	0.995	0.16	6
30	60	0.52	0.995	0.16	6
1	60	0.4	0.0116667	0.01	7
2	60	0.35	0.02	0.01	7
3	60	0.433333	0.03	0.01	7
4	60	0.45	0.04	0.01	7
5	60	0.44	0.0516667	0.01	7
6	60	0.416667	0.0583333	0.01	7
7	60	0.4	0.0633333	0.01	7
8	60	0.3875	0.07	0.01	7
9	60	0.388889	0.0816667	0.01	7
10	60	0.4	0.09	0.01	7
11	60	0.372727	0.0916667	0.01	7
12	60	0.391667	0.105	0.01	7
13	60	0.392308	0.116667	0.01	7
14	60	0.392857	0.126667	0.01	7
15	60	0.386667	0.131667	0.01	7
16	60	0.3875	0.138333	0.01	7
17	60	0.388235	0.145	0.01	7
18	60	0.394444	0.158333	0.01	7
19	60	0.389474	0.163333	0.01	7
20	60	0.4	0.18	0.01	7
21	60	0.4	0.191667	0.01	7
22	60	0.395455	0.198333	0.01	7
23	60	0.4	0.21	0.01	7
24	60	0.404167	0.221667	0.01	7
25	60	0.412	0.235	0.01	7
26	60	0.407692	0.243333	0.01	7
27	60	0.403704	0.248333	0.01	7
28	60	0.407143	0.258333	0.01	7
29	60	0.403448	0.263333	0.01	7
30	60	0.403333	0.271667	0.01	7
1	60	0.9	0.03	0.02	7
2	60	0.75	0.0483333	0.02	7
3	60	0.766667	0.0683333	0.02	7
4	60	0.8	0.09	0.02	7
5	60	0.78	0.106667	0.02	7
6	60	0.75	0.12	0.02	7
7	60	0.714286	0.13	0.02	7
8	60	0.6875	0.14	0.02	7
9	60	0.7	0.155	0.02	7
10	60	0.68	0.163333	0.02	7
11	60	0.672727	0.176667	0.02	7
12	60	0.675	0.195	0.02	7
13	60	0.684615	0.228333	0.02	7
14	60	0.678571	0.248333	0.02	7
15	60	0.653333	0.258333	0.02	7
16	60	0.65	0.268333	0.02	7
17	60	0.635294	0.28	0.02	7
18	60	0.638889	0.296667	0.02	7
19	60	0.631579	0.315	0.02	7
20	60	0.64	0.341667	0.02	7
21	60	0.633333	0.351667	0.02	7
22	60	0.627273	0.36	0.02	7
23	60	0.613043	0.366667	0.02	7
24	60	0.6125	0.378333	0.02	7
25	60	0.608	0.388333	0.02	7
26	60	0.6	0.396667	0.02	7
27	60	0.581481	0.398333	0.02	7
28	60	0.585714	0.415	0.02	7
29	60	0.582759	0.425	0.02	7
30	60	0.586667	0.44	0.02	7
1	60	1	0.0566667	0.04	7
2	60	1	0.0983333	0.04	7
3	60	0.966667	0.128333	0.04	7
4	60	0.9	0.156667	0.04	7
5	60	0.88	0.196667	0.04	7
6	60	0.866667	0.228333	0.04	7
7	60	0.857143	0.255	0.04	7
8	60	0.875	0.286667	0.04	7
9	60	0.888889	0.318333	0.04	7
10	60	0.87	0.348333	0.04	7
11	60	0.881818	0.38	0.04	7
12	60	0.866667	0.398333	0.04	7
13	60	0.853846	0.418333	0.04	7
14	60	0.835714	0.445	0.04	7
15	60	0.84	0.478333	0.04	7
16	60	0.825	0.496667	0.04	7
17	60	0.829412	0.526667	0.04	7
18	60	0.833333	0.551667	0.04	7
19	60	0.836842	0.581667	0.04	7
20	60	0.835	0.598333	0.04	7
21	60	0.828571	0.618333	0.04	7
22	60	0.809091	0.626667	0.04	7
23	60	0.804348	0.641667	0.04	7
24	60	0.804167	0.663333	0.04	7
25	60	0.796	0.678333	0.04	7
26	60	0.792308	0.695	0.04	7
27	60	0.774074	0.7	0.04	7
28	60	0.767857	0.713333	0.04	7
29	60	0.762069	0.726667	0.04	7
30	60	0.75	0.736667	0.04	7
1	60	0.9	0.0483333	0.08	7
2	60	0.95	0.138333	0.08	7
3	60	0.966667	0.203333	0.08	7
4	60	0.95	0.278333	0.08	7
5	60	0.96	0.326667	0.08	7
6	60	0.966667	0.391667	0.08	7
7	60	0.957143	0.445	0.08	7
8	60	0.95	0.48	0.08	7
9	60	0.944444	0.523333	0.08	7
10	60	0.94	0.561667	0.08	7
11	60	0.945455	0.603333	0.08	7
12	60	0.941667	0.636667	0.08	7
13	60	0.930769	0.666667	0.08	7
14	60	0.921429	0.688333	0.08	7
15	60	0.913333	0.718333	0.08	7
16	60	0.88125	0.726667	0.08	7
17	60	0.882353	0.746667	0.08	7
18	60	0.872222	0.768333	0.08	7
19	60	0.857895	0.78	0.08	7
20	60	0.85	0.798333	0.08	7
21	60	0.833333	0.808333	0.08	7
22	60	0.818182	0.82	0.08	7
23	60	0.813043	0.846667	0.08	7
24	60	0.8	0.86	0.08	7
25	60	0.8	0.878333	0.08	7
26	60	0.773077	0.881667	0.08	7
27	60	0.759259	0.89	0.08	7
28	60	0.75	0.9	0.08	7
29	60	0.737931	0.906667	0.08	7
30	60	0.73	0.92	0.08	7
1	60	1	0.158333	0.16	7
2	60	1	0.315	0.16	7
3	60	1	0.446667	0.16	7
4	60	1	0.533333	0.16	7
5	60	1	0.623333	0.16	7
6	60	1	0.671667	0.16	7
7	60	0.985714	0.71	0.16	7
8	60	0.9625	0.751667	0.16	7
9	60	0.966667	0.791667	0.16	7
10	60	0.95	0.82	0.16	7
11	60	0.936364	0.845	0.16	7
12	60	0.908333	0.86	0.16	7
13	60	0.892308	0.881667	0.16	7
14	60	0.878571	0.901667	0.16	7
15	60	0.86	0.915	0.16	7
16	60	0.85	0.928333	0.16	7
17	60	0.835294	0.941667	0.16	7
18	60	0.805556	0.948333	0.16	7
19	60	0.784211	0.955	0.16	7
20	60	0.765	0.961667	0.16	7
21	60	0.742857	0.97	0.16	7
22	60	0.722727	0.975	0.16	7
23	60	0.704348	0.981667	0.16	7
24	60	0.675	0.981667	0.16	7
25	60	0.652	0.983333	0.16	7
26	60	0.630769	0.986667	0.16	7
27	60	0.614815	0.99	0.16	7
28	60	0.592857	0.99	0.16	7
29	60	0.57931	0.993333	0.16	7
30	60	0.566667	0.996667	0.16	7
1	60	0.4	0.00833333	0.01	8
2	60	0.4	0.0183333	0.01	8
3	60	0.466667	0.03	0.01	8
4	60	0.4	0.0333333	0.01	8
5	60	0.4	0.0416667	0.01	8
6	60	0.433333	0.0533333	0.01	8
7	60	0.442857	0.0633333	0.01	8
8	60	0.45	0.0766667	0.01	8
9	60	0.433333	0.085	0.01	8
10	60	0.43	0.0916667	0.01	8
11	60	0.418182	0.1	0.01	8
12	60	0.4	0.105	0.01	8
13	60	0.407692	0.115	0.01	8
14	60	0.421429	0.125	0.01	8
15	60	0.44	0.141667	0.01	8
16	60	0.44375	0.151667	0.01	8
17	60	0.447059	0.161667	0.01	8
18	60	0.433333	0.165	0.01	8
19	60	0.426316	0.173333	0.01	8
20	60	0.42	0.178333	0.01	8
21	60	0.42381	0.188333	0.01	8
22	60	0.440909	0.21	0.01	8
23	60	0.430435	0.215	0.01	8
24	60	0.433333	0.225	0.01	8
25	60	0.444	0.24	0.01	8
26	60	0.446154	0.25	0.01	8
27	60	0.437037	0.256667	0.01	8
28	60	0.425	0.258333	0.01	8
29	60	0.417241	0.261667	0.01	8
30	60	0.413333	0.268333	0.01	8
1	60	0.7	0.02	0.02	8
2	60	0.65	0.0333333	0.02	8
3	60	0.633333	0.0483333	0.02	8
4	60	0.6	0.0666667	0.02	8
5	60	0.6	0.085	0.02	8
6	60	0.6	0.106667	0.02	8
7	60	0.614286	0.12	0.02	8
8	60	0.6375	0.145	0.02	8
9	60	0.622222	0.155	0.02	8
10	60	0.61	0.165	0.02	8
11	60	0.627273	0.193333	0.02	8
12	60	0.616667	0.208333	0.02	8
13	60	0.6	0.22	0.02	8
14	60	0.585714	0.233333	0.02	8
15	60	0.586667	0.245	0.02	8
16	60	0.575	0.255	0.02	8
17	60	0.570588	0.266667	0.02	8
18	60	0.566667	0.275	0.02	8
19	60	0.563158	0.283333	0.02	8
20	60	0.56	0.291667	0.02	8
21	60	0.542857	0.296667	0.02	8
22	60	0.55	0.316667	0.02	8
23	60	0.556522	0.33	0.02	8
24	60	0.55	0.336667	0.02	8
25	60	0.548	0.351667	0.02	8
26	60	0.55	0.363333	0.02	8
27	60	0.551852	0.378333	0.02	8
28	60	0.546429	0.388333	0.02	8
29	60	0.544828	0.396667	0.02	8
30	60	0.54	0.403333	0.02	8
1	60	0.8	0.025	0.04	8
2	60	0.85	0.0666667	0.04	8
3	60	0.9	0.0933333	0.04	8
4	60	0.925	0.126667	0.04	8
5	60	0.92	0.165	0.04	8
6	60	0.933333	0.198333	0.04	8
7	60	0.928571	0.231667	0.04	8
8	60	0.9	0.271667	0.04	8
9	60	0.888889	0.295	0.04	8
10	60	0.88	0.315	0.04	8
11	60	0.854545	0.335	0.04	8
12	60	0.841667	0.355	0.04	8
13	60	0.846154	0.375	0.04	8
14	60	0.835714	0.395	0.04	8
15	60	0.813333	0.42	0.04	8
16	60	0.8125	0.443333	0.04	8
17	60	0.811765	0.468333	0.04	8
18	60	0.811111	0.495	0.04	8
19	60	0.8	0.511667	0.04	8
20	60	0.795	0.531667	0.04	8
21	60	0.790476	0.548333	0.04	8
22	60	0.786364	0.58	0.04	8
23	60	0.782609	0.601667	0.04	8
24	60	0.770833	0.611667	0.04	8
25	60	0.76	0.626667	0.04	8
26	60	0.761538	0.645	0.04	8
27	60	0.748148	0.651667	0.04	8
28	60	0.746429	0.671667	0.04	8
29	60	0.744828	0.686667	0.04	8
30	60	0.736667	0.696667	0.04	8
1	60	1	0.0833333	0.08	8
2	60	1	0.151667	0.08	8
3	60	1	0.206667	0.08	8
4	60	1	0.283333	0.08	8
5	60	1	0.351667	0.08	8
6	60	1	0.393333	0.08	8
7	60	0.985714	0.421667	0.08	8
8	60	0.975	0.458333	0.08	8
9	60	0.966667	0.508333	0.08	8
10	60	0.96	0.548333	0.08	8
11	60	0.963636	0.591667	0.08	8
12	60	0.95	0.635	0.08	8
13	60	0.946154	0.671667	0.08	8
14	60	0.942857	0.698333	0.08	8
15	60	0.926667	0.715	0.08	8
16	60	0.91875	0.738333	0.08	8
17	60	0.905882	0.756667	0.08	8
18	60	0.905556	0.781667	0.08	8
19	60	0.889474	0.795	0.08	8
20	60	0.86	0.801667	0.08	8
21	60	0.866667	0.825	0.08	8
22	60	0.859091	0.84	0.08	8
23	60	0.83913	0.851667	0.08	8
24	60	0.833333	0.87	0.08	8
25	60	0.82	0.881667	0.08	8
26	60	0.796154	0.885	0.08	8
27	60	0.777778	0.891667	0.08	8
28	60	0.764286	0.903333	0.08	8
29	60	0.755172	0.911667	0.08	8
30	60	0.736667	0.915	0.08	8
1	60	1	0.143333	0.16	8
2	60	1	0.293333	0.16	8
3	60	1	0.43	0.16	8
4	60	1	0.518333	0.16	8
5	60	1	0.59	0.16	8
6	60	0.983333	0.646667	0.16	8
7	60	0.985714	0.716667	0.16	8
8	60	0.9625	0.758333	0.16	8
9	60	0.944444	0.783333	0.16	8
10	60	0.95	0.833333	0.16	8
11	60	0.936364	0.86	0.16	8
12	60	0.891667	0.873333	0.16	8
13	60	0.869231	0.888333	0.16	8
14	60	0.85	0.901667	0.16	8
15	60	0.826667	0.918333	0.16	8
16	60	0.8	0.925	0.16	8
17	60	0.788235	0.938333	0.16	8
18	60	0.777778	0.95	0.16	8
19	60	0.747368	0.953333	0.16	8
20	60	0.73	0.961667	0.16	8
21	60	0.709524	0.966667	0.16	8
22	60	0.686364	0.97	0.16	8
23	60	0.669565	0.975	0.16	8
24	60	0.645833	0.978333	0.16	8
25	60	0.636	0.985	0.16	8
26	60	0.623077	0.99	0.16	8
27	60	0.6	0.99	0.16	8
28	60	0.582143	0.991667	0.16	8
29	60	0.562069	0.991667	0.16	8
30	60	0.543333	0.991667	0.16	8
1	60	0.6	0.0183333	0.01	9
2	60	0.55	0.0266667	0.01	9
3	60	0.566667	0.0433333	0.01	9
4	60	0.575	0.0583333	0.01	9
5	60	0.48	0.06	0.01	9
6	60	0.483333	0.0716667	0.01	9
7	60	0.457143	0.0783333	0.01	9
8	60	0.475	0.09	0.01	9
9	60	0.466667	0.1	0.01	9
10	60	0.47	0.111667	0.01	9
11	60	0.472727	0.128333	0.01	9
12	60	0.45	0.135	0.01	9
13	60	0.438462	0.141667	0.01	9
14	60	0.442857	0.153333	0.01	9
15	60	0.446667	0.161667	0.01	9
16	60	0.44375	0.171667	0.01	9
17	60	0.458824	0.19	0.01	9
18	60	0.466667	0.203333	0.01	9
19	60	0.463158	0.215	0.01	9
20	60	0.465	0.228333	0.01	9
21	60	0.457143	0.235	0.01	9
22	60	0.459091	0.243333	0.01	9
23	60	0.456522	0.25	0.01	9
24	60	0.4625	0.261667	0.01	9
25	60	0.456	0.266667	0.01	9
26	60	0.45	0.275	0.01	9
27	60	0.444444	0.283333	0.01	9
28	60	0.435714	0.286667	0.01	9
29	60	0.434483	0.296667	0.01	9
30	60	0.43	0.31	0.01	9
1	60	0.8	0.0216667	0.02	9
2	60	0.7	0.0333333	0.02	9
3	60	0.6	0.04	0.02	9
4	60	0.675	0.06	0.02	9
5	60	0.64	0.075	0.02	9
6	60	0.666667	0.0933333	0.02	9
7	60	0.685714	0.113333	0.02	9
8	60	0.7	0.133333	0.02	9
9	60	0.711111	0.161667	0.02	9
10	60	0.68	0.168333	0.02	9
11	60	0.681818	0.183333	0.02	9
12	60	0.675	0.203333	0.02	9
13	60	0.661538	0.22	0.02	9
14	60	0.642857	0.23	0.02	9
15	60	0.653333	0.245	0.02	9
16	60	0.64375	0.253333	0.02	9
17	60	0.641176	0.266667	0.02	9
18	60	0.638889	0.281667	0.02	9
19	60	0.626316	0.295	0.02	9
20	60	0.62	0.305	0.02	9
21	60	0.604762	0.31	0.02	9
22	60	0.609091	0.323333	0.02	9
23	60	0.604348	0.333333	0.02	9
24	60	0.604167	0.351667	0.02	9
25	60	0.596	0.36	0.02	9
26	60	0.592308	0.37	0.02	9
27	60	0.585185	0.378333	0.02	9
28	60	0.582143	0.396667	0.02	9
29	60	0.589655	0.415	0.02	9
30	60	0.59	0.426667	0.02	9
1	60	1	0.045	0.04	9
2	60	0.95	0.0933333	0.04	9
3	60	0.9	0.126667	0.04	9
4	60	0.9	0.163333	0.04	9
5	60	0.88	0.196667	0.04	9
6	60	0.9	0.24	0.04	9
7	60	0.914286	0.276667	0.04	9
8	60	0.9	0.306667	0.04	9
9	60	0.888889	0.335	0.04	9
10	60	0.89	0.36	0.04	9
11	60	0.881818	0.388333	0.04	9
12	60	0.875	0.413333	0.04	9
13	60	0.869231	0.436667	0.04	9
14	60	0.871429	0.461667	0.04	9
15	60	0.846667	0.475	0.04	9
16	60	0.8375	0.496667	0.04	9
17	60	0.811765	0.513333	0.04	9
18	60	0.811111	0.536667	0.04	9
19	60	0.8	0.553333	0.04	9
20	60	0.8	0.575	0.04	9
21	60	0.790476	0.588333	0.04	9
22	60	0.781818	0.605	0.04	9
23	60	0.773913	0.625	0.04	9
24	60	0.758333	0.633333	0.04	9
25	60	0.744	0.641667	0.04	9
26	60	0.742308	0.663333	0.04	9
27	60	0.733333	0.675	0.04	9
28	60	0.717857	0.681667	0.04	9
29	60	0.710345	0.693333	0.04	9
30	60	0.703333	0.705	0.04	9
1	60	1	0.09	0.08	9
2	60	1	0.185	0.08	9
3	60	1	0.256667	0.08	9
4	60	0.975	0.311667	0.08	9
5	60	0.98	0.37	0.08	9
6	60	0.983333	0.42	0.08	9
7	60	0.985714	0.475	0.08	9
8	60	0.9875	0.526667	0.08	9
9	60	0.988889	0.591667	0.08	9
10	60	0.98	0.626667	0.08	9
11	60	0.972727	0.656667	0.08	9
12	60	0.966667	0.685	0.08	9
13	60	0.953846	0.7	0.08	9
14	60	0.907143	0.713333	0.08	9
15	60	0.893333	0.735	0.08	9
16	60	0.88125	0.76	0.08	9
17	60	0.864706	0.781667	0.08	9
18	60	0.855556	0.795	0.08	9
19	60	0.847368	0.813333	0.08	9
20	60	0.835	0.826667	0.08	9
21	60	0.814286	0.836667	0.08	9
22	60	0.809091	0.851667	0.08	9
23	60	0.808696	0.873333	0.08	9
24	60	0.795833	0.885	0.08	9
25	60	0.78	0.891667	0.08	9
26	60	0.769231	0.905	0.08	9
27	60	0.751852	0.915	0.08	9
28	60	0.746429	0.925	0.08	9
29	60	0.731034	0.93	0.08	9
30	60	0.726667	0.94	0.08	9
1	60	1	0.133333	0.16	9
2	60	1	0.273333	0.16	9
3	60	1	0.41	0.16	9
4	60	1	0.52	0.16	9
5	60	1	0.598333	0.16	9
6	60	1	0.648333	0.16	9
7	60	0.985714	0.703333	0.16	9
8	60	0.9875	0.748333	0.16	9
9	60	0.977778	0.79	0.16	9
10	60	0.96	0.818333	0.16	9
11	60	0.963636	0.848333	0.16	9
12	60	0.95	0.871667	0.16	9
13	60	0.930769	0.886667	0.16	9
14	60	0.921429	0.905	0.16	9
15	60	0.893333	0.916667	0.16	9
16	60	0.86875	0.925	0.16	9
17	60	0.858824	0.943333	0.16	9
18	60	0.822222	0.946667	0.16	9
19	60	0.794737	0.953333	0.16	9
20	60	0.775	0.96	0.16	9
21	60	0.747619	0.963333	0.16	9
22	60	0.740909	0.975	0.16	9
23	60	0.708696	0.975	0.16	9
24	60	0.695833	0.983333	0.16	9
25	60	0.68	0.99	0.16	9
26	60	0.653846	0.99	0.16	9
27	60	0.633333	0.991667	0.16	9
28	60	0.621429	0.996667	0.16	9
29	60	0.6	0.996667	0.16	9
30	60	0.58	0.996667	0.16	9

## Sheet: S5 predited crosshyb by insert 
insert_length	seqeunce	free_energy_diff	correct_frac
1	TATGAGGACGAA{insert}TCTCCCGCTTATA	-3.16658	0.95627
1	GGTCTTGACAAA{insert}CGTGTGCTTGTAC	-3.43961	0.921901
1	GTTTATCGGGCG{insert}TGGTGCTCGCATA	-3.43986	0.93768
1	CCGATGTTGACG{insert}GACTAATCCTGAC	-3.81013	0.962211
1	TAGTAGTTCAGA{insert}CGCCGTTAAGCGC	-3.42919	0.957968
1	CCGTACCTAGAT{insert}ACACTCAATTTGT	-3.3256	0.974421
1	GGGGTTCCGTTT{insert}TACATTCCAGGAA	-3.24301	0.960493
1	TATCCCGTGAAG{insert}CTTGAGTGGAATC	-3.70632	0.953187
1	CTGACGTGTGAG{insert}GCGCTAGAGCATA	-3.81566	0.982815
1	GGTATGGCACGC{insert}CTAATCTGGACAC	-3.81444	0.98728
1	GGATGCATGATC{insert}TAGGGCCTCGTCT	-3.53236	0.979052
1	GAGGTCTTTCAT{insert}GCGTATAGTCACA	-3.62456	0.972852
1	GATTCAATATGT{insert}GTCGTCTATCCTC	-3.62867	0.971328
1	GGTAACTGCGCA{insert}TAGTTGGCTCTAT	-3.16201	0.949682
1	GCGTTTAAGGTC{insert}ACATCGCATGAAT	-3.62229	0.979398
1	GCCCGGGAAGTG{insert}TGAGGATATACCC	-3.44678	0.959891
1	GCTCTTAAAACT{insert}GGTATCACCTGAC	-3.63003	0.962023
1	GGGTGGTTAGTG{insert}ATTTGCCCGTCAC	-3.52204	0.978805
1	TAGTTGGTGGGT{insert}TTCCCTACCGTGT	-3.25703	0.950066
1	GGTACAGTAAGT{insert}GAGAATCCTCTCT	-3.62184	0.974993
1	GGTTCTAAGTTT{insert}AGCGTAGCCGGTT	-3.33077	0.962621
1	CTTTAGGTGGGT{insert}GCGATTGCCAGTT	-3.62623	0.955681
1	GCCACCTTAACA{insert}CGCGATGATATTG	-3.43947	0.952758
1	GCTATTACGAGC{insert}GCTTGGATCCCGT	-3.9207	0.986261
1	TATGTTGTGCCT{insert}TACGCCTCGATTA	-3.24465	0.96512
1	TTAACCGAACTG{insert}ACGGCCATCAAGG	-3.52507	0.969137
1	GGGTACATGCGC{insert}CTTACTCCTTGTG	-3.81514	0.977995
1	TTCTATTCTAAG{insert}CCGGCGGTCATAT	-3.70297	0.917382
1	GCTTGATGCTTT{insert}ACAAGATCGCGTT	-3.32852	0.963021
1	TCCAAGTTAGCT{insert}TACTCCATGCCCC	-3.24434	0.96226
1	AGAACTATTTCC{insert}TGGCTGTTACGCG	-3.55229	0.967823
1	TCGGTTTCAAGG{insert}ATGATCCGCGCTT	-3.51436	0.964445
1	AGAGACTGCCCG{insert}ACACATCTTAGTG	-3.51681	0.974312
1	CTGTTAATTAGG{insert}CTCGGTCGGCCTA	-3.70301	0.97409
1	AGGTAGTCCTAT{insert}GCGGGCTTTCTCT	-3.62206	0.978984
1	GGCTTGGACTAT{insert}AGTCATCGCGTTT	-3.32626	0.975621
1	CACTGTTTAACA{insert}AGCCCGTCAGTAG	-3.25674	0.976929
1	ACGTCGTATTAT{insert}ACCCGCCATGGAA	-3.32294	0.977216
1	TGCTTAATTTAC{insert}GACCGATGCTGCG	-3.91678	0.983846
1	TCCATAGATTTC{insert}TCCGTGAGTCTTT	-3.53592	0.974564
1	GTGCCGCAGACA{insert}TTGCATACGATAT	-3.17584	0.960007
1	GCAGGTCCTAAC{insert}CCGCAACCATTTA	-3.8171	0.982797
1	TGCACCGTTCAT{insert}ATGTTATCGGGAC	-3.32466	0.974043
1	AGAGACTTACAC{insert}CCGTAGACGTCGG	-3.81746	0.97549
1	ATAAAAGAAACC{insert}CTCCGCATTGTGT	-3.81872	0.96966
1	GGTCCCATCCGA{insert}GCAGATTTGACTC	-3.54019	0.974162
1	ATGAGCTGTCTC{insert}GAACCGAAGGCAC	-3.91266	0.987246
1	TCGGGCGGTTCA{insert}ACTTACTGGTAGA	-3.25522	0.964391
1	GGGGAAATAACG{insert}GATGCGCTCTTGA	-3.80963	0.986803
1	ACTTCTTCTCGG{insert}TCGCATGAGGCTG	-3.42908	0.963362
1	GGATACATATAC{insert}GCTCGTCGGGACT	-3.92274	0.98568
1	CCGGGAAGTGTC{insert}ATAACTTGAAGCG	-3.61795	0.980777
1	CTCAGCCTGCCT{insert}CGCTTCTGATATT	-3.51995	0.959112
1	AGGGCCAAGTCG{insert}ACCTAGATGGCTA	-3.51693	0.971551
1	GGTAGGGCTACT{insert}GTTATCCTCCGTC	-3.63195	0.975411
1	CGTACGGCTGGA{insert}GAGCTGTATGTGG	-3.53729	0.978508
1	ACAGGTTGTATT{insert}ACTTCGCGCCTTG	-3.32738	0.974971
1	CTGGGCTCATTA{insert}CAAGTGTTGCATA	-3.4295	0.939742
1	CTAAGTGGCGCC{insert}GATTGTTTGTCCA	-3.91957	0.984936
1	GTATATTTTGCT{insert}CCCGGCGACGAGA	-3.51908	0.966905
1	GCAATTTGCGCT{insert}TGTTCGGCATAGC	-3.25822	0.959665
1	GAGTCGAATATC{insert}CACCACCGTATGG	-3.81685	0.964742
1	TTGTGGTTTGGG{insert}TCCTCAGAGGAGA	-3.42869	0.961745
1	GGTACCTAGTCT{insert}CGTAATCATAGGA	-3.51937	0.964611
1	GCGGCATGATCT{insert}ACCTTAAAGCTTG	-3.32959	0.975557
1	CCGGCGCAGAAG{insert}TTTGAACGAAAAG	-3.44116	0.970355
1	ATGCACTATTTT{insert}ACGTATCCCGTGC	-3.32555	0.976639
1	GATAGGGTGACT{insert}GCTTTCGCGTACA	-3.62865	0.9664
1	TATCTGGTAGAC{insert}ATCTCGGCACAGA	-3.62803	0.98358
1	TCGGGGTGCAAT{insert}AATCACTAGTGCT	-3.32617	0.977064
1	TAGTTCTGGCTA{insert}TACACACTTCGGG	-3.14961	0.943366
1	GCATAGAGTTAC{insert}CCGATGGATTCGA	-3.81641	0.977546
1	GTTCATGGTACA{insert}GGCTTCTTTACGG	-3.55212	0.968306
1	CGATCTCGGGCC{insert}TGGGTTTTGAGTA	-3.55268	0.976078
1	ATTATTCGTGAC{insert}CCAACTCATCAGG	-3.8174	0.976938
1	CTGAATGGTGAA{insert}TAATGCGTTCGCC	-3.16184	0.972857
1	GCTATTAGTTGC{insert}TACCCCAAGAATC	-3.53588	0.977206
1	AGAAAGTCTTGG{insert}ATACACGGCCGGG	-3.51216	0.979605
1	GTGTGTTCCTAT{insert}GCACAATTTCATA	-3.6219	0.981614
1	TACATGGTAGGG{insert}GTCTCCGAACCGT	-3.81717	0.983432
1	TAGGGATAACTT{insert}TCCTCCCACTTGG	-3.24771	0.917077
1	TCTGGTGTCTCA{insert}CCCATGGGATGTC	-3.43872	0.977251
1	TAACGATTTTCT{insert}CGCGGGAGTTTCG	-3.51899	0.980894
1	CGAGCCTGGTTA{insert}GCGCCTACAAGAG	-3.53486	0.940083
1	CGTAGTAAGATA{insert}TGTAGTCCACGTC	-3.15851	0.968689
1	TGTTAGTTGCCC{insert}CATATCTTTACGC	-3.82474	0.975726
1	GCTGGATTGTGA{insert}TTGTCCGGATCCG	-3.16671	0.961181
1	GGGAGGACTGCG{insert}GTTCAGCTTACAA	-3.81809	0.977374
1	GCGTAGGTCTAG{insert}TTCAGATTCTATA	-3.44143	0.956944
1	GTCTACGTGGTT{insert}CTATACCATTCGG	-3.51928	0.965829
1	AGGCTTTACTAC{insert}AATGCGTGGGCTC	-3.62766	0.981333
1	AGCTTGCTGTAT{insert}GGGTCATGTTCCT	-3.62483	0.976723
1	TGCTCTAAAGAC{insert}GCGAGGACTACCT	-3.92457	0.98373
1	TGTACATGTCAT{insert}ACTCAAGGCTTTA	-3.32579	0.976466
1	TTGACATGTACG{insert}CCATTTGGGTCGC	-3.7027	0.981375
1	GCAATTCAGTAC{insert}GATCGTGTAGCGG	-3.91925	0.980599
1	CGCTGTCCAAAG{insert}GTTCTTCGTAACG	-3.81898	0.973735
1	TTAGACGAGCAG{insert}GTTTCTTGCCTAT	-3.81955	0.985137
1	TCGTTTGGAGCC{insert}GTTCACACATGAA	-3.9278	0.971328
1	CTGATCAACTTG{insert}CGCCCAGCGTTAT	-3.71233	0.925877
2	TATGAGGACGAA{insert}TCTCCCGCTTATA	-4.63599	0.961406
2	GGTCTTGACAAA{insert}CGTGTGCTTGTAC	-4.77347	0.971423
2	GTTTATCGGGCG{insert}TGGTGCTCGCATA	-4.49975	0.941484
2	CCGATGTTGACG{insert}GACTAATCCTGAC	-4.69704	0.97448
2	TAGTAGTTCAGA{insert}CGCCGTTAAGCGC	-4.83287	0.945463
2	CCGTACCTAGAT{insert}ACACTCAATTTGT	-4.3587	0.958505
2	GGGGTTCCGTTT{insert}TACATTCCAGGAA	-4.65284	0.969523
2	TATCCCGTGAAG{insert}CTTGAGTGGAATC	-5.13709	0.964362
2	CTGACGTGTGAG{insert}GCGCTAGAGCATA	-4.81451	0.969227
2	GGTATGGCACGC{insert}CTAATCTGGACAC	-4.78858	0.966068
2	GGATGCATGATC{insert}TAGGGCCTCGTCT	-4.8939	0.981254
2	GAGGTCTTTCAT{insert}GCGTATAGTCACA	-4.64236	0.965765
2	GATTCAATATGT{insert}GTCGTCTATCCTC	-4.69676	0.97307
2	GGTAACTGCGCA{insert}TAGTTGGCTCTAT	-4.14027	0.96524
2	GCGTTTAAGGTC{insert}ACATCGCATGAAT	-4.98025	0.985401
2	GCCCGGGAAGTG{insert}TGAGGATATACCC	-4.69312	0.975931
2	GCTCTTAAAACT{insert}GGTATCACCTGAC	-5.00574	0.972926
2	GGGTGGTTAGTG{insert}ATTTGCCCGTCAC	-4.6227	0.979776
2	TAGTTGGTGGGT{insert}TTCCCTACCGTGT	-4.24042	0.937982
2	GGTACAGTAAGT{insert}GAGAATCCTCTCT	-4.83373	0.98329
2	GGTTCTAAGTTT{insert}AGCGTAGCCGGTT	-4.36857	0.967885
2	CTTTAGGTGGGT{insert}GCGATTGCCAGTT	-4.92523	0.980993
2	GCCACCTTAACA{insert}CGCGATGATATTG	-4.90849	0.949074
2	GCTATTACGAGC{insert}GCTTGGATCCCGT	-5.22877	0.98591
2	TATGTTGTGCCT{insert}TACGCCTCGATTA	-4.46514	0.979409
2	TTAACCGAACTG{insert}ACGGCCATCAAGG	-4.77848	0.980558
2	GGGTACATGCGC{insert}CTTACTCCTTGTG	-5.12422	0.962945
2	TTCTATTCTAAG{insert}CCGGCGGTCATAT	-4.94296	0.934413
2	GCTTGATGCTTT{insert}ACAAGATCGCGTT	-4.40792	0.976235
2	TCCAAGTTAGCT{insert}TACTCCATGCCCC	-4.51313	0.973125
2	AGAACTATTTCC{insert}TGGCTGTTACGCG	-4.88028	0.968254
2	TCGGTTTCAAGG{insert}ATGATCCGCGCTT	-4.50025	0.961699
2	AGAGACTGCCCG{insert}ACACATCTTAGTG	-4.41056	0.975118
2	CTGTTAATTAGG{insert}CTCGGTCGGCCTA	-5.08338	0.95564
2	AGGTAGTCCTAT{insert}GCGGGCTTTCTCT	-4.48712	0.965898
2	GGCTTGGACTAT{insert}AGTCATCGCGTTT	-4.27442	0.969643
2	CACTGTTTAACA{insert}AGCCCGTCAGTAG	-4.82928	0.962289
2	ACGTCGTATTAT{insert}ACCCGCCATGGAA	-4.48051	0.96555
2	TGCTTAATTTAC{insert}GACCGATGCTGCG	-5.17984	0.975046
2	TCCATAGATTTC{insert}TCCGTGAGTCTTT	-4.74485	0.975454
2	GTGCCGCAGACA{insert}TTGCATACGATAT	-4.64539	0.958329
2	GCAGGTCCTAAC{insert}CCGCAACCATTTA	-4.80134	0.9711
2	TGCACCGTTCAT{insert}ATGTTATCGGGAC	-4.49436	0.961715
2	AGAGACTTACAC{insert}CCGTAGACGTCGG	-5.03354	0.965939
2	ATAAAAGAAACC{insert}CTCCGCATTGTGT	-4.70937	0.960099
2	GGTCCCATCCGA{insert}GCAGATTTGACTC	-5.01596	0.968213
2	ATGAGCTGTCTC{insert}GAACCGAAGGCAC	-4.5261	0.973016
2	TCGGGCGGTTCA{insert}ACTTACTGGTAGA	-4.44334	0.95548
2	GGGGAAATAACG{insert}GATGCGCTCTTGA	-4.84452	0.975989
2	ACTTCTTCTCGG{insert}TCGCATGAGGCTG	-5.00331	0.964784
2	GGATACATATAC{insert}GCTCGTCGGGACT	-5.11144	0.981727
2	CCGGGAAGTGTC{insert}ATAACTTGAAGCG	-4.71058	0.975967
2	CTCAGCCTGCCT{insert}CGCTTCTGATATT	-4.648	0.952808
2	AGGGCCAAGTCG{insert}ACCTAGATGGCTA	-4.72185	0.968945
2	GGTAGGGCTACT{insert}GTTATCCTCCGTC	-4.86764	0.973351
2	CGTACGGCTGGA{insert}GAGCTGTATGTGG	-4.77015	0.979579
2	ACAGGTTGTATT{insert}ACTTCGCGCCTTG	-4.60911	0.978061
2	CTGGGCTCATTA{insert}CAAGTGTTGCATA	-4.59484	0.950206
2	CTAAGTGGCGCC{insert}GATTGTTTGTCCA	-5.13996	0.985841
2	GTATATTTTGCT{insert}CCCGGCGACGAGA	-4.62574	0.952571
2	GCAATTTGCGCT{insert}TGTTCGGCATAGC	-4.48993	0.967853
2	GAGTCGAATATC{insert}CACCACCGTATGG	-4.80713	0.960676
2	TTGTGGTTTGGG{insert}TCCTCAGAGGAGA	-5.00262	0.972552
2	GGTACCTAGTCT{insert}CGTAATCATAGGA	-4.66352	0.965904
2	GCGGCATGATCT{insert}ACCTTAAAGCTTG	-4.67681	0.968146
2	CCGGCGCAGAAG{insert}TTTGAACGAAAAG	-4.74152	0.976691
2	ATGCACTATTTT{insert}ACGTATCCCGTGC	-4.85701	0.977537
2	GATAGGGTGACT{insert}GCTTTCGCGTACA	-4.79484	0.97524
2	TATCTGGTAGAC{insert}ATCTCGGCACAGA	-4.97033	0.984636
2	TCGGGGTGCAAT{insert}AATCACTAGTGCT	-4.29835	0.963894
2	TAGTTCTGGCTA{insert}TACACACTTCGGG	-4.52452	0.961082
2	GCATAGAGTTAC{insert}CCGATGGATTCGA	-4.90857	0.974632
2	GTTCATGGTACA{insert}GGCTTCTTTACGG	-4.57347	0.972358
2	CGATCTCGGGCC{insert}TGGGTTTTGAGTA	-4.61624	0.9701
2	ATTATTCGTGAC{insert}CCAACTCATCAGG	-4.75017	0.965074
2	CTGAATGGTGAA{insert}TAATGCGTTCGCC	-4.39276	0.957112
2	GCTATTAGTTGC{insert}TACCCCAAGAATC	-4.81016	0.958267
2	AGAAAGTCTTGG{insert}ATACACGGCCGGG	-4.91754	0.979249
2	GTGTGTTCCTAT{insert}GCACAATTTCATA	-4.7395	0.974907
2	TACATGGTAGGG{insert}GTCTCCGAACCGT	-5.23131	0.983889
2	TAGGGATAACTT{insert}TCCTCCCACTTGG	-4.17092	0.923688
2	TCTGGTGTCTCA{insert}CCCATGGGATGTC	-4.68759	0.976248
2	TAACGATTTTCT{insert}CGCGGGAGTTTCG	-4.81416	0.963848
2	CGAGCCTGGTTA{insert}GCGCCTACAAGAG	-4.44294	0.96837
2	CGTAGTAAGATA{insert}TGTAGTCCACGTC	-4.4695	0.969571
2	TGTTAGTTGCCC{insert}CATATCTTTACGC	-4.99794	0.980788
2	GCTGGATTGTGA{insert}TTGTCCGGATCCG	-4.56156	0.967009
2	GGGAGGACTGCG{insert}GTTCAGCTTACAA	-5.19107	0.969804
2	GCGTAGGTCTAG{insert}TTCAGATTCTATA	-4.8439	0.971908
2	GTCTACGTGGTT{insert}CTATACCATTCGG	-4.86164	0.979078
2	AGGCTTTACTAC{insert}AATGCGTGGGCTC	-4.89838	0.956267
2	AGCTTGCTGTAT{insert}GGGTCATGTTCCT	-4.93152	0.980974
2	TGCTCTAAAGAC{insert}GCGAGGACTACCT	-5.32498	0.98642
2	TGTACATGTCAT{insert}ACTCAAGGCTTTA	-4.76552	0.979665
2	TTGACATGTACG{insert}CCATTTGGGTCGC	-5.08418	0.976469
2	GCAATTCAGTAC{insert}GATCGTGTAGCGG	-5.16441	0.985534
2	CGCTGTCCAAAG{insert}GTTCTTCGTAACG	-5.17138	0.983227
2	TTAGACGAGCAG{insert}GTTTCTTGCCTAT	-5.04663	0.98236
2	TCGTTTGGAGCC{insert}GTTCACACATGAA	-4.66741	0.974086
2	CTGATCAACTTG{insert}CGCCCAGCGTTAT	-5.18388	0.962067
3	TATGAGGACGAA{insert}TCTCCCGCTTATA	-6.11907	0.983268
3	GGTCTTGACAAA{insert}CGTGTGCTTGTAC	-6.06912	0.990894
3	GTTTATCGGGCG{insert}TGGTGCTCGCATA	-6.42079	0.99511
3	CCGATGTTGACG{insert}GACTAATCCTGAC	-6.17516	0.992072
3	TAGTAGTTCAGA{insert}CGCCGTTAAGCGC	-6.27888	0.986009
3	CCGTACCTAGAT{insert}ACACTCAATTTGT	-6.35394	0.983681
3	GGGGTTCCGTTT{insert}TACATTCCAGGAA	-6.44676	0.979229
3	TATCCCGTGAAG{insert}CTTGAGTGGAATC	-6.7879	0.995045
3	CTGACGTGTGAG{insert}GCGCTAGAGCATA	-5.97697	0.983524
3	GGTATGGCACGC{insert}CTAATCTGGACAC	-6.49779	0.991987
3	GGATGCATGATC{insert}TAGGGCCTCGTCT	-6.69103	0.996775
3	GAGGTCTTTCAT{insert}GCGTATAGTCACA	-6.85583	0.993066
3	GATTCAATATGT{insert}GTCGTCTATCCTC	-5.99312	0.990434
3	GGTAACTGCGCA{insert}TAGTTGGCTCTAT	-6.46382	0.995169
3	GCGTTTAAGGTC{insert}ACATCGCATGAAT	-5.80109	0.982894
3	GCCCGGGAAGTG{insert}TGAGGATATACCC	-5.74007	0.978423
3	GCTCTTAAAACT{insert}GGTATCACCTGAC	-5.94412	0.9894
3	GGGTGGTTAGTG{insert}ATTTGCCCGTCAC	-6.54375	0.989305
3	TAGTTGGTGGGT{insert}TTCCCTACCGTGT	-6.18893	0.977033
3	GGTACAGTAAGT{insert}GAGAATCCTCTCT	-6.61067	0.995051
3	GGTTCTAAGTTT{insert}AGCGTAGCCGGTT	-5.95547	0.981941
3	CTTTAGGTGGGT{insert}GCGATTGCCAGTT	-6.03107	0.989345
3	GCCACCTTAACA{insert}CGCGATGATATTG	-6.98461	0.995999
3	GCTATTACGAGC{insert}GCTTGGATCCCGT	-6.53558	0.993329
3	TATGTTGTGCCT{insert}TACGCCTCGATTA	-6.33038	0.968405
3	TTAACCGAACTG{insert}ACGGCCATCAAGG	-5.0583	0.9702
3	GGGTACATGCGC{insert}CTTACTCCTTGTG	-6.73533	0.979371
3	TTCTATTCTAAG{insert}CCGGCGGTCATAT	-7.10485	0.994749
3	GCTTGATGCTTT{insert}ACAAGATCGCGTT	-5.87929	0.988035
3	TCCAAGTTAGCT{insert}TACTCCATGCCCC	-5.97505	0.983546
3	AGAACTATTTCC{insert}TGGCTGTTACGCG	-6.51228	0.992586
3	TCGGTTTCAAGG{insert}ATGATCCGCGCTT	-5.83891	0.975426
3	AGAGACTGCCCG{insert}ACACATCTTAGTG	-6.06711	0.988529
3	CTGTTAATTAGG{insert}CTCGGTCGGCCTA	-6.47842	0.992913
3	AGGTAGTCCTAT{insert}GCGGGCTTTCTCT	-6.82327	0.991843
3	GGCTTGGACTAT{insert}AGTCATCGCGTTT	-6.23907	0.994057
3	CACTGTTTAACA{insert}AGCCCGTCAGTAG	-6.13559	0.992277
3	ACGTCGTATTAT{insert}ACCCGCCATGGAA	-6.29817	0.972637
3	TGCTTAATTTAC{insert}GACCGATGCTGCG	-6.84487	0.99686
3	TCCATAGATTTC{insert}TCCGTGAGTCTTT	-6.36454	0.995033
3	GTGCCGCAGACA{insert}TTGCATACGATAT	-5.4826	0.982583
3	GCAGGTCCTAAC{insert}CCGCAACCATTTA	-6.76546	0.991162
3	TGCACCGTTCAT{insert}ATGTTATCGGGAC	-6.30289	0.989177
3	AGAGACTTACAC{insert}CCGTAGACGTCGG	-6.67446	0.984079
3	ATAAAAGAAACC{insert}CTCCGCATTGTGT	-6.27776	0.987427
3	GGTCCCATCCGA{insert}GCAGATTTGACTC	-5.98776	0.984498
3	ATGAGCTGTCTC{insert}GAACCGAAGGCAC	-5.62042	0.972186
3	TCGGGCGGTTCA{insert}ACTTACTGGTAGA	-6.23119	0.991345
3	GGGGAAATAACG{insert}GATGCGCTCTTGA	-6.32896	0.984242
3	ACTTCTTCTCGG{insert}TCGCATGAGGCTG	-6.61366	0.977421
3	GGATACATATAC{insert}GCTCGTCGGGACT	-6.70404	0.984794
3	CCGGGAAGTGTC{insert}ATAACTTGAAGCG	-6.92509	0.997732
3	CTCAGCCTGCCT{insert}CGCTTCTGATATT	-5.91199	0.975173
3	AGGGCCAAGTCG{insert}ACCTAGATGGCTA	-6.84112	0.981112
3	GGTAGGGCTACT{insert}GTTATCCTCCGTC	-6.7981	0.988311
3	CGTACGGCTGGA{insert}GAGCTGTATGTGG	-6.01836	0.987384
3	ACAGGTTGTATT{insert}ACTTCGCGCCTTG	-6.31206	0.989262
3	CTGGGCTCATTA{insert}CAAGTGTTGCATA	-6.69875	0.988955
3	CTAAGTGGCGCC{insert}GATTGTTTGTCCA	-5.86418	0.983326
3	GTATATTTTGCT{insert}CCCGGCGACGAGA	-6.36663	0.979422
3	GCAATTTGCGCT{insert}TGTTCGGCATAGC	-6.09037	0.985691
3	GAGTCGAATATC{insert}CACCACCGTATGG	-6.74585	0.996888
3	TTGTGGTTTGGG{insert}TCCTCAGAGGAGA	-6.47454	0.989578
3	GGTACCTAGTCT{insert}CGTAATCATAGGA	-5.52133	0.981636
3	GCGGCATGATCT{insert}ACCTTAAAGCTTG	-6.61215	0.993836
3	CCGGCGCAGAAG{insert}TTTGAACGAAAAG	-7.07658	0.986769
3	ATGCACTATTTT{insert}ACGTATCCCGTGC	-5.48096	0.975932
3	GATAGGGTGACT{insert}GCTTTCGCGTACA	-6.07764	0.993334
3	TATCTGGTAGAC{insert}ATCTCGGCACAGA	-6.42579	0.978918
3	TCGGGGTGCAAT{insert}AATCACTAGTGCT	-6.35949	0.99201
3	TAGTTCTGGCTA{insert}TACACACTTCGGG	-5.39898	0.967565
3	GCATAGAGTTAC{insert}CCGATGGATTCGA	-6.48083	0.980782
3	GTTCATGGTACA{insert}GGCTTCTTTACGG	-6.26888	0.995108
3	CGATCTCGGGCC{insert}TGGGTTTTGAGTA	-6.0863	0.991716
3	ATTATTCGTGAC{insert}CCAACTCATCAGG	-6.45597	0.99033
3	CTGAATGGTGAA{insert}TAATGCGTTCGCC	-6.03337	0.987266
3	GCTATTAGTTGC{insert}TACCCCAAGAATC	-6.18771	0.987254
3	AGAAAGTCTTGG{insert}ATACACGGCCGGG	-6.80391	0.994453
3	GTGTGTTCCTAT{insert}GCACAATTTCATA	-6.33318	0.991707
3	TACATGGTAGGG{insert}GTCTCCGAACCGT	-6.69025	0.994809
3	TAGGGATAACTT{insert}TCCTCCCACTTGG	-6.20234	0.973336
3	TCTGGTGTCTCA{insert}CCCATGGGATGTC	-6.77757	0.985755
3	TAACGATTTTCT{insert}CGCGGGAGTTTCG	-6.52769	0.994616
3	CGAGCCTGGTTA{insert}GCGCCTACAAGAG	-6.63566	0.958537
3	CGTAGTAAGATA{insert}TGTAGTCCACGTC	-6.00031	0.989636
3	TGTTAGTTGCCC{insert}CATATCTTTACGC	-6.71484	0.986134
3	GCTGGATTGTGA{insert}TTGTCCGGATCCG	-6.05109	0.99158
3	GGGAGGACTGCG{insert}GTTCAGCTTACAA	-6.50368	0.992839
3	GCGTAGGTCTAG{insert}TTCAGATTCTATA	-6.49385	0.992397
3	GTCTACGTGGTT{insert}CTATACCATTCGG	-6.878	0.993373
3	AGGCTTTACTAC{insert}AATGCGTGGGCTC	-5.86906	0.974825
3	AGCTTGCTGTAT{insert}GGGTCATGTTCCT	-6.15136	0.990927
3	TGCTCTAAAGAC{insert}GCGAGGACTACCT	-7.20748	0.99841
3	TGTACATGTCAT{insert}ACTCAAGGCTTTA	-6.32162	0.987219
3	TTGACATGTACG{insert}CCATTTGGGTCGC	-6.02278	0.982421
3	GCAATTCAGTAC{insert}GATCGTGTAGCGG	-7.01327	0.948939
3	CGCTGTCCAAAG{insert}GTTCTTCGTAACG	-6.22853	0.979342
3	TTAGACGAGCAG{insert}GTTTCTTGCCTAT	-6.25292	0.986736
3	TCGTTTGGAGCC{insert}GTTCACACATGAA	-6.68127	0.990691
3	CTGATCAACTTG{insert}CGCCCAGCGTTAT	-5.96816	0.967988
4	TATGAGGACGAA{insert}TCTCCCGCTTATA	-8.07025	0.994251
4	GGTCTTGACAAA{insert}CGTGTGCTTGTAC	-7.90841	0.992024
4	GTTTATCGGGCG{insert}TGGTGCTCGCATA	-7.85899	0.997385
4	CCGATGTTGACG{insert}GACTAATCCTGAC	-8.08287	0.996621
4	TAGTAGTTCAGA{insert}CGCCGTTAAGCGC	-7.96126	0.999189
4	CCGTACCTAGAT{insert}ACACTCAATTTGT	-7.62864	0.999309
4	GGGGTTCCGTTT{insert}TACATTCCAGGAA	-7.74705	0.995735
4	TATCCCGTGAAG{insert}CTTGAGTGGAATC	-8.09329	0.995377
4	CTGACGTGTGAG{insert}GCGCTAGAGCATA	-8.03596	0.995768
4	GGTATGGCACGC{insert}CTAATCTGGACAC	-7.77043	0.993072
4	GGATGCATGATC{insert}TAGGGCCTCGTCT	-7.43158	0.997756
4	GAGGTCTTTCAT{insert}GCGTATAGTCACA	-8.10338	0.999153
4	GATTCAATATGT{insert}GTCGTCTATCCTC	-7.44194	0.996568
4	GGTAACTGCGCA{insert}TAGTTGGCTCTAT	-7.6379	0.99899
4	GCGTTTAAGGTC{insert}ACATCGCATGAAT	-8.07092	0.998627
4	GCCCGGGAAGTG{insert}TGAGGATATACCC	-8.49853	0.999483
4	GCTCTTAAAACT{insert}GGTATCACCTGAC	-6.97491	0.997342
4	GGGTGGTTAGTG{insert}ATTTGCCCGTCAC	-7.73735	0.999146
4	TAGTTGGTGGGT{insert}TTCCCTACCGTGT	-7.34408	0.991258
4	GGTACAGTAAGT{insert}GAGAATCCTCTCT	-7.44979	0.997377
4	GGTTCTAAGTTT{insert}AGCGTAGCCGGTT	-7.46241	0.997433
4	CTTTAGGTGGGT{insert}GCGATTGCCAGTT	-7.19298	0.986334
4	GCCACCTTAACA{insert}CGCGATGATATTG	-8.04844	0.997233
4	GCTATTACGAGC{insert}GCTTGGATCCCGT	-8.23761	0.999271
4	TATGTTGTGCCT{insert}TACGCCTCGATTA	-7.99644	0.999919
4	TTAACCGAACTG{insert}ACGGCCATCAAGG	-7.20476	0.99529
4	GGGTACATGCGC{insert}CTTACTCCTTGTG	-7.92367	0.994875
4	TTCTATTCTAAG{insert}CCGGCGGTCATAT	-8.55424	0.99993
4	GCTTGATGCTTT{insert}ACAAGATCGCGTT	-7.7243	0.99439
4	TCCAAGTTAGCT{insert}TACTCCATGCCCC	-7.03309	0.99295
4	AGAACTATTTCC{insert}TGGCTGTTACGCG	-8.26734	0.99941
4	TCGGTTTCAAGG{insert}ATGATCCGCGCTT	-7.47086	0.993582
4	AGAGACTGCCCG{insert}ACACATCTTAGTG	-8.30545	0.998064
4	CTGTTAATTAGG{insert}CTCGGTCGGCCTA	-7.84507	0.999369
4	AGGTAGTCCTAT{insert}GCGGGCTTTCTCT	-8.30278	0.998801
4	GGCTTGGACTAT{insert}AGTCATCGCGTTT	-7.99675	0.999087
4	CACTGTTTAACA{insert}AGCCCGTCAGTAG	-7.07637	0.99356
4	ACGTCGTATTAT{insert}ACCCGCCATGGAA	-7.2326	0.998784
4	TGCTTAATTTAC{insert}GACCGATGCTGCG	-7.37137	0.995062
4	TCCATAGATTTC{insert}TCCGTGAGTCTTT	-8.25101	0.997582
4	GTGCCGCAGACA{insert}TTGCATACGATAT	-7.50062	0.994158
4	GCAGGTCCTAAC{insert}CCGCAACCATTTA	-8.26969	0.992751
4	TGCACCGTTCAT{insert}ATGTTATCGGGAC	-7.30462	0.996525
4	AGAGACTTACAC{insert}CCGTAGACGTCGG	-7.72828	0.999313
4	ATAAAAGAAACC{insert}CTCCGCATTGTGT	-8.17185	0.999417
4	GGTCCCATCCGA{insert}GCAGATTTGACTC	-8.07568	0.997295
4	ATGAGCTGTCTC{insert}GAACCGAAGGCAC	-8.43778	0.999405
4	TCGGGCGGTTCA{insert}ACTTACTGGTAGA	-7.04375	0.983559
4	GGGGAAATAACG{insert}GATGCGCTCTTGA	-8.62261	0.99496
4	ACTTCTTCTCGG{insert}TCGCATGAGGCTG	-7.89707	0.998239
4	GGATACATATAC{insert}GCTCGTCGGGACT	-8.1445	0.996049
4	CCGGGAAGTGTC{insert}ATAACTTGAAGCG	-7.84229	0.994909
4	CTCAGCCTGCCT{insert}CGCTTCTGATATT	-8.01567	0.98854
4	AGGGCCAAGTCG{insert}ACCTAGATGGCTA	-7.14015	0.995967
4	GGTAGGGCTACT{insert}GTTATCCTCCGTC	-7.27889	0.983612
4	CGTACGGCTGGA{insert}GAGCTGTATGTGG	-8.31305	0.999676
4	ACAGGTTGTATT{insert}ACTTCGCGCCTTG	-7.74247	0.984461
4	CTGGGCTCATTA{insert}CAAGTGTTGCATA	-7.3396	0.988588
4	CTAAGTGGCGCC{insert}GATTGTTTGTCCA	-8.65973	0.99328
4	GTATATTTTGCT{insert}CCCGGCGACGAGA	-7.40433	0.997184
4	GCAATTTGCGCT{insert}TGTTCGGCATAGC	-8.06839	0.997986
4	GAGTCGAATATC{insert}CACCACCGTATGG	-7.70053	0.90964
4	TTGTGGTTTGGG{insert}TCCTCAGAGGAGA	-8.51879	0.999704
4	GGTACCTAGTCT{insert}CGTAATCATAGGA	-8.21683	0.998996
4	GCGGCATGATCT{insert}ACCTTAAAGCTTG	-7.65021	0.999269
4	CCGGCGCAGAAG{insert}TTTGAACGAAAAG	-7.28203	0.999215
4	ATGCACTATTTT{insert}ACGTATCCCGTGC	-7.82288	0.997932
4	GATAGGGTGACT{insert}GCTTTCGCGTACA	-7.49154	0.995512
4	TATCTGGTAGAC{insert}ATCTCGGCACAGA	-7.9262	0.999439
4	TCGGGGTGCAAT{insert}AATCACTAGTGCT	-7.95812	0.999676
4	TAGTTCTGGCTA{insert}TACACACTTCGGG	-7.48512	0.998669
4	GCATAGAGTTAC{insert}CCGATGGATTCGA	-7.53173	0.998645
4	GTTCATGGTACA{insert}GGCTTCTTTACGG	-8.05587	0.999884
4	CGATCTCGGGCC{insert}TGGGTTTTGAGTA	-8.0334	0.999287
4	ATTATTCGTGAC{insert}CCAACTCATCAGG	-7.46339	0.991289
4	CTGAATGGTGAA{insert}TAATGCGTTCGCC	-7.50454	0.999668
4	GCTATTAGTTGC{insert}TACCCCAAGAATC	-8.13487	0.990276
4	AGAAAGTCTTGG{insert}ATACACGGCCGGG	-8.08733	0.99887
4	GTGTGTTCCTAT{insert}GCACAATTTCATA	-8.50913	0.99985
4	TACATGGTAGGG{insert}GTCTCCGAACCGT	-7.54088	0.998984
4	TAGGGATAACTT{insert}TCCTCCCACTTGG	-8.16585	0.999735
4	TCTGGTGTCTCA{insert}CCCATGGGATGTC	-8.19413	0.996763
4	TAACGATTTTCT{insert}CGCGGGAGTTTCG	-7.84591	0.997355
4	CGAGCCTGGTTA{insert}GCGCCTACAAGAG	-7.97015	0.954559
4	CGTAGTAAGATA{insert}TGTAGTCCACGTC	-7.38426	0.998634
4	TGTTAGTTGCCC{insert}CATATCTTTACGC	-8.19888	0.998681
4	GCTGGATTGTGA{insert}TTGTCCGGATCCG	-8.02855	0.999315
4	GGGAGGACTGCG{insert}GTTCAGCTTACAA	-7.52335	0.996689
4	GCGTAGGTCTAG{insert}TTCAGATTCTATA	-8.13633	0.999346
4	GTCTACGTGGTT{insert}CTATACCATTCGG	-8.23014	0.998791
4	AGGCTTTACTAC{insert}AATGCGTGGGCTC	-7.92203	0.999165
4	AGCTTGCTGTAT{insert}GGGTCATGTTCCT	-7.89556	0.997053
4	TGCTCTAAAGAC{insert}GCGAGGACTACCT	-7.92827	0.990272
4	TGTACATGTCAT{insert}ACTCAAGGCTTTA	-7.58715	0.999376
4	TTGACATGTACG{insert}CCATTTGGGTCGC	-8.07857	0.990533
4	GCAATTCAGTAC{insert}GATCGTGTAGCGG	-8.1288	0.99813
4	CGCTGTCCAAAG{insert}GTTCTTCGTAACG	-7.42468	0.998675
4	TTAGACGAGCAG{insert}GTTTCTTGCCTAT	-8.15899	0.999764
4	TCGTTTGGAGCC{insert}GTTCACACATGAA	-6.94404	0.988936
4	CTGATCAACTTG{insert}CGCCCAGCGTTAT	-8.61589	0.99905
5	TATGAGGACGAA{insert}TCTCCCGCTTATA	-8.37448	0.999651
5	GGTCTTGACAAA{insert}CGTGTGCTTGTAC	-9.64036	0.999931
5	GTTTATCGGGCG{insert}TGGTGCTCGCATA	-8.72347	0.999714
5	CCGATGTTGACG{insert}GACTAATCCTGAC	-9.1673	0.999921
5	TAGTAGTTCAGA{insert}CGCCGTTAAGCGC	-9.26527	0.995845
5	CCGTACCTAGAT{insert}ACACTCAATTTGT	-8.9007	0.998745
5	GGGGTTCCGTTT{insert}TACATTCCAGGAA	-8.73376	0.999961
5	TATCCCGTGAAG{insert}CTTGAGTGGAATC	-9.41794	0.998994
5	CTGACGTGTGAG{insert}GCGCTAGAGCATA	-9.5621	0.999977
5	GGTATGGCACGC{insert}CTAATCTGGACAC	-8.98562	0.999508
5	GGATGCATGATC{insert}TAGGGCCTCGTCT	-9.25583	0.999869
5	GAGGTCTTTCAT{insert}GCGTATAGTCACA	-9.26678	0.999874
5	GATTCAATATGT{insert}GTCGTCTATCCTC	-9.29875	0.99997
5	GGTAACTGCGCA{insert}TAGTTGGCTCTAT	-8.81582	0.999735
5	GCGTTTAAGGTC{insert}ACATCGCATGAAT	-9.63899	0.999991
5	GCCCGGGAAGTG{insert}TGAGGATATACCC	-9.4773	0.99996
5	GCTCTTAAAACT{insert}GGTATCACCTGAC	-8.95921	0.998982
5	GGGTGGTTAGTG{insert}ATTTGCCCGTCAC	-9.01775	0.99984
5	TAGTTGGTGGGT{insert}TTCCCTACCGTGT	-8.96111	0.999954
5	GGTACAGTAAGT{insert}GAGAATCCTCTCT	-8.60218	0.998878
5	GGTTCTAAGTTT{insert}AGCGTAGCCGGTT	-8.46651	0.999882
5	CTTTAGGTGGGT{insert}GCGATTGCCAGTT	-8.98851	0.999617
5	GCCACCTTAACA{insert}CGCGATGATATTG	-8.44669	0.99962
5	GCTATTACGAGC{insert}GCTTGGATCCCGT	-9.61065	0.999956
5	TATGTTGTGCCT{insert}TACGCCTCGATTA	-8.85585	0.999948
5	TTAACCGAACTG{insert}ACGGCCATCAAGG	-8.72376	0.999959
5	GGGTACATGCGC{insert}CTTACTCCTTGTG	-8.90457	0.99994
5	TTCTATTCTAAG{insert}CCGGCGGTCATAT	-9.44766	0.999178
5	GCTTGATGCTTT{insert}ACAAGATCGCGTT	-8.73935	0.999892
5	TCCAAGTTAGCT{insert}TACTCCATGCCCC	-8.17602	0.999348
5	AGAACTATTTCC{insert}TGGCTGTTACGCG	-9.0203	0.999533
5	TCGGTTTCAAGG{insert}ATGATCCGCGCTT	-9.89247	0.999975
5	AGAGACTGCCCG{insert}ACACATCTTAGTG	-9.63889	0.999951
5	CTGTTAATTAGG{insert}CTCGGTCGGCCTA	-8.89287	0.99993
5	AGGTAGTCCTAT{insert}GCGGGCTTTCTCT	-9.35708	0.99333
5	GGCTTGGACTAT{insert}AGTCATCGCGTTT	-9.21361	0.996762
5	CACTGTTTAACA{insert}AGCCCGTCAGTAG	-8.73	0.999971
5	ACGTCGTATTAT{insert}ACCCGCCATGGAA	-8.07986	0.999908
5	TGCTTAATTTAC{insert}GACCGATGCTGCG	-9.43605	0.999852
5	TCCATAGATTTC{insert}TCCGTGAGTCTTT	-8.61077	0.999871
5	GTGCCGCAGACA{insert}TTGCATACGATAT	-8.72859	0.999911
5	GCAGGTCCTAAC{insert}CCGCAACCATTTA	-9.64305	0.999932
5	TGCACCGTTCAT{insert}ATGTTATCGGGAC	-8.72899	0.999922
5	AGAGACTTACAC{insert}CCGTAGACGTCGG	-9.52275	0.999969
5	ATAAAAGAAACC{insert}CTCCGCATTGTGT	-9.20125	0.999562
5	GGTCCCATCCGA{insert}GCAGATTTGACTC	-9.03257	0.999731
5	ATGAGCTGTCTC{insert}GAACCGAAGGCAC	-9.65744	0.999985
5	TCGGGCGGTTCA{insert}ACTTACTGGTAGA	-8.52623	0.999822
5	GGGGAAATAACG{insert}GATGCGCTCTTGA	-9.3899	0.999921
5	ACTTCTTCTCGG{insert}TCGCATGAGGCTG	-9.08967	0.999863
5	GGATACATATAC{insert}GCTCGTCGGGACT	-9.08316	0.999785
5	CCGGGAAGTGTC{insert}ATAACTTGAAGCG	-9.0313	0.999134
5	CTCAGCCTGCCT{insert}CGCTTCTGATATT	-9.40778	0.999974
5	AGGGCCAAGTCG{insert}ACCTAGATGGCTA	-8.76821	0.999536
5	GGTAGGGCTACT{insert}GTTATCCTCCGTC	-9.69529	0.999921
5	CGTACGGCTGGA{insert}GAGCTGTATGTGG	-9.11099	0.993512
5	ACAGGTTGTATT{insert}ACTTCGCGCCTTG	-8.71862	0.999925
5	CTGGGCTCATTA{insert}CAAGTGTTGCATA	-8.48505	0.997342
5	CTAAGTGGCGCC{insert}GATTGTTTGTCCA	-8.84396	0.999313
5	GTATATTTTGCT{insert}CCCGGCGACGAGA	-9.40039	0.999741
5	GCAATTTGCGCT{insert}TGTTCGGCATAGC	-9.10985	0.999478
5	GAGTCGAATATC{insert}CACCACCGTATGG	-9.31906	0.981646
5	TTGTGGTTTGGG{insert}TCCTCAGAGGAGA	-9.28325	0.996444
5	GGTACCTAGTCT{insert}CGTAATCATAGGA	-9.2651	0.997737
5	GCGGCATGATCT{insert}ACCTTAAAGCTTG	-8.51573	0.999367
5	CCGGCGCAGAAG{insert}TTTGAACGAAAAG	-9.19906	0.999968
5	ATGCACTATTTT{insert}ACGTATCCCGTGC	-8.59854	0.999922
5	GATAGGGTGACT{insert}GCTTTCGCGTACA	-9.12973	0.998627
5	TATCTGGTAGAC{insert}ATCTCGGCACAGA	-9.20722	0.999945
5	TCGGGGTGCAAT{insert}AATCACTAGTGCT	-8.4842	0.999469
5	TAGTTCTGGCTA{insert}TACACACTTCGGG	-8.57996	0.99966
5	GCATAGAGTTAC{insert}CCGATGGATTCGA	-9.07442	0.999642
5	GTTCATGGTACA{insert}GGCTTCTTTACGG	-8.50456	0.995326
5	CGATCTCGGGCC{insert}TGGGTTTTGAGTA	-9.16112	0.999878
5	ATTATTCGTGAC{insert}CCAACTCATCAGG	-9.21799	0.999915
5	CTGAATGGTGAA{insert}TAATGCGTTCGCC	-8.90688	0.999979
5	GCTATTAGTTGC{insert}TACCCCAAGAATC	-9.48121	0.999893
5	AGAAAGTCTTGG{insert}ATACACGGCCGGG	-9.73663	0.999824
5	GTGTGTTCCTAT{insert}GCACAATTTCATA	-8.46303	0.997284
5	TACATGGTAGGG{insert}GTCTCCGAACCGT	-8.96647	0.99993
5	TAGGGATAACTT{insert}TCCTCCCACTTGG	-8.76608	0.999857
5	TCTGGTGTCTCA{insert}CCCATGGGATGTC	-8.98229	0.99882
5	TAACGATTTTCT{insert}CGCGGGAGTTTCG	-9.23306	0.999961
5	CGAGCCTGGTTA{insert}GCGCCTACAAGAG	-8.74516	0.999806
5	CGTAGTAAGATA{insert}TGTAGTCCACGTC	-9.07591	0.999944
5	TGTTAGTTGCCC{insert}CATATCTTTACGC	-9.15244	0.999809
5	GCTGGATTGTGA{insert}TTGTCCGGATCCG	-9.01769	0.999762
5	GGGAGGACTGCG{insert}GTTCAGCTTACAA	-9.44979	0.999748
5	GCGTAGGTCTAG{insert}TTCAGATTCTATA	-9.18704	0.999699
5	GTCTACGTGGTT{insert}CTATACCATTCGG	-8.44928	0.9993
5	AGGCTTTACTAC{insert}AATGCGTGGGCTC	-8.9113	0.999751
5	AGCTTGCTGTAT{insert}GGGTCATGTTCCT	-8.67264	0.999849
5	TGCTCTAAAGAC{insert}GCGAGGACTACCT	-8.70139	0.993627
5	TGTACATGTCAT{insert}ACTCAAGGCTTTA	-8.67057	0.999885
5	TTGACATGTACG{insert}CCATTTGGGTCGC	-9.31128	0.999871
5	GCAATTCAGTAC{insert}GATCGTGTAGCGG	-8.67693	0.996137
5	CGCTGTCCAAAG{insert}GTTCTTCGTAACG	-9.69556	0.999948
5	TTAGACGAGCAG{insert}GTTTCTTGCCTAT	-9.40514	0.998881
5	TCGTTTGGAGCC{insert}GTTCACACATGAA	-9.2048	0.999411
5	CTGATCAACTTG{insert}CGCCCAGCGTTAT	-10.263	0.999067
6	TATGAGGACGAA{insert}TCTCCCGCTTATA	-10.3679	0.999916
6	GGTCTTGACAAA{insert}CGTGTGCTTGTAC	-9.78545	0.999613
6	GTTTATCGGGCG{insert}TGGTGCTCGCATA	-10.2104	0.999993
6	CCGATGTTGACG{insert}GACTAATCCTGAC	-10.3266	0.984862
6	TAGTAGTTCAGA{insert}CGCCGTTAAGCGC	-10.5159	0.99997
6	CCGTACCTAGAT{insert}ACACTCAATTTGT	-10.0296	0.99995
6	GGGGTTCCGTTT{insert}TACATTCCAGGAA	-9.5342	0.999094
6	TATCCCGTGAAG{insert}CTTGAGTGGAATC	-10.0745	0.999685
6	CTGACGTGTGAG{insert}GCGCTAGAGCATA	-10.4589	0.99595
6	GGTATGGCACGC{insert}CTAATCTGGACAC	-10.7175	0.999992
6	GGATGCATGATC{insert}TAGGGCCTCGTCT	-10.0297	0.999987
6	GAGGTCTTTCAT{insert}GCGTATAGTCACA	-10.2982	0.999994
6	GATTCAATATGT{insert}GTCGTCTATCCTC	-10.5051	0.999995
6	GGTAACTGCGCA{insert}TAGTTGGCTCTAT	-10.0114	0.999604
6	GCGTTTAAGGTC{insert}ACATCGCATGAAT	-10.4788	0.999901
6	GCCCGGGAAGTG{insert}TGAGGATATACCC	-9.98596	0.99999
6	GCTCTTAAAACT{insert}GGTATCACCTGAC	-10.2506	0.999923
6	GGGTGGTTAGTG{insert}ATTTGCCCGTCAC	-10.6161	0.999967
6	TAGTTGGTGGGT{insert}TTCCCTACCGTGT	-10.1441	0.999995
6	GGTACAGTAAGT{insert}GAGAATCCTCTCT	-9.52308	0.99986
6	GGTTCTAAGTTT{insert}AGCGTAGCCGGTT	-9.84661	0.999918
6	CTTTAGGTGGGT{insert}GCGATTGCCAGTT	-11.0293	0.999939
6	GCCACCTTAACA{insert}CGCGATGATATTG	-9.65452	0.999985
6	GCTATTACGAGC{insert}GCTTGGATCCCGT	-11.207	0.999949
6	TATGTTGTGCCT{insert}TACGCCTCGATTA	-10.2205	0.99993
6	TTAACCGAACTG{insert}ACGGCCATCAAGG	-9.71609	0.999821
6	GGGTACATGCGC{insert}CTTACTCCTTGTG	-10.4367	0.999967
6	TTCTATTCTAAG{insert}CCGGCGGTCATAT	-10.6788	0.999996
6	GCTTGATGCTTT{insert}ACAAGATCGCGTT	-10.1503	0.999992
6	TCCAAGTTAGCT{insert}TACTCCATGCCCC	-9.55412	0.999952
6	AGAACTATTTCC{insert}TGGCTGTTACGCG	-9.49075	0.999104
6	TCGGTTTCAAGG{insert}ATGATCCGCGCTT	-9.85514	0.999979
6	AGAGACTGCCCG{insert}ACACATCTTAGTG	-10.2767	0.999992
6	CTGTTAATTAGG{insert}CTCGGTCGGCCTA	-10.5335	0.999897
6	AGGTAGTCCTAT{insert}GCGGGCTTTCTCT	-8.97444	0.999469
6	GGCTTGGACTAT{insert}AGTCATCGCGTTT	-9.26771	0.999927
6	CACTGTTTAACA{insert}AGCCCGTCAGTAG	-9.7985	0.999625
6	ACGTCGTATTAT{insert}ACCCGCCATGGAA	-9.78835	0.999714
6	TGCTTAATTTAC{insert}GACCGATGCTGCG	-10.2548	0.999983
6	TCCATAGATTTC{insert}TCCGTGAGTCTTT	-10.0569	0.999947
6	GTGCCGCAGACA{insert}TTGCATACGATAT	-9.48906	0.999954
6	GCAGGTCCTAAC{insert}CCGCAACCATTTA	-10.6158	0.999996
6	TGCACCGTTCAT{insert}ATGTTATCGGGAC	-9.70955	0.999935
6	AGAGACTTACAC{insert}CCGTAGACGTCGG	-9.95079	0.999726
6	ATAAAAGAAACC{insert}CTCCGCATTGTGT	-11.0055	0.999983
6	GGTCCCATCCGA{insert}GCAGATTTGACTC	-11.177	0.999995
6	ATGAGCTGTCTC{insert}GAACCGAAGGCAC	-10.5457	0.999994
6	TCGGGCGGTTCA{insert}ACTTACTGGTAGA	-10.1152	0.99996
6	GGGGAAATAACG{insert}GATGCGCTCTTGA	-10.2966	0.999992
6	ACTTCTTCTCGG{insert}TCGCATGAGGCTG	-10.8731	0.999997
6	GGATACATATAC{insert}GCTCGTCGGGACT	-10.4741	0.999962
6	CCGGGAAGTGTC{insert}ATAACTTGAAGCG	-10.6846	0.999938
6	CTCAGCCTGCCT{insert}CGCTTCTGATATT	-10.8049	0.999956
6	AGGGCCAAGTCG{insert}ACCTAGATGGCTA	-10.4187	0.999825
6	GGTAGGGCTACT{insert}GTTATCCTCCGTC	-10.1656	0.999991
6	CGTACGGCTGGA{insert}GAGCTGTATGTGG	-10.2459	0.999954
6	ACAGGTTGTATT{insert}ACTTCGCGCCTTG	-9.8012	0.999848
6	CTGGGCTCATTA{insert}CAAGTGTTGCATA	-10.0193	0.999982
6	CTAAGTGGCGCC{insert}GATTGTTTGTCCA	-10.8252	0.999997
6	GTATATTTTGCT{insert}CCCGGCGACGAGA	-10.3212	0.999973
6	GCAATTTGCGCT{insert}TGTTCGGCATAGC	-10.7215	0.999993
6	GAGTCGAATATC{insert}CACCACCGTATGG	-9.15067	0.999932
6	TTGTGGTTTGGG{insert}TCCTCAGAGGAGA	-9.95546	0.999964
6	GGTACCTAGTCT{insert}CGTAATCATAGGA	-9.69991	0.999991
6	GCGGCATGATCT{insert}ACCTTAAAGCTTG	-9.54024	0.999828
6	CCGGCGCAGAAG{insert}TTTGAACGAAAAG	-9.98381	0.995477
6	ATGCACTATTTT{insert}ACGTATCCCGTGC	-8.60971	0.999638
6	GATAGGGTGACT{insert}GCTTTCGCGTACA	-10.2979	0.99991
6	TATCTGGTAGAC{insert}ATCTCGGCACAGA	-10.3362	0.999946
6	TCGGGGTGCAAT{insert}AATCACTAGTGCT	-9.85138	0.999983
6	TAGTTCTGGCTA{insert}TACACACTTCGGG	-9.60499	0.999791
6	GCATAGAGTTAC{insert}CCGATGGATTCGA	-10.4657	0.999989
6	GTTCATGGTACA{insert}GGCTTCTTTACGG	-10.7189	0.999227
6	CGATCTCGGGCC{insert}TGGGTTTTGAGTA	-10.7456	0.999961
6	ATTATTCGTGAC{insert}CCAACTCATCAGG	-10.0213	0.999825
6	CTGAATGGTGAA{insert}TAATGCGTTCGCC	-10.1442	0.996767
6	GCTATTAGTTGC{insert}TACCCCAAGAATC	-10.4266	0.99918
6	AGAAAGTCTTGG{insert}ATACACGGCCGGG	-10.1419	0.999815
6	GTGTGTTCCTAT{insert}GCACAATTTCATA	-10.3912	0.99999
6	TACATGGTAGGG{insert}GTCTCCGAACCGT	-10.6049	0.999978
6	TAGGGATAACTT{insert}TCCTCCCACTTGG	-10.3623	0.99999
6	TCTGGTGTCTCA{insert}CCCATGGGATGTC	-10.5831	0.999997
6	TAACGATTTTCT{insert}CGCGGGAGTTTCG	-10.459	0.999812
6	CGAGCCTGGTTA{insert}GCGCCTACAAGAG	-10.5847	0.999996
6	CGTAGTAAGATA{insert}TGTAGTCCACGTC	-9.4008	0.999929
6	TGTTAGTTGCCC{insert}CATATCTTTACGC	-10.7032	0.999905
6	GCTGGATTGTGA{insert}TTGTCCGGATCCG	-9.92479	0.999994
6	GGGAGGACTGCG{insert}GTTCAGCTTACAA	-11.0682	0.999999
6	GCGTAGGTCTAG{insert}TTCAGATTCTATA	-9.97366	0.999716
6	GTCTACGTGGTT{insert}CTATACCATTCGG	-10.03	0.999993
6	AGGCTTTACTAC{insert}AATGCGTGGGCTC	-10.5706	0.999721
6	AGCTTGCTGTAT{insert}GGGTCATGTTCCT	-10.3424	0.999855
6	TGCTCTAAAGAC{insert}GCGAGGACTACCT	-9.85814	0.999992
6	TGTACATGTCAT{insert}ACTCAAGGCTTTA	-10.0544	0.999992
6	TTGACATGTACG{insert}CCATTTGGGTCGC	-10.8751	0.999951
6	GCAATTCAGTAC{insert}GATCGTGTAGCGG	-11.0692	0.999994
6	CGCTGTCCAAAG{insert}GTTCTTCGTAACG	-10.4732	0.998493
6	TTAGACGAGCAG{insert}GTTTCTTGCCTAT	-10.189	0.999756
6	TCGTTTGGAGCC{insert}GTTCACACATGAA	-9.85713	0.996663
6	CTGATCAACTTG{insert}CGCCCAGCGTTAT	-9.73783	0.999972
7	TATGAGGACGAA{insert}TCTCCCGCTTATA	-10.958	0.999975
7	GGTCTTGACAAA{insert}CGTGTGCTTGTAC	-10.9527	0.999996
7	GTTTATCGGGCG{insert}TGGTGCTCGCATA	-11.3677	0.999994
7	CCGATGTTGACG{insert}GACTAATCCTGAC	-11.7702	0.999998
7	TAGTAGTTCAGA{insert}CGCCGTTAAGCGC	-10.5916	0.999996
7	CCGTACCTAGAT{insert}ACACTCAATTTGT	-9.68163	0.999981
7	GGGGTTCCGTTT{insert}TACATTCCAGGAA	-10.159	0.99998
7	TATCCCGTGAAG{insert}CTTGAGTGGAATC	-11.3385	0.999999
7	CTGACGTGTGAG{insert}GCGCTAGAGCATA	-11.7751	0.999998
7	GGTATGGCACGC{insert}CTAATCTGGACAC	-10.5579	0.995619
7	GGATGCATGATC{insert}TAGGGCCTCGTCT	-10.683	0.999996
7	GAGGTCTTTCAT{insert}GCGTATAGTCACA	-10.0896	0.999986
7	GATTCAATATGT{insert}GTCGTCTATCCTC	-11.0726	0.999998
7	GGTAACTGCGCA{insert}TAGTTGGCTCTAT	-11.2113	0.999998
7	GCGTTTAAGGTC{insert}ACATCGCATGAAT	-11.462	0.999999
7	GCCCGGGAAGTG{insert}TGAGGATATACCC	-11.4408	0.999998
7	GCTCTTAAAACT{insert}GGTATCACCTGAC	-10.9331	0.998564
7	GGGTGGTTAGTG{insert}ATTTGCCCGTCAC	-11.6215	0.999999
7	TAGTTGGTGGGT{insert}TTCCCTACCGTGT	-11.4182	0.999998
7	GGTACAGTAAGT{insert}GAGAATCCTCTCT	-10.4311	0.999944
7	GGTTCTAAGTTT{insert}AGCGTAGCCGGTT	-10.9592	0.999994
7	CTTTAGGTGGGT{insert}GCGATTGCCAGTT	-11.2407	0.999995
7	GCCACCTTAACA{insert}CGCGATGATATTG	-10.2683	0.999994
7	GCTATTACGAGC{insert}GCTTGGATCCCGT	-11.4986	0.999918
7	TATGTTGTGCCT{insert}TACGCCTCGATTA	-10.3992	0.999991
7	TTAACCGAACTG{insert}ACGGCCATCAAGG	-11.4358	0.999999
7	GGGTACATGCGC{insert}CTTACTCCTTGTG	-12.151	0.999999
7	TTCTATTCTAAG{insert}CCGGCGGTCATAT	-11.008	0.999999
7	GCTTGATGCTTT{insert}ACAAGATCGCGTT	-10.7102	0.999995
7	TCCAAGTTAGCT{insert}TACTCCATGCCCC	-9.78993	0.999444
7	AGAACTATTTCC{insert}TGGCTGTTACGCG	-10.7351	0.999986
7	TCGGTTTCAAGG{insert}ATGATCCGCGCTT	-11.538	0.999928
7	AGAGACTGCCCG{insert}ACACATCTTAGTG	-11.7862	0.999999
7	CTGTTAATTAGG{insert}CTCGGTCGGCCTA	-11.1524	0.999991
7	AGGTAGTCCTAT{insert}GCGGGCTTTCTCT	-11.2931	0.999999
7	GGCTTGGACTAT{insert}AGTCATCGCGTTT	-10.0646	0.999992
7	CACTGTTTAACA{insert}AGCCCGTCAGTAG	-10.5921	0.999993
7	ACGTCGTATTAT{insert}ACCCGCCATGGAA	-9.72997	0.999976
7	TGCTTAATTTAC{insert}GACCGATGCTGCG	-10.6284	0.999991
7	TCCATAGATTTC{insert}TCCGTGAGTCTTT	-10.1708	0.999998
7	GTGCCGCAGACA{insert}TTGCATACGATAT	-10.9147	0.999998
7	GCAGGTCCTAAC{insert}CCGCAACCATTTA	-11.1857	0.99999
7	TGCACCGTTCAT{insert}ATGTTATCGGGAC	-10.551	0.999989
7	AGAGACTTACAC{insert}CCGTAGACGTCGG	-11.4649	0.999999
7	ATAAAAGAAACC{insert}CTCCGCATTGTGT	-11.8181	0.999999
7	GGTCCCATCCGA{insert}GCAGATTTGACTC	-11.318	0.999999
7	ATGAGCTGTCTC{insert}GAACCGAAGGCAC	-11.3054	0.999998
7	TCGGGCGGTTCA{insert}ACTTACTGGTAGA	-11.6587	0.999999
7	GGGGAAATAACG{insert}GATGCGCTCTTGA	-12.0093	0.999999
7	ACTTCTTCTCGG{insert}TCGCATGAGGCTG	-12.1462	0.999997
7	GGATACATATAC{insert}GCTCGTCGGGACT	-10.0903	0.999998
7	CCGGGAAGTGTC{insert}ATAACTTGAAGCG	-10.615	0.999979
7	CTCAGCCTGCCT{insert}CGCTTCTGATATT	-10.9941	0.999996
7	AGGGCCAAGTCG{insert}ACCTAGATGGCTA	-11.2862	0.999992
7	GGTAGGGCTACT{insert}GTTATCCTCCGTC	-10.8073	0.999984
7	CGTACGGCTGGA{insert}GAGCTGTATGTGG	-12.0299	0.999996
7	ACAGGTTGTATT{insert}ACTTCGCGCCTTG	-9.74108	0.999873
7	CTGGGCTCATTA{insert}CAAGTGTTGCATA	-10.6822	0.9874
7	CTAAGTGGCGCC{insert}GATTGTTTGTCCA	-11.4301	0.999986
7	GTATATTTTGCT{insert}CCCGGCGACGAGA	-11.8405	1
7	GCAATTTGCGCT{insert}TGTTCGGCATAGC	-11.9497	1
7	GAGTCGAATATC{insert}CACCACCGTATGG	-11.1382	0.999993
7	TTGTGGTTTGGG{insert}TCCTCAGAGGAGA	-10.9532	0.999942
7	GGTACCTAGTCT{insert}CGTAATCATAGGA	-11.5227	0.999994
7	GCGGCATGATCT{insert}ACCTTAAAGCTTG	-10.345	0.99999
7	CCGGCGCAGAAG{insert}TTTGAACGAAAAG	-11.1113	0.999996
7	ATGCACTATTTT{insert}ACGTATCCCGTGC	-9.59845	0.999982
7	GATAGGGTGACT{insert}GCTTTCGCGTACA	-11.6947	0.999996
7	TATCTGGTAGAC{insert}ATCTCGGCACAGA	-10.9804	0.999998
7	TCGGGGTGCAAT{insert}AATCACTAGTGCT	-11.2737	0.999998
7	TAGTTCTGGCTA{insert}TACACACTTCGGG	-10.3832	0.999993
7	GCATAGAGTTAC{insert}CCGATGGATTCGA	-10.6284	0.999997
7	GTTCATGGTACA{insert}GGCTTCTTTACGG	-10.6596	0.999997
7	CGATCTCGGGCC{insert}TGGGTTTTGAGTA	-12.0093	1
7	ATTATTCGTGAC{insert}CCAACTCATCAGG	-10.5042	0.999963
7	CTGAATGGTGAA{insert}TAATGCGTTCGCC	-11.1607	0.999998
7	GCTATTAGTTGC{insert}TACCCCAAGAATC	-10.7582	0.999993
7	AGAAAGTCTTGG{insert}ATACACGGCCGGG	-10.5891	0.999995
7	GTGTGTTCCTAT{insert}GCACAATTTCATA	-11.1168	0.999989
7	TACATGGTAGGG{insert}GTCTCCGAACCGT	-11.063	0.999989
7	TAGGGATAACTT{insert}TCCTCCCACTTGG	-11.5653	0.999999
7	TCTGGTGTCTCA{insert}CCCATGGGATGTC	-11.8374	0.999997
7	TAACGATTTTCT{insert}CGCGGGAGTTTCG	-10.4774	0.999985
7	CGAGCCTGGTTA{insert}GCGCCTACAAGAG	-11.5386	0.999999
7	CGTAGTAAGATA{insert}TGTAGTCCACGTC	-9.83748	0.999984
7	TGTTAGTTGCCC{insert}CATATCTTTACGC	-11.0135	0.999999
7	GCTGGATTGTGA{insert}TTGTCCGGATCCG	-11.0998	0.999964
7	GGGAGGACTGCG{insert}GTTCAGCTTACAA	-12.2798	1
7	GCGTAGGTCTAG{insert}TTCAGATTCTATA	-10.2604	0.999983
7	GTCTACGTGGTT{insert}CTATACCATTCGG	-10.9749	0.999882
7	AGGCTTTACTAC{insert}AATGCGTGGGCTC	-10.7339	0.999905
7	AGCTTGCTGTAT{insert}GGGTCATGTTCCT	-10.5536	0.999001
7	TGCTCTAAAGAC{insert}GCGAGGACTACCT	-11.2838	0.999997
7	TGTACATGTCAT{insert}ACTCAAGGCTTTA	-11.0304	0.999998
7	TTGACATGTACG{insert}CCATTTGGGTCGC	-11.752	1
7	GCAATTCAGTAC{insert}GATCGTGTAGCGG	-11.8493	0.999996
7	CGCTGTCCAAAG{insert}GTTCTTCGTAACG	-11.1054	0.999998
7	TTAGACGAGCAG{insert}GTTTCTTGCCTAT	-11.457	0.999993
7	TCGTTTGGAGCC{insert}GTTCACACATGAA	-11.5741	0.999996
7	CTGATCAACTTG{insert}CGCCCAGCGTTAT	-11.5491	0.990542
8	TATGAGGACGAA{insert}TCTCCCGCTTATA	-11.6505	0.999999
8	GGTCTTGACAAA{insert}CGTGTGCTTGTAC	-11.9998	0.999999
8	GTTTATCGGGCG{insert}TGGTGCTCGCATA	-12.7854	1
8	CCGATGTTGACG{insert}GACTAATCCTGAC	-12.4016	0.999999
8	TAGTAGTTCAGA{insert}CGCCGTTAAGCGC	-12.2636	0.999999
8	CCGTACCTAGAT{insert}ACACTCAATTTGT	-11.3507	0.999999
8	GGGGTTCCGTTT{insert}TACATTCCAGGAA	-11.5167	1
8	TATCCCGTGAAG{insert}CTTGAGTGGAATC	-12.4856	0.999945
8	CTGACGTGTGAG{insert}GCGCTAGAGCATA	-12.2781	0.999997
8	GGTATGGCACGC{insert}CTAATCTGGACAC	-11.7844	0.999997
8	GGATGCATGATC{insert}TAGGGCCTCGTCT	-12.1673	0.999996
8	GAGGTCTTTCAT{insert}GCGTATAGTCACA	-12.3602	1
8	GATTCAATATGT{insert}GTCGTCTATCCTC	-10.9768	0.999999
8	GGTAACTGCGCA{insert}TAGTTGGCTCTAT	-11.6354	0.999999
8	GCGTTTAAGGTC{insert}ACATCGCATGAAT	-13.091	1
8	GCCCGGGAAGTG{insert}TGAGGATATACCC	-12.8524	1
8	GCTCTTAAAACT{insert}GGTATCACCTGAC	-12.2322	1
8	GGGTGGTTAGTG{insert}ATTTGCCCGTCAC	-12.18	1
8	TAGTTGGTGGGT{insert}TTCCCTACCGTGT	-12.3545	1
8	GGTACAGTAAGT{insert}GAGAATCCTCTCT	-11.9685	1
8	GGTTCTAAGTTT{insert}AGCGTAGCCGGTT	-11.7995	0.999998
8	CTTTAGGTGGGT{insert}GCGATTGCCAGTT	-12.022	0.999994
8	GCCACCTTAACA{insert}CGCGATGATATTG	-11.436	0.999999
8	GCTATTACGAGC{insert}GCTTGGATCCCGT	-13.2597	0.999999
8	TATGTTGTGCCT{insert}TACGCCTCGATTA	-11.7631	0.999999
8	TTAACCGAACTG{insert}ACGGCCATCAAGG	-11.9743	1
8	GGGTACATGCGC{insert}CTTACTCCTTGTG	-12.6325	1
8	TTCTATTCTAAG{insert}CCGGCGGTCATAT	-11.035	0.99995
8	GCTTGATGCTTT{insert}ACAAGATCGCGTT	-10.5076	0.999985
8	TCCAAGTTAGCT{insert}TACTCCATGCCCC	-11.7124	0.999998
8	AGAACTATTTCC{insert}TGGCTGTTACGCG	-13.0965	1
8	TCGGTTTCAAGG{insert}ATGATCCGCGCTT	-12.0232	0.999998
8	AGAGACTGCCCG{insert}ACACATCTTAGTG	-11.8553	0.999998
8	CTGTTAATTAGG{insert}CTCGGTCGGCCTA	-12.277	1
8	AGGTAGTCCTAT{insert}GCGGGCTTTCTCT	-12.1253	1
8	GGCTTGGACTAT{insert}AGTCATCGCGTTT	-11.3804	0.999996
8	CACTGTTTAACA{insert}AGCCCGTCAGTAG	-11.5456	0.999999
8	ACGTCGTATTAT{insert}ACCCGCCATGGAA	-10.1736	0.999994
8	TGCTTAATTTAC{insert}GACCGATGCTGCG	-11.9016	1
8	TCCATAGATTTC{insert}TCCGTGAGTCTTT	-11.8682	0.999999
8	GTGCCGCAGACA{insert}TTGCATACGATAT	-11.8026	0.999999
8	GCAGGTCCTAAC{insert}CCGCAACCATTTA	-12.8424	0.999995
8	TGCACCGTTCAT{insert}ATGTTATCGGGAC	-11.4788	0.999966
8	AGAGACTTACAC{insert}CCGTAGACGTCGG	-12.2408	0.999996
8	ATAAAAGAAACC{insert}CTCCGCATTGTGT	-12.8001	0.999997
8	GGTCCCATCCGA{insert}GCAGATTTGACTC	-12.2122	1
8	ATGAGCTGTCTC{insert}GAACCGAAGGCAC	-12.176	1
8	TCGGGCGGTTCA{insert}ACTTACTGGTAGA	-12.0353	0.999999
8	GGGGAAATAACG{insert}GATGCGCTCTTGA	-12.8396	1
8	ACTTCTTCTCGG{insert}TCGCATGAGGCTG	-12.5623	1
8	GGATACATATAC{insert}GCTCGTCGGGACT	-11.8216	1
8	CCGGGAAGTGTC{insert}ATAACTTGAAGCG	-11.5273	0.999998
8	CTCAGCCTGCCT{insert}CGCTTCTGATATT	-11.6487	0.999997
8	AGGGCCAAGTCG{insert}ACCTAGATGGCTA	-12.0355	0.999999
8	GGTAGGGCTACT{insert}GTTATCCTCCGTC	-10.4993	0.999985
8	CGTACGGCTGGA{insert}GAGCTGTATGTGG	-12.9382	1
8	ACAGGTTGTATT{insert}ACTTCGCGCCTTG	-10.3412	0.999994
8	CTGGGCTCATTA{insert}CAAGTGTTGCATA	-11.998	0.999999
8	CTAAGTGGCGCC{insert}GATTGTTTGTCCA	-12.6852	0.999998
8	GTATATTTTGCT{insert}CCCGGCGACGAGA	-12.4794	0.999998
8	GCAATTTGCGCT{insert}TGTTCGGCATAGC	-11.5229	1
8	GAGTCGAATATC{insert}CACCACCGTATGG	-11.5847	0.999999
8	TTGTGGTTTGGG{insert}TCCTCAGAGGAGA	-11.9143	1
8	GGTACCTAGTCT{insert}CGTAATCATAGGA	-11.6506	1
8	GCGGCATGATCT{insert}ACCTTAAAGCTTG	-10.9082	0.999981
8	CCGGCGCAGAAG{insert}TTTGAACGAAAAG	-11.0043	0.999996
8	ATGCACTATTTT{insert}ACGTATCCCGTGC	-11.5455	0.999999
8	GATAGGGTGACT{insert}GCTTTCGCGTACA	-12.438	0.999997
8	TATCTGGTAGAC{insert}ATCTCGGCACAGA	-11.9536	0.999998
8	TCGGGGTGCAAT{insert}AATCACTAGTGCT	-11.3304	0.999999
8	TAGTTCTGGCTA{insert}TACACACTTCGGG	-12.0569	1
8	GCATAGAGTTAC{insert}CCGATGGATTCGA	-11.5498	0.999991
8	GTTCATGGTACA{insert}GGCTTCTTTACGG	-12.3361	1
8	CGATCTCGGGCC{insert}TGGGTTTTGAGTA	-12.4985	0.999999
8	ATTATTCGTGAC{insert}CCAACTCATCAGG	-12.9205	1
8	CTGAATGGTGAA{insert}TAATGCGTTCGCC	-11.9029	1
8	GCTATTAGTTGC{insert}TACCCCAAGAATC	-12.2175	1
8	AGAAAGTCTTGG{insert}ATACACGGCCGGG	-11.4336	0.99994
8	GTGTGTTCCTAT{insert}GCACAATTTCATA	-12.507	0.999959
8	TACATGGTAGGG{insert}GTCTCCGAACCGT	-13.365	1
8	TAGGGATAACTT{insert}TCCTCCCACTTGG	-12.5034	1
8	TCTGGTGTCTCA{insert}CCCATGGGATGTC	-12.1887	0.999999
8	TAACGATTTTCT{insert}CGCGGGAGTTTCG	-12.1511	1
8	CGAGCCTGGTTA{insert}GCGCCTACAAGAG	-12.8172	0.999999
8	CGTAGTAAGATA{insert}TGTAGTCCACGTC	-10.504	0.999957
8	TGTTAGTTGCCC{insert}CATATCTTTACGC	-13.226	0.999999
8	GCTGGATTGTGA{insert}TTGTCCGGATCCG	-12.2756	0.999992
8	GGGAGGACTGCG{insert}GTTCAGCTTACAA	-12.5845	0.999999
8	GCGTAGGTCTAG{insert}TTCAGATTCTATA	-11.9203	0.999999
8	GTCTACGTGGTT{insert}CTATACCATTCGG	-11.0023	0.999675
8	AGGCTTTACTAC{insert}AATGCGTGGGCTC	-11.9774	0.999999
8	AGCTTGCTGTAT{insert}GGGTCATGTTCCT	-11.7881	0.999992
8	TGCTCTAAAGAC{insert}GCGAGGACTACCT	-12.763	1
8	TGTACATGTCAT{insert}ACTCAAGGCTTTA	-12.4302	1
8	TTGACATGTACG{insert}CCATTTGGGTCGC	-13.086	1
8	GCAATTCAGTAC{insert}GATCGTGTAGCGG	-13.0894	1
8	CGCTGTCCAAAG{insert}GTTCTTCGTAACG	-10.9973	0.999997
8	TTAGACGAGCAG{insert}GTTTCTTGCCTAT	-12.9259	1
8	TCGTTTGGAGCC{insert}GTTCACACATGAA	-12.5983	0.999999
8	CTGATCAACTTG{insert}CGCCCAGCGTTAT	-12.7183	1

## Sheet: S6 lineage cassette intBCs
intBC	183nt_barcode	30nt_barcode	Codeword
1	TGTATTTGTGAGGGCCCAACCACGACGTAAGGTGAATTGTTGCTGCGTTCAGTCGTAAATGTTCGGATTCGCCCTATATCTGTGGCGCACTAGCATTGAAGCTGTAATTCCTCCGTATTACACTAGTTACTTGAGGTAGCCGCCCTGTCTAGTTAATGCTATGCCCGGTCGACCGCGTGGAAA	GTAACCAGTAAAGGAAATCGCGGTTGTCAC	111110000000000000001'
2	GGATCTTACAGGACTACTCAAGTGGTGGTTTACGTTCCGTCTCACCTGGTCTTGGCAATAATCGTTCACCATGCACAATTCCGCACGTTCCTTTCCGCAGTTCAATTCGAATTTCCGCTCTATAATTAGCTCCTTCCGATGGTGTGAACTCACGTTACCGAGCCGAAGGTAGGGTTGCTTCGG	TCCCTGTGCTTACATCACATAGGTAAGATT	111100101000000000000'
3	TGGGAGTGAGCTTACCATCGAACAAATCCTTAGAGGCTGATGCTGGCTCGCCGACGATATAGTTATTGCACCAGCCGGTTGGTATTACATTTACATACCCTTGCATAAGAGTCAAGCCGCACATGATCCCTCGCGTATTCGTCTCAATTCATCGGCACACGCTGATGTCTAGCTATGCAGCGA	TTCCAAAATTCTTTTGGGATCATCAGTATT	111100000100000000100'
4	ATGTGCGGTAGCGCCCACTATTAGAGGCAGGCTAATCCCCTATGGATAGGCTAATTACTACGTTGTCCGTGCTTCTCCATCCGCCTCAGTAACGAAACTTGCGGTACGTCGTTATCCTATCTAGTATCTAATCCATTTGCAATAGCGTAGTAATGCTCTAACACCTTGCTTCGGGCACCTACT	GGCTTGGCAAACAAGGTTAGTGGGCATACC	111100000010000010000'
5	AATAATGCGTCTCCTGTAGGTTAAAGCAGGGCACCATCGTTGCTTATCATGTGTAACACGGTCTTCGCGTCATGATCAGGTGCCAAGGGATGCGAATTGGAAGTCTTCGACATTCACCAGTATTGGTCAGTGAATCAAGCTACGCCACTTGAGTCTTAGTAATACTCCGTCCTGTGGCAGCAC	GGGTCATTTTAAAACGGTGCTTATCTCACT	111100000001010000000'
6	ATTCTACTCTGAGGCACACCACGACTAGCAGTTACGTGTTCGCCCGAGACAGTCGTAGTGAGGTTACAGCACCGCATACTACTGGCTTTTCAACCACAATTGACCCAGCCCATACAGAGTCCATGCTTTCGCTAGGGTAGACGCAGACAAACGTTCAGACAGCTATGCATTCTGAGGTCACGG	ATGGGATCCTATCTCAAAGGGATCGACTTC	111100000000101000000'
7	TTGTGGCCACACCCTACTTCTACATATCATTACTCTTCCCGGCCTGATTGTCATGCGAACACCTACGATGTACCAAATGTGTGTCTGGCAGAGCAAATCGTTCGACTAGGGGCGGTTACGTTAAATGTGTGTCTCCCGATTTACAGGCGCTCCAACCCTAGTAGCTCATTAGTACAGTAACCC	AGGACGACCTTGAGCGTATCTTTTCGCGAC	111100000000000101000'
8	TTCATGGTCCCCTCTACTGCCACGAGAGACCAAAACCGCTTGAGAGATTATCACCCGACCTCCACAAGGAAGTTTCTTTGATTAAAGCAGCAACGCCTTATTGCAGACTCGTGGGTACTGTACCTTTATAGTCAGGCGCAGCGGTTGAACGCGCCGGGTCTATCAATACACAACTATGTCAAG	GTGTCAACAAGACGTCTTAGGTACGCTATC	111010000001000000100'
9	CTACCAACGTTACGGAGACTCGAGCTGGATTCACAAGGCTTACGCCTTACATAACCACACCTGGGCTTCGATCCTGATCCGAGTGCCCTCCTACGGATTGGTAACGTTACGCCTACTTGGGTTTAGATTGTCCCCTGGACACACGTAGTCCATCTTATAGGAGCTTCGCGGTCCCGCTTGTGA	ACGATCTTTCAAGCTACGTTTTATTGACCT	111010000000100001000'
10	CCACCAGCGTGAAAGGCTACATTGGAGCTTCGTGCCTTAGATAATTCTCTTTATGGTATCAGGCCTAGCGCAAGTGAGTACTTACTTATCGACGTGCTAAAGGGTGGCCTTGCTTCGTATTGCGCGCGACTCCTAATAGTTAAAGAGGGACTGCGTGCGGTCCGTACGTTTATCATATCTCGG	GATACTCCCGCATAGTTGCTTCAAAACCGC	111010000000001010000'
11	TACCGTTGTATGTGTGGGGACCGGAAGGTAGGACGCCTTGAATCCTTGATGTTGGCCCTCTCCCGAAGAATACGTGCCCGCTTAACAAATTTCGGATTAGGAGTGATGCTTCCCACTTAATAACGTGCTAAATTCCTTCGGTGCGGAAACGGGTTGGCTTGACCTAACCAGTCGGTGTCGTTC	CCTGGTCGTTAATTATAACCGGGACGTAGT	111001001000000000001'
12	TTCACCACTTCCCGCAGGTTACATATAGAAACGGCCCGTCTGTGGCTGGGACCTGTTGGTCTTACTGTCTCACGTCTTGATACATATCGGAGACTCACATTCGAGTTGTGACCTGGCGGGAACGATTACTAGCTAGGGTGGGTCGCACATCCTATCAGGAGGCCGGCTAATTTGTGTCGTATG	CACTTTGTGCCACGAGAATCGTCAAGTATG	111001000110000000000'
13	AGCAGGCTACCTTTCCAACTACATGCAATAAGTCGGCCCTTCTTTCGGTTTTGTGGACCGTTCCGAACAGCAGAAGGCTGATTATGGGTCTCGTACACACTAGGTTACGTGGCCCTGTTTCAAGATTGAACTCCATTCACGGTCCCGTCGAATGCGATCACTTGTAAACCCTTACTATAGCTT	CCACTTTCGGCCCAACTAATATATGTTGGA	111001000001100000000'
14	TGGCCAGTTGTGCGCCTCGTATACGCTGGGGATCTGATATCTCAGTGTCCAATAATTGGTGGGGCTGATACGCGCAGCGCTCTTATGTACGGATTTCGTGGAACAGGATTCTGGATAGCGGACGTTACTAGACCATCCGCAGGGTTCGAGCCATGAAATTTGATTCCCGGTCGTGCGTGCCGA	TCCTAGAGTATTTCTCCGAATAGTAACTCA	111001000000011000000'
15	GTAGATCGATAATACGTGGGCTGTAAGCAGGTGACATGGGATAGACCTCTGCATACCCGTCAGGCGACTGATACTTTAGCATTATCGGAAACACTGCTCGTGGTGACTCGTCTAAGCTGCAAGGTCGGGGTGGTACACATTCCATAGATTGACTGCGGTGATTCCATGTATGAGATTGGTCAC	CACGACACGTAGTGGCGGCATAGATCGGCG	111001000000000110000'
16	TAATTTGTGGTCCCGTTACTGCTTGTGGGCACGCCTCTGATTACTTGCGAGTTCTATTGATAGCGGGCACTCGGCAGTGGTTCCCCTCTATTTAGTCGGAAATGTTTCGAGACTTCTGCTAACATCGATTTAGATGGGCTCTGGCTACCATTGTCCGCCATTGAATGTAGTTTGGTTCGGTAC	AGCCCAAGGTTCATGAAAGGCGGTCGGCTC	111001000000000001100'
17	TTTCTGAGTCTAATCTTTACGCGACAACCTAATGTTTGCCCATCATCATGGAGTGGTACTGGACTAAAGGGGCACTGGTAAACCGTCGAAACACAGTACTGTACGTATTGCAGTTAGGCGAACTGTTATCTAGCACCGAAGGCTCAGTTGTTCGGCATGCGGTTGTAGTAGTATCGCTTTATG	ATGAGCAGTAGGCCTAGATGGACTTAAGGT	111000100100000010000'
18	TTATTCGGCCCGATTCCCGCAAGTGTAAGGAATGCCTGCCGAATGTCCAGTCTCGACACTTCTTGATAGAGTCTGTTACATATGGTAAGCCCCAGCGGTTACTTAACTTGCCCCTGTATGTGTACAAGCACGATATGCAGTGTAGACCGAGGCACGCATCGCTACAGTAGACTTGCGGTACGG	ATATCCGTTCTCTTAAATTGAATCCTTGTG	111000100010001000000'
19	TGGTCTAGTGCCTTTAGCAGTCATGTCACAACCGGAGTTACACGACCTTCTCAATGTGGCGGTCGCTAACGAGCTTGTATCACGAACTGTGTCCCCTAAGCGTACTGTATCAGCCACTTTTGCTAAGGTTCCGCGTTCTAGGTCGTATCATTAATCTTCACGACGTTTCGTTTGGTGCTTAAC	ACCCTCTTGTTAGAAGCTACCAGTCAGAGT	111000100000010001000'
20	TGAGATTTTGCACGCCAACTCACGGAGGGCTGGCCATTACCCACTATTTTGTGCTTGACTTCCCGAATATCACGGACGGTTTAAGATTCCTCGAAACTATAGAATGCCCAGAAGCGCTCGTGTGCTGAGTGTCCTAAAGGTGCCGAGTGCGAGCCCTTGACTTACGATTTGAAGGATCGTTTA	TCGTCGTCGCTCGCTTCTCAAGCGTTACCA	111000100000000100100'
21	GCATTCAGTCGCTGGAGTATACATCACTACAGCTCAACATCGTCGCAATTTCCATATAGTCGAGGTGCCGCGGATATGGGCGATACCCATGGGGCTACTATTAGACGCACCGGAATCCCGCTGTTCGGGTTTGCTACAAATCACTCGACGATTACGTCTACTGAGGCGGCACGAGAAGGCCCG	GCACAAAATCGAAGATAATCTCGGCGTAGG	111000010101000000000'
22	GTTAGGAAACCCATGCCCTGATGAAAACCGAGATATGCTGCGTAACCCTAATGTACTCCTACGATCCATGTCGCAGTGATTGGGGCAACAGCCTCATATTGTATCGTGTATCTCACATGTGTCGATCTGAGCGCGGTATGTACCGGTTGCTACTCCTGGGCCTGCAATAAGAGGAGTCGCTTG	ACGTCGTTCGCTCATCTGGACGTTATGGCG	111000010000110000000'
23	CTCATGGTTCTTCGGACAACTTTCACAGAAGACCGCCGGATAGTCTTTTCTGATAAAGGTGCCCGCCTTGTCGATGGACCCACGTCAAATCTTTACTCCCGCCGGAGAGGTCTTTGAATAGGTGAATTAGGGTCTTATTGCCCGGCAATTATCTCGTGCCTTCGGTTGAGGCGGGACAGCTAG	AGAGGTCTCGCGATAGTGTTAATAGTCCGC	111000010000001100000'
24	TGTCGAGTTAGTCGCCGTGTCACCATGCCCATAGGAATCGCGTGTGAAACCGATGTTCCACTTGTAAAGAGGCAGACCACTACTGTAAGGCGTTCACCTGTGGTTTTCAGCGCTACTAGCTATAGAACTAATAGGCCTCGTCTGTTGGGGTCTACTTTCCCTTATGTTCTGATACACAAGAAG	CGACCGGAGATCATCCCTGTGGGATTCGAA	111000010000000011000'
25	CTGGAGTTGCCGCTCTCTTTCAAGTTCGGTTCACTAAGCGCAAGGGGTTATCGCATGTTTTACGTGGAGCACGTCATATTGTGTCACCAACTCACTTGTCCTTATGAGTGCGGACCCATCTGTCGAGGTTGTACTTACGTAGTCCTCTAATCATTGGGAGGCCGTCGATACCAGAATACCCGC	ATCTCCCATTACTTGCTAACCGTCGGATAT	111000010000000000011'
26	GGATCTCGCGCATAGAGTTAGAGCCACTTTGGAACCGGGTAGAGGTACCGAACACGTGAGCCACATGATGCATAGTGGAGTCCTAGCTCAAGGTAAAAGTCTGATTTGGCGTACGTCCAAGAACTAGGGGATACCAATCAATCGTCTGCCTAAAGCCAACCCGTATGTAGCTGACCGTGGGCC	CCTTCCTATTGTAACCTAATGTATGTACCT	111000001010000100000'
27	CCCGAACTTTATTGCATGACACTACGATAACCACCTGTATGTCGGTGTAAACGTTTCAGTATGCGATGTATCCGACGTATTCTTTGACGACGGCGTTCGCATCCCAAGGCAAGACACAATCTGGTTACTTCAATAGCGCTCCAGTCAAGTATCAGGACATATGGTCGCAAGGTAAAAGCAGCC	AGGTACACGCTTGAAGTCGTACTTACACTC	111000001001001000000'
28	AGTGTAGGTTGATAAAAGAGACGGCCCAAACGGGATGGGATATACCGAGGCTATCCACACCCGGAGAAGATGGTGCTCTCACATTACGAACCTATTAGTCAAGGGAGTGGGTTAGTCAGCCCAGAGACACTAGCCTGTAAGCTACCTGTAATCGGACGCAGTTCTGCGTGATTTGAACTCAAT	CGTTTTGTCAATCCATAGATACCTGATTTC	111000001000100010000'
29	GCGAGTTCATGTGCTTCCCGTTGACTTGTCATTTCGCATACCACACCCTAATCTACGTGACCTAACCGTCTAGGAGCCATTGGGTGTCAAGTTTAAGGGTCGGGGATTTCGCCCTAAGATTGCTTGATACTCGCAGTCGAATGTCGTAAACAGTCCCATACCTCCGAATACAGGATTACCTTC	GTGCACGCTATCAACGTATTACGGGGTTTG	111000001000010000100'
30	AGTGAGTACACGGTGCTCCTGGCTTTGAGATTCCTTACCCTTATTGCATTAACTCTTTGGGAGCCGGGACTTTAACTCCTAACTAACGCCACATGCCGGGTGTGCATCTGTCAAATGTGATTGGTTGTCCGTAATGTAGCCTTCAGGTAGTCTGTTCACCTTGTGAGACTGGGCAGAGGTCAG	CGACTCACCCTCATCATAGCATAAATCGTC	111000000100010000010'
31	GCCTCTCAGCCGCTTTAAGTAGTGTACAGGTGTACTTAATACTGCCGCCCTTGCTTGCGACGCCGGATATGTAGGTCTTAACGTGTGGACGTGCCTGATGGTCATAGTTGCGAGTTCTCGGCTGTGTCGCACAACTATGTCCCGATACCTGTGGCAATGGGATGTTTCGCACGAACGAGTTTA	GCCCAGTAACTCGGTTCATTTATAGTAGAT	111000000011000000010'
32	ATGTATCCCTCTCACATGGATAGGCACTAATATCTATTCGTCTCTTCGTGCTTTCTATTCCTGTGGTCGCTTCGAATGACGATGGTTTAGACGCCAATAAGGGAGTCGGCGTCCCTACTTGAAGTTCGCCCAATCAAAAGACCCATCCGATCTTGTATACCCGCTTTCAAGTGGTTATTCGTT	GTCCGGCGTTGTGCCATTCGTGTGTCAGGT	111000000010010000001'
33	GCTAAGATTGTAGGAGTTCTCCAATCTCGCCACTGTGAACGTGAAGAGACATAAGGGCAGCGATTTCGCCTTTAACTATTAGCACCAGCATACCAAGCGGTATACTCTCGGCGGCTAGTCCGACCTGCGAATACATTTGATCGAACGTACCGGGGACCACAATCATTATCCCTAAGAAGTCTA	CGGGGCCCTTGCTACGTTTCACCCGCTCTC	111000000000100100001'
34	CGTCATCGTTTGGGTTATTAAGCTCGATACTACTGTGGGCCTATTTTGAGGTTAGTCTCGGGTGGCATCTGTCCGCATTAGCACAAACCGAGTCCTTTAGGGGTAAATTGCCAGACCTTCCACCAGGCGAATATTTCATTGGGTACCCGCTTGTTACGGTGAATACACGGCAGTGATTAGACA	CCCAGTTTGGCGGTAGTTCGTTCAGGGGAG	111000000000000010101'
35	GTGGATGTTTCGGATACCCTAAAACGAGCCCTAAGCCTTATTTTATACGGTCGAATGACGCCCTTTTGATTAGCTCGGTAGTATCAGGTTCTGCATGTTTGGCTACACCACTGGAGGTACGTCGGCCGTAGAGTTCCCTCCGAGAGATGACAGCGTTGATCACCGCGCAAAACTAATCGAGAC	TGTGACCCGATATTCGAGGTGTCTATCCGA	110110000110000000000'
36	TGTCGGCGCAAGGAATCACTATTCGTCGAGGGACTACGTATTTATGGCCGCTGATTGACTGGTGTTATCGTACGTTGGCCCAACCCCAAACATTAACCTGATACCATGTTGTGTATACATCGCGGTTTAGTGTCCCAAGCCCGTAAGTCGATTGTATCTCAAGACCGTTGCATTAGAGTGTTC	CCCTCCTATTATGATGTGGTTCGGTTCTCC	110110000001100000000'
37	TCCGTCCGATTACTTCTATTATCGTAACTACGGGAGAGGACTCGGCAGCTAGCCGGATGGTCGTATCGCCATTGAATGGATCGACATCTGCTTACGGGATACCTGGCCATTCAAGAGAGGGTGGAATTCCGAGTGAATCGCAGCAGTAGTTGACGTGCACCTTCCTAGATAGTCATGGTTAGA	AGGGGTCTCTGAGCCGGTTGTGGTACTACT	110110000000011000000'
38	TAATGGCTTGTACAGTGCTTACTGACCCTGCCAAGTTGAGTCGTACCACAGAGGGCAACAAGATTTAGTGACTATCACGGAATTTAGCTTCTATGTCCCCAATACGAGAACCAACCTCTGATGTTGTCCTATACCTTTTCACCAATGGAAGTGTATTTCCGTAGCACGTGCGGTTATCACGAT	ACGTCTATCGGTAGGCATCAAGTTAGGAGG	110110000000000110000'
39	GTTCTGATATGTATAGCTCCTCATTAACTCACCGATGCCCGAACCTTATCTCGAAGTGCTCTCCATGTTAACAACGCAGCATACCACTCTTCAAGGGTATTGAGCGCTCTACGGGTTCAAAAGCGGGCTAACGCTTCTTGTATTTGTTTCGGGTAAGACTGATGCGTACTCGTGACTGTATGC	TCGCCGCGATTATCGACCTTCATATAGACT	110101100000000000001'
40	AGTCAATTCGCCTACAGCGTTTAGCTAAGTTTCGAACGTCGCTTGGGGTGCCGTGGTTTAACTATTCCTACTGGTATAGTCGAGGCACTGTTAGCACTAGACACCGGGCTGATTAACGAGTTAGCGATTGACTCAAGCTCACTTAAGTGTTTGGCAATTCCGTTCGCTTTGCGGCCACGAAAT	GCCAGTAGTTTGCGAAGCATTGAGACGAAG	110101010000000000010'
41	CCGTCAAGTTCGAGACCATTTGTTACTACGAAGAGTGATCCGCCGAGCGGGGAATCATGGGCAAATCTGCGACGTACTCCGATGATAAATATGGCGTTTAGTGTTCGAGCACCGTACCAAGGAAGTTTCCGTTCAGATCGTTGACTATGACTAAAACGTTCGGCCAATTCGCGTTCCGAAGAT	TCGCGCCATCGAATTCCGTCGAACAAGTTA	110101000010001000000'
42	GATGTACTGGCTGTTGCGCGACAGGGCTAAGTGAGTTAACCTCCTCCGCGGGGTCATACTACTGCCGGATCAAGCGGGAGCCTTGAAGTGCAAACTTCGATCGGGTATAGACTTCGATGAGTACGTGGTCGTTCAGCCCATAATGACCCCATCTGTCGTTATTGTTTCAGTCCTCGGGCAAGA	GTCATGATCTCTGGTTGGCAATGTTAGCTC	110101000001000100000'
43	GCCTTATAGCTCGGGTGAACATCTGAATCACAGCTAGTCGACATTCCGGACTTGATACGAATAACACCCCGTTACGAGCGTCTGTCTACGTTATTTCAGGTATCCTACCGACACGCTGCACAACGGCTTATGCACTATAACTGCAGGAGTAGACGCTTCAAAATCGACCTCCCTAGTGATTAT	GAAGCTTCGCCTTCAGATAGTCTGTATCAC	110101000000100000100'
44	CATCATGCAAGTAATCGTCGGCCCGTTCTATGGGATCTCGTAGATCCGATGTTGAAGGGATCTGCCTCAAACGGCCAGTTAGGTTTATGGCCGCATTCTCTCCACTCACTCGGTCGAGTCTAGATGCAAATCAATGGACGCCTAACTAGCGATTATAAGGACCGCAGGAGAGCCCTGTTCACG	GGATGGCACCAATCTACAGTGATAGTTAGG	110101000000010001000'
45	AATATAGCTCACCTCTGGGGTCGCTCAAGTGGTTCTTAATAGGGTCACGCCTAAGTTATGCCGTTAGATTACAATTTTGCCTGACCGGTTGGCTTTGTGTAGATGACACATGAGCGTATGCGAAGGATGTCCACCCTTCTCGGGATGTGATGTTTTGGGTGCAATACCGTCGCTATCCTTCCA	CGCAGGAGGGGTACACGGAGGTCAGTATTG	110100100011000000000'
46	CTTGAGTGCTACCCCTTTACTTGAAACCGAACGTTACGAAGTTGGCACGGTCCATGATGTAAGCCTAGCTTCAGGGAGAGCACGTGTCATAATCCCCAGATGAACCTTCATAATCTACGCCTGAATGGCTGTGACTTAGGCGTCCCTAAGGGGTATCAGTACCTAGACCCAGCGTTTACGCGA	ACGCTCGTAAGTATGGTGGTCATACTCACG	110100100000100100000'
47	GGTCAACGACGCACATGGGATAGATTCAATTAGCCTCGGGTCGAACCCTTGCGCTGTTGCATAGCCTGCTAATTTACTGATTGTTGTATCCGCACTAATGACCGCTGCCTACTCACGAATTTACCGTCAGACCATAGATATCGTGTCAGTTTATGTTCTCGTGTGCACCACAAGAGGGGAGCG	CATCTATCATGCATTGACCTAAGGAGATAC	110100100000001001000'
48	CTAGTTAATCAACGTTTCCGTGTGGGATAACAGCCGATATAGCCGGACAAGTTTAATCCCCTTCGTATGCGGCGGGCCTATATTTTGGGATAATAGCCTGCGGTTGAGGTACTCGGCCTTATGGTCGTTGCGTACTGGTATGCCGTGACTTGAAACGTACGCGCCTCTCTCAGGCATGCGATA	AGATGCGTGGTCCTATCCTTAATGTATACG	110100100000000010100'
49	AGAGAGTTGGCCTTTTGGGATTAAGGTATTCAGGCCATCTGAAGTCGCGTGTCACTTGAAACTGACCGGCCTATACCTACTGTCGCGCTTACAACATACGTTGTTGCGGTTCCACCACTTTAGTCTAGGTAAACTGTTCAGGTAGTCCGACATGCGTTTTCAAAGCGCAGACGAAACGTTTCA	CGTCGGCTATCCATAATCCTTCATCGCGAC	110100010100100000000'
50	CTGGATTGCTCGGGTGTCTTATGGAACACAACTACACTGACGCCCGTCTGAAGCAAGGCCGTTGTCGTTAGTTGGCCGTGCTGCTTATATACTCCGGTACGCGATTCTATCCCCGTATGTCCCGACACCATTCTTCCGTAGGGTCACTCAAAGGTGTGCTACGTGCCGATAATGGAACCTTAG	CGTGCTCTGTGGCTAGTCTAACATACCCGT	110100010010000001000'
51	TATTAGTCTGTGCTACCCGTTTCTTCCGGCGGAATGGGGACTAATGTTATTGTATGTCGATGCACCATGGCAGTAAATTACGACAAGCCGGGTCCGCTACGGTTATTCCTATTTTCAGCGAAGTTGTGTTTAGACCCGTCTTAAAAGGTCGAGCTGATACCCCATAGCGGTTAATGGAGTCCG	CAAGGCACTTTTAATGTCACCAGAAGTGTG	110100010001000000100'
52	ACTCACTAGATGGGCAGGTTGTAGTGTGAATCAATACCGCATTGGCGCACGGCTGTACCTACAAGTCTTTCTTCATTTGATCGCATTCTACCACGAGTGGTCGCAGAGGCTAATTCGAGGCTAGAGACACGACTTCCATGGGCGCTAACGAGTCTACCCATTCTGGCCGCTTAGAATGATCAC	ATTGCTATCCGCAGTTATCCTAGCGTTGCC	110100010000010100000'
53	GCTATGCAGCGCCACTCTGTAATTTGTCGGACTGTCGCGATTGAGGTCGCTGGGTTGAGACCCATCCTACATGGTCTAGTGCATACATCTACCAGAGTCTCAGATCATCACAGGGCGACTCCGCAGCAGATTATTCGTGTCGAGCCGCGACCCGGTCCAGATCGACTGTAGTAGAATTACGGA	ACGTCGCTTACTCCTCCCCTGGCAGGCTTA	110100010000001010000'
54	TTCAGGGTTCCAGTTTAACTTTTACGGGCATGTAATTCACCAGATTTTGTCTTTAAGCTAATCGGTTCGCCAGTGAACGGATCACTGTTATGTACCGCATAAACAGGTCCTTGACTCCGGGGTGTACGGGAAGAGCGTCCGTATCTATTTATGACGTTCGCGTCTGCAGACACATGTCGCGTT	ACAACCTCGTCAAGACGACCTCATCTTGAT	110100001101000000000'
55	CGCGAAGTGACGTGTTCTACGCTGTAAAGGCTGCCTCAAGTTGCTTGGACGTTTGTCGTGACGAATATCACTCAGGTTTTCGATCGTACTGCCGTACGCCACTGTCCGGTATACTTGTTATTCGCAGGTCTTTAGCGCGCTAAGTCTTCCGTCTATTACGCTGAGTAAATCCAAGGGCCTCAT	TTGAATTCGCCCTAGTATCTTGCGATTGCG	110100001010000000100'
56	ATTACGGGGTGGCCCGTTACGAAAGTTTTCTGCAAGGTACGGCTGTTCCATTGTTGGCTTGCATCCAATTTACAATCCCGCAATCGGGCCATATGTACTAAGGATTCTCTCCCGTGATCGCAACTTAAACTAAGGCGGGTCCTTATGCGTGATTCTCAACCGAACCTTGGTAATGATCTCTTG	CCTTGAACGCCAGAAGAAGTATCGAGGAGC	110100001000110000000'
57	TGAATACTGTACATGGAGGCACGCTAGCTACTCGCGTGTGTTTTGTCCCGATACTAGTCGGCACCGAAGACGTTTGTTAGGATCCCGGGTACTCCCTTCTTTGTGCTTAAATCACCATACCTACCATCGTATGCCATGGTCCAATGAACGGGCTATCAATGGGTGACCCGTACTCGTGCGTGT	CATTAAACCTGCATCTATTCGCGTATCCAC	110100001000001100000'
58	TTCAGACGCTAGGTGCACCTCTTAGATCATAGCACTGCGGCCGTTAGGTATGGCAGTCGAACGCACACGGATGCGCACACCCTGTGGGGAGAGAAATTTCAGCGGTGAAAGAAGTTTACGGCGTTTTGAACCGTGGCGCACTACGCATCTGGTATATCGAATTTGCCCGCGCGGTTGGACGTG	CAGAAGCCCTTGTTCGTGGGGCCTTAAATT	110100001000000011000'
59	CTATTGAACTCAGATGGCTGTATTTGTCACCCTCGCGCTTATGCACAGATAGATCACATCCGACGTTCGTCGAGGCATTGATATTATTCGATCCACTGACCAAGTTGACGGTCATTACTGCGGCTTATTCAGGCATCGGCAGCGGTTATGCCCAAAAGGGAACTGAAAACGGTCGTGCCTGTA	GATTGTGTCGAAGTCCAATGTTAACCGGCT	110100001000000000011'
60	GCATGCAGCACCTCGTAACCAATCTGCGATATAGGCTGACGTTCCGTCTTAGATAGCAGGCCCTCGGTTGTGTTTACTTAATAAGGCTACTGCGCTCCGAATTTCAGCGGCGTGGTTAAGCGTAGGTAAAGGGTTACGCCCTTCGTGGAAACGGTTCATCCCTACTACATGTGATACCCGAGA	ATCCTACATCATGGTCTATCTGGCATCCAA	110100000100001000001'
61	TGAAATTGGCAGGCGTAGCAACGGGCAGAATGTCGAGTCGGAGCTCTCCAGATTGCGAGAAGTTCGGGTTCGCTTTGCTCGACGGTATCTCGGATCGTGTCCAAGCTAGGGCTACGTTCAAATGTTGACTCCCGGGTATTCGTCACTAGAACCTTTTACCGGGTACTATATCACCTGATACAT	CGGGACGTCTAGATGCTACGAGAATCGTCT	110100000100000001010'
62	AGCGATTTATTTGCGCGGAGCACGGATATCTACGTCCATCAGATGGGTGGGAGTCTGGTCAGTAAGCTCAGACGGTACAGGCGTGTTACCGCTCGTAAGCTATTGGATAGGAGCGTGTGTTGAACGCGAACTTGGCTTGACTATATGAGGCTAGTTGACCTTTGTCATCGTCGCTAAGAGTCT	GGTCATGCCGGCACACTCTCGCAATATCGT	110100000001001000010'
63	CCGTGAGTGATCGTTTTGCATCCTATGCTTACTATTAGTACCTAGCCGGTAACTGGATATTACGAGCCCCTTGTCATAGTCTGCTGGGTTGAAACCTCGTTATTAAGTGTCCGAGGAACCGCGCTCTCGATCACTTTGCCACCTAAAGTATCAGGGATTAGCAGGCAGGTACGGTGTGATAAA	CACCCTTCGCACAACAGGTTAATGCGACGG	110100000000100010001'
64	GTGCTTGGGCATACTCTCCTTATACGTTTTCGTTGTGGCTGCATCAGCGCGATTGCACGCAGGAGTAAAGACTAGACTTCATATAGTGTTTTCGGGCCTCGCGAAGGTTGGCTATAGACCATAGGCATTATGCCGTTAGTCGGTATCCGGTAGAATACCTCACTCTATGCGCCGTGCCTTATA	AGTCGGGCATTCGCAACCATCATATCACGG	110100000000010000101'
65	CTGCTATAGTTAGCGGCTCCAAGGACCGTAAAACGTCCGGGGTGTTGATAGGAGTCCGTAAGCAATCTCTCAGGTAAGTTTCCACGGGAACTCTGGGGTACTAGGATCTTAACACTTTCTGGGGATCCGGGTGACGAAAACATCTTTGACTCCTTTAGCGGGATTTGACCGCGGCAGACTAGG	ATTACTGGCACCGCTCCAGATCAAAGCAAG	110100000000000100110'
66	ATGATCTAACATTTCGGGCCACTAACGCGACTAGGGTGAGTACGGGTAACGAGTTCCAAGTCCGTAGCTCCTGCGTTGGCTCGTCCTTAATTTTCATTACGGACTGCGACTAGTAGTCACTGTGTCATAAGACTTACGGTTCGGGACACCGGTTGGTTATTGAAAGCGCGAACTGTCTACTTT	GCTCTAGGCGGCTTATGGCTCGTAGTAATG	110011000001000001000'
67	GGATAGCTCACGCACGTAATCTTCTATATCGACTCGTCCGGACGGATGTCGTAGGTGTCTGTTGGTACCCGTCGTGACCTCGATTCTGATTTATGGTCCATGCTTCAGACTATCGCTTCGGCGGTGGTTACATGACTTCCTGCGTGGAAAAGATTGTATGTGGAACCTGCCGCGGTCGGACTT	CGTAAGAAAGTTGAAAGTAATGGCCCTAAT	110011000000101000000'
68	GAGTTGTCCCAGTATTACCAACGCAATAGCCACAACCTCAACACCGAGAAGTATCTCACTCGGGTCCATCGCGGCGTTATGGGCGTGGATTGCTACCTGTTGGTCTTCCTTTTGCTGCGGTGAATTCAACCCTTTAGCACGGCCACGACTTTGGGTCGCACACACCGTCACTATTTTCACCTT	GGGACCGACCATCTTAGATCAACCGCGAAC	110011000000010010000'
69	TGATGTTACTTCGACCGATCGTAGAGGCTGGATTAAGACCGCTCCACGCTAAAACCTGCCATTCGTTGATTCGAAAGTTGTGTCTTTTATTGTGCCCGCGATGCGGCTTCACGTATTCTGTTGGAAGATCACGCTTGCGGTTGCTACTCTATTCGGTATGCGAATCCTTCGGACACATTGTTG	AAGCGTTTAGTGTTCCAGCATTTGGAATAG	110011000000000100100'
70	ATCATATTTTCGGCAGTCGTCTCGTTTAACGAACCAAGCGGCTAACGGCATCAGGTTTCATCCTGCCGGCATGACTCCCGGGACCAATCCAAATCTACAACACGCTTCACGCATCATCGACAATCGCAGGGAACCGATCTTACTTTACGTCAATTACTGTCGCTCAAGCCTTTATCCTGAAAA	TTGTTTCCCCTTCTGCTAATGGGTACTGTT	110011000000000000011'
71	TCCGTCGATCTTTAGAATACCGGTTGCGACGCCAGACTCTCTACCTAGGGGATAACGGCATGATCTCGCAAGCTTAGGACGTATAGCCATCGCGATTTACATTAGGATGGCAGAAGTTGTCCCACTTATCGTAATCCCGCGAGTGAACAGGGAGATATGACCTCGTCCCATCACTAGAGTATG	GTGGGAGGGCTTGCACACTACTACACTGAG	110010101000000000001'
72	CTGGTAATCCGAAAGGTGGCTTCCGGTCCTTTTACGAGGTTCTTACGGTCCAAATATTGGTTCAGGGGTCCATCGGTAAGACTCATCCTTCAAGCCCTACCCGACGTTATAGAATCGCATAGGCTAGTCGGTAGTATATTCAACTGGCAGCAGTTAAGACCCTTCAGGGGCACGTTATTTACC	ATACCGAGTACGCTTGCGTTGTTTACCGAA	110010100100000001000'
73	TTCCGTAATCGACTTAACTCCGGCTGCCTCACTCGATGTATTGACGTCTGTAGTTGAGCTCGTTACCACATACTCCTAGTCACACTCCAAACCGCGTGGCGATAATGCATGGTATGGACCTCGGGCTCAGTAGCCGAACTCTGACCAATTACATAACTTCGCTCCTTCGGTTAAAATCTGAAA	TGTGCTTCCGTCTCGCCCACATTACGATCT	110010100010000100000'
74	GTTTCCGTCACGACACTTAGTATGCGGGAGGTAAGCACTATCGATGCAGCTGGTCCGACTTTTCGACATTGGCTCAAGGTTCTTGATCGACAGCATGATTTACACCCACTCCGGAGCCTCTAGAAGCCCTTTACGTACCGAATCGGTATAGTTCGTTTACGCCCAGGGTTCGGCCGCTACCAT	CCATGCTTGAAGCAAGATACCAGGGCCGGA	110010100001001000000'
75	GAACACGCTCTCTTAATTCCCTCGATATTTCTACCGGTGCCGCAATGACTTACCGCAGTCTCAGCCCCACAATGTTAATGACCATGTCACCTTGGCTCCAGACGACTTACTGGGAACTAAGAGTTAGATGCACTTCGCTCACGGTCTGATCGGAATTGTTTCGAGTCCAGTGCTATAGTGACG	ATCGACTCATACTGGATTGCTCAGGTACCT	110010100000100010000'
76	GATCGTGTATTCTCAGACGAGCGATATGCAATTCCGCAGTCATCTTCTATTCATTCGCGTGGTACAGACAGGAAACGGGCGTATTACCAGCATGACAAATGTCTATTCTCACCACGGGTTACAATTTGCATGGCCGGGCTACATCTTCCACGTCCTGCTCCTTTAAGAATCAGCGTGTCTATT	GCGCCCAAGATTAGGCTCATATTAGGTGGG	110010100000010000100'
77	GCTGTGATCGATGATGAACGGACACGATTCAGTTAGGCAGTCTACACCGAATGTCGCTTCGGCGTGTACAACGCAAATGTGTGGGTGGATATGTGGTCATATACGTTGTGAAGGTCCCCGCCGTCTGTTGTAAACCCAAGAATCCACAGGGTGCATAAATCTGATAGCAAGTTTCCCAAGCGC	GGTTTACCAATTATGCCATATACTTACCCT	110010011000000000010'
78	GCTTAGATAACTGCAGACATTGATCAACACCCGTGACCTTGTCGTGTATGGCAATTTTGGCTGGGATAGTCCCTCACTATGTGATCCGCTCAACGGTATAGATTCTGTACCCTCTCATGCAAGTGCGGATCCGTTTCAGGCAAGTCAACTCCGGACCTTTCTGAGTAAAGATCAGACACTGTG	CCAGGTTCAGAATAAGCATAGAGCTACATG	110010010100010000000'
79	TTCGAGTAATAGGCCTGACGTTATTGGCAGTAGGCGGTATACGGATTTATTCGGTGGTCATAAACGTGGCCGATGAGCATATCCCGCTGATAGGCGATACCCTCTGGAGTTACATGTTTGGACGATGTGCCAGGTTTAAGGCGATCTTGCAAGCTAATGTATCGGACGCTACTTGATTGCCTG	GGCGCTTTCAATTAGATTTTCAACGGATTA	110010010011000000000'
80	CACGCAGCTAGTCACGATCTTCCAGATAGACTTCGCAGGGCATCGAATATCGATGGTTCCAAGACTCGCGTATGGTTTAGGCTCCCTACTATTTCTCGGCACATAGGACTCTGATTCGGGTTACGCTCAATTCGGCTGTTAAGCCTGCGAGCGTACTACGCTATTGTCTGCTCACGTTCTATA	TAGAGCAGTCCGTAGTCGGCCCTATCCTGG	110010010000100100000'
81	GAGTCTACACCCGCTAATTTCATGGAACTTCAACGTACGCCGTGCGTACCTTACGGTTCCCGGTACGAGAATGAACCGTTTAACCTTATGTGGGCTACAGTTTGACACTTTGATACACGCTGGGAGGTGTATGGTTCCCTGGATTCACTTGTCGTCTGTGGGTACCGTCGAGTATTTTAGTTC	CATCGTCGACCCTTAGCCAATAGATCGTTG	110010010000001001000'
82	CGTTTGCATATCAGCAGATGGATGCTGGTCTGGGAGTATGACAACCGATAAACTGGTAGGCTTGCGACAAAAGCCTGCAGGGGTGGCATAATAGATAGTATGCAATTCTGCGCACAAGGTTCCTTGATCGTCACCGCGCTTAACTTCATAAGACTGTAACGGACTCGGCCTCTGATTGAAAGT	CAGTTCGCGTCCTGTGACCCGACTAAACAA	110010010000000010100'
83	CAACATATGCAACCACGGTACGTAGTTAATGACTTCGGACCGGCTAGGGCACTTGACCACGGATAGCTCTCAAGATTGACTCGGCCGGATTCTACGACTGCAATCTTTCGCGTAGTTGGACCAAGATATCCGTCTCTCGTACTGGTAGACATGTGGCGAGTGGCGTAACTCTCAACCTGTACC	TATGCGTACTGGGGTATGCTAGTTAGCTGC	110010001100000010000'
84	CGCGGTTACAACGTGTTAACTGGAACCTGATTCGTGGACGTTTAGGCCTTTTCACTTAAGGCGGGTACTGACTTATACCCTTCAATGCGTAACTCTGCCTAGGGCTGAAGGGGAGAATCCTTCGGACTGTTGTTAGCTACTTTCCCTAACTGTGTCGGATCCGCCTTGTTAACTCCTCTCTTA	ACCATGAGCACCATCGGGCTTATCTCATTC	110010001010001000000'
85	GGTTTGGTGAATTGTGTGTCTAGAGTTTAACACTGGCGACTGGGTCCTACTACTGCGGGACACCTAACACGAAATAACAAGACTTACCGTGACCCGGCGTGCACTGGGACCTTTATCCTTTCTAACAATCGTTATACACCCCGCGTTATAGGGCCGGTTACGCTTATCCAAGTTACGTGCTTT	GCCTATCCTAGGCGGAGTCTATAGGCGGCA	110010001001000100000'
86	GTACTTACCGTGTATTGGACTCGTATCGACAGCCAAGTGGCCGAACTTCGCCACCTTAACGCTATAGTTAGATTTAGGGTATTGTTCGCGTCCTCGACCGATTAACTCACACACCCTCTGAGAGGTATAGGACCGGGCGGTTGTTCTTTTAGGCATAGGGCCATACCATGGACAGTTCTTGTG	GAGGAGGGGTGCAAGACTATAAGAATCGGG	110010001000100000100'
87	GATGCGCCATTACCCTCACAGGCTGCGGCTATGGACGATACGATTAACATTCGAGTCGAGTTGCTGAGTAATTGCGAATAAGTTACCGGTTCCTTATGTTTGTATATTGTAGCGGTACGACGCGTTGTGGGGCAGTTGTCAACATACCATAGAATAGCTTATACCACACCACCGACGTTACGC	GGCATTGCATTTCCTAATCACTATTTATTC	110010001000010001000'
88	ATAGGATTTGCCGTACGAGGGTGCATTATTGGCTGAGAGGCATCCTTGGGACAGACGTGACCAAGGCGTTAACAGTAGTGGTCGTGAATAATCCGCTCCGTAGGGCTGGGCCTTTTATTGATAGACTTTCGTCCGCCCTAAACAGTACGTAACCTCTGGACCGTCTCATTAGCTCTGCGAATA	CCGACAGGGATTAGCTCTGGTATTCCGATT	110010000101000000001'
89	CCTGTACCGGACATTCAGAGAAATATGCTCAAGCCGTTGCTAATGGGACCTTCTAGGAGTGCCTCGATCGAATAATGGCTTAACCCTCGCATCCTACAGTAAGGCGAATCAGGACCTTGGCGTTCTAGGGGTTACATCCGTAGCTACTAAGAATACCGGCCCAAGCAGTAGAACCGGTTAATC	ATGCTGATATCACGGTACTCCCACCAAACG	110010000010000000101'
90	TTCGAGCGTTACCACAGCCACACGTTTCAAAGACGCCACAATGGGGTGGACGGATTCGCGGTCTCATAGCATAAGGCTGTCGAGTGATGCTTTCAGACGCACGGCTAGACACCTAACTTCCCCGACGTAACTACTGTGCACGGCATTCAATTTCGACCGGTCATCGTTGGTATTCGAACTCTA	ACCCGACCCGATGTTAAACTAAAGGCAGGT	110010000000110000001'
91	TATCGTACTTATAGGCCGTGTCGTCACTCAGGATTGATATTGGCTAAGGCTAGTCGAAGTAGTGTGTCACACGGTGAAAGTTACGCTCGACTTTGCGACTATAGGGTAGTCTTCTATTTCGCTTGTTTGCTTAGGTAGGATGCCAACCGACGTATAATTCTTTACACCGCCGGATGGTTTGGT	GTACGTGCGCCATCTCACGATTGGCGGCAA	110010000000001100001'
92	TGTCGTAGAGAGCGCGTACTACATTCGATTGGAGTAAGTGTTCCCATTCGGTAAGAGACCGCTGTACCAATCGGATTAAACTTCTGCGGGATACGACTAGCGGTAAGTTGATTCGTTCTCTGCCTAGTCTGATCGCACGTGGTATCGCGGTAGATTGGTCCCTCCGGTGAGAAGGCGCATCTT	AGACGCGAGGTACTTACAGGTTCTGGTGAT	110010000000000011010'
93	TTTGCCTATGTTGCATGCCGGTAGGGGCAACTTCGTTCAATAAGCACGTGGTTAAAACCTGGTATGCGTCACCAGCATGGCTTTTCCGGGATTGCAAAATATTCGGTTCATACGCACTACTTTGAGATAAACAAGGGCTCCACTTCTGTAACTTCGGTATTGCGCTAGGATCAAGGGCACTTA	TTCTCGTGCTCATGCTGGAAATCAGAGCGA	110001100101000000000'
94	GAGAACCTGCGCCGGGATCAGTACGTTCCGGGGACATCACATGAAGGTGTTGAGCCCTTAAATGGTGGAAACTTAACGGTAGACGGCCCAGTAACGCTAGTCGTCAGTTTGACTCGGGTGCATCTTTAAGACGCGACCGGATTGTCGTACATCAATGTGCATGCTATCTAGGTGTTTTCAACC	CGTGAAGCAGCTTAAGACATGGGAGTCCTA	110001100010000000100'
95	ATCACAAAGCATTGCCGCATTGCCATCTATTACCCCGGGTGTTGGCTCAGATTAACGTCTGTCGAGGTTGCCTGCGTGATTCTGTCGACGGTACTCGACTCTCAACTGCGACGAGTGCGTCACCCCAAATAACGTCCAACGCTTCGATAAGTGGCGGGATTGAAGGTAGATTGTAGTCTATGG	CAATCTTTACCGCGAGGCGAAGCCCTGCTT	110001100000110000000'
96	CCGCATCTACACTTGCCATAAAGAGGAGTTCGTGCCACTCTTAAATGAGACCACGTTGAATACAAACGGCTCCTTGGTACGATGCGCTCTTAGTGTAGGAAGGTAATCAGCGGTACGTCGCGTCAGTCCCGTTCTACTCGTGGTTAAAACTATTGATGCATACCCGGCGCTACGCATGATTCG	GCATGGTCTACACTCAAGGTATACGTATCT	110001100000001100000'
97	TTGCCCTAAACAACGAACATGCCTGTGCTAACACTCCCGCTATATGAAATCCTACTATCTACTAACTGGCGTCTTTGATCTATTGAACCGACTCTCCCGTGAGGAGTCAGCATGTAAGAATAGGACTTGTCGGTTTGAAATGAGCCCCTTAGTCGTTCATTTATCTCGCACGCCGATGTGTCG	CCGTTCTTTGCTAGAGGTTCGTCTCTGCCC	110001100000000011000'
98	CGAATCTTTAGTCGTCGCATTTGGCTGTGATACTCCTACATAAGGTGCGTCAAAGAGTCCTCTGCGACAGGTCTATTTCTTAATACACGCCACCGATTGCTCTATGAATGATTACCTAATCGCAAGACGAGCGTGTCAGACGCTTATTGTAGCCAACTTAGCATCCGTGCCACCTACTTATGA	ACGCAGGCGCATATCATTTCTGGTCGGGAA	110001010100000001000'
99	CGGTAGGTGCCCTCACAGTTGAGTAGATATGTCGGCCCTCCAAACCGCGGTCTCCTCATTCCCACTAATACTGAATTCTCGTAGATACCATCCCGTTTGACTCTTGGGTTCCGGTCTTTGTAGGCTAGATGTTTTCACCTGACACGTTCTAATGACTGTGGGCCGGACTAACTCCACCAAATA	GTCACCTTGACCGCAAACCTTAGATGCGGA	110001010010000100000'
100	GCTGACACGTTAAACTGTCCGAAACAGCATTCAGCCTAAGATGGAATGGGAGTTATTAAATCCGCCAGCCGGATCAGTCGTAGTTGGACCCGGTACCGAACTGTTAATCTCGCGTAGGCTTCGTAGGAATCTTGCGTGGTACATCACCCTTGCTCAGGCGTCGACTGGTTTAAACCGTGATTA	CATGGTTTCAGGTGCGTATAATGACTCCTC	110001010001001000000'
101	AGTTGTGGGCAGATCGTTGCATGCCGTCGTATCCCATACACATGCCCGTCTCAGTAAAGGCTGCCACCGTTGTTATATTACGTGAGTGGCGGCGCCTTTGGGAGAGGCCTTCATCCAAGGTAGCGTATATAGATCGTGAATCCGGTCTTCGATGAAATGTAGCCTCACTGTGAAACACGACCT	GCCTGCAACAAGACAGTATTCCGGGCAGTT	110001010000100010000'
102	AATAGTAATCCCGGCCTACTCTTTGGATAGCCTCGGGCGTGACTAAAGCCATTGGTTAGTAGGCTTATTCGGCGACTCGACATAGTGGTGCCACACTACAGTATCGAATGAATTACGGTGCCGTGATATGCCTTTGTGCACTCGTATTGGAAAAGCTTGACGACGGTCCATGTGGTTCACATT	ATTCGCGCTTTACTGGAGCGGGTTTAGCTC	110001010000010000100'
103	CGCATGGTCTCCACAATTAGCCTCGACCGCAAATATATTTCGTCGTCCATGTAGGGGTGCATTTCTCGCACAAGGTATACTCAGGAGCGTAACCGGTTAAATGAGTCTTTCCCCTGCTATTTGCAACTGACGGGTATAGAAGTAGTTTAAATGGTATACGAGCTCGCGGCGTAAATTATGTGT	CGGCCCGCGTCAAGAGTCTAATGAAGACGG	110001001100010000000'
104	AGGGAGTCTTGTGACTGTATGACACGGTATATGTCGTACTGGTTACCCATATGACTCGATTCGTTTGCACCACAGTCTTAGGCTTGGAGTGTCAGTACGGGTCGGATCTATTGAGGAGAAAGAGGTACCGTGTCACTTTCTATATAGTTGTTCTTGATATAGGATGTCGGCAGAAAATTATTG	CGCTCGGCTTTGCCGGAATCGTATCCGTGG	110001001011000000000'
105	GCTATTTATGCCCTTTGCAGATTCAAGTTACGTGCGGCTAAGGCAGTGCCGGATACCCATTCCACCAGTCGTAATCAGGTGTGAGTATCCGCCATGTAGCCATCCGACTTAGACTGGTTCCCTTCCTATTAAGAGCATCGAGGTTTCGTATCTTTCTGTGGGTAACCCAGATGGTATGGACGC	ATGCGATTTCTTACCGACTTTTGTGGGGAG	110001001000100100000'
106	CTGAATAGCGCCAGATCGGGATCTCGGGTACTATCCATGTTTTAACCGCGCCCGGTAGTCTATAGGGTTCATGCCAGTTACGACTCGACGCAAACTTCTTCTGGATTCCGGTCACAGGACGAATCCTTGAAGGATTCGGCGATAGCTTACGATTTTCTGGTCGTGCCACTGAAGCTCCCATTA	ATGTTCTTCGGGCCCACAGACGAGGGTTAT	110001001000001001000'
107	TGTGAGTTATGAACCTATGCGGCTTAGTTTACCGGTGGTGCATGGGACCATGTGAGACGTTCTAACGCCGCTGAGCTTGTGAGACATGCTAGCACCCGACCGATGAGTCTTTGCGCAGCTAGATATGCTACGACCGAGGTACTTCATGTTTTGCGCGTCTTCCCATTGTTTTGGTATACTGGC	GACGCCCCTTATTAAGCGTGTAGGTCGGTC	110001001000000010100'
108	AGTGTAGAAGCCGCCCATCGTTTAACATTAGCTTGGTTATACCATTGCGAGGCTATACTAGTGGCAGTCGCCAATTCGGCTATAGGCTCCAGGTCCTTGGTTTCCGGGAGTGCCTTCGTGTAACAGTATCTAACGATGACGGCGGCAGGGGCTGCGTAGGTAACCTTTATTGCAAAATGACTC	TGCGAATGTGCGCGGAGGACTTTTATCAGC	110001000100100000001'
109	CCCGACATCCGTCTAGATGGTGCGACGGAAATCCTACTGCGGAACTCTACTGTTAGTTGACGCCCTCCCGTAGCTTATCATGTGGATCGGCACGACCACACTGTAACTCGTTCTGTGCGGGAAGATGGGCCTCTCTCGATTGATTCCCCAGGAGACGACATCGATCCTGTAGCCTGTCCGCAG	CATAGTTATCTACATGTTGTGCTTAAACTA	110001000100000100010'
110	GCATGCTGGCTGGCCCTCATAATGCAAAGCATTTACTCATGTCCAAGCCAATGTCGTTGCTCGTAGGCAGACCCCAACTAGGATAACGGTCAATTAGCAGCCAGCTCTGACGGTTCAATAAATCTGGAGGCCCAGTCTCTAATACGTTTGTGCGGTTTGTTACAGCCACATGTGATCCGACCG	GCCCCATACTTATGAAACTCGTAGCGACCG	110001000010010000010'
111	TGCGTAGTCCGCTTTTGTGATGGTAAGGTTCTATTAAGAGTTCCACCCTAGTATAGCGACGTTGATCACCCCAGAGATTGATCTCACATGCTCTTAGACGTGGTTTGGGGAGTCCTCCGTAATTGGCCGGTTACACGTTCTAGTGTTTCGTCGGTAGTCCGGGACTGGAAGTATGATGGGCTG	CATACAGTAACGTTGCTAGGTTTCTCGATT	110001000010000001001'
112	CGCACGCCGTCAGGATTACTTAGTCCGCTGATAGGGAGTAGACGATGTCTTGATTGTTAGCGGAAGGTCCTCATAAGTGGCGCTGATCGAGACGAAGCACAGTTAGAGGGCGCTTGCGAATCTCACTTAGTCAGGTCGTGACATCCACGCTTACAATCGGAGCCTCTATAATTATGTCTATTT	CCGATGTTCGCTGTAAAGAAGTTAGTAACG	110001000000001000110'
113	GGTGTGCTTTATGTACACGCTTAAACAGGTTTGCTTAGCCTGGATACACGCATACCGTAGCCCCAATAGACGTGTTTTCTACAAGGATCCCCTCCATGGCACGTGATGTTTCGCTAGATGGCGACGTAGGAGGTAATTGACCCATGCTCGAGATTATAGCGCTTGATGCCAAGGTTACTGTTA	ACACCCGGCATGGCAATGTTCAACGGCATG	110000110110000000000'
114	GTGATGCGCAACGTATTATCACCTAGGTTCTACGCATCGAAGCGCTATCAACTCTCAACTAAACGGGGTACCAACCTTTTCGTTTGCGTTAACACACGGATGGAGACCCGCTTGTCATCGATTGGTAGGCTGAACGTTACCGTGATCTCTGAAGAGTTGTAATGTCCCATCTAGATGTAGAGC	GCGTCTCGCTCGTAGAAGTCTCTATCAGGC	110000110001100000000'
115	TCGAGATCGTTAGCTGTACCGTACGAGCTAGGCGTTCGCTGAATGTAAGCTTATCGATCATACCTCTTATCGAATGAGATTTGGCAAACCTACCCCTGGAAGACCGCTAATCCAAAGTAAACACGAATGTTAGTCCTCCTTTAGCCTTGGCCTGTAACATTCAGGTTGTAAGTGACGGTGTCG	CTAGGAGCGTAGATTTTCGAACTTGCAACT	110000110000011000000'
116	ACCATCTCTACGTTAACCAGTACCGGGTGGCGATTACAAAAGCACAAGGTCGAGCCGTCTCTCATGGTTTCCATTTTGGTGTTACAACGTCGGGCTCTCTAGACCAAATCCGCTCATCTTTTGGCACTGAGGTAGGGCACAACTTAATCAGAATCCGCTGCCAGTTTGACGTAGTGGGTATCC	TCGGTCCTCAGATATCAATGGTTGTCTGAC	110000110000000110000'
117	TCCGACATCTGTGGCTCATCGTCCGAAACAGCGGCGGCTCACTATAAGCGTGTCTGAGAATTGCCTCATGGTTTGCGTATTACTGCTAGTGGCTTGTCCAGATGGAACCGATGGGACCTACTGGCTTTCCCGTGAGTCCCTCTCACTGATGTTGAGTCCTGATATCCCATGACTATTTTGTTC	CGACGGTGAATCGCGTATTTCTTAGTATTG	110000110000000001100'
118	TGGGTTAGAGCCGTTTGTTCGGGGCGTGTCGTTGGTAGAACCGCATACTGCAAGTGCCTATGACAGTCGAAGGTCAGAGCTTACACTACTGTAGCCGTCGAGGTACACTCATCAAACCTGATCGCTGTCCCAGCTCATGCTGTCTGATCCCGTCTCGGACTACTCGTCGTATGGTGAGCCGCA	TGAACACGAGCTAATTCTGAGAGTGCTATC	110000101001000000100'
119	GTAGCAACCGGACGGTGGAAAATATGTAGGTACCAAAGTGGCGAGCCGGGTCATGTCGTCCCTCTGTCAGTAATATTTCCATGCCCAGGCGATACTCCTCGATATTGTGGTCTCGTTCTACACTGCCCTGATCGGTGCTAGGATCAATTTCGGACTTGCTCGCTAATGGGAACGGCCTTGTGA	TCATATCGTTTTCTACTAACTGGTACTGGG	110000101000100001000'
120	ACGAATCACGTATACTTATATGGGAGCTAATTACTACACCTGTCGGACGGTGGGCAACCATCGATCTTATATCCATCTAATGTTTACTTTGGGACGCCGAAATTGGCGTTATTTCCACTTCGACTCTCTGGTACAAAGGCGCAGCAATCGGTTAGGGTGCTTCGTGCGATCTTGGAGATTTGT	AATATCCTTGCCCCACCTTTGAATACGGTA	110000101000010100000'
121	GCATTTATGCCGCTAGTGGCTAGGAACAGCTAGGTACCGACGATGCCGGGTACTGAAGGTATGCCTAGTAAAGCATCAGCGGCACAAAGCTTGTGACCGAACGGCCGCTCCGTATCGTTACTGATGCTAGGAACTTCAGCGTGTCTTTTAAGCGTCGTTTCTGCTTTACGTTACACATTATGT	CGCCGGTAACCTTAAGGTTGTGATTTACGA	110000100100000000110'
122	GCTCGTCGTTTTGCACACTCCTCCGTAGGGGACTCGTACTGAATGACCCTAACATACTGGTCCTCGCGCTTTTGACGCTATGTGCTATGCTGTACACAACAATCTGTCCGGAGACCCAACTTTTCGCGTCCAGATTTCGTACTGAGGATCTTTTACGTGCCCAAAGCGAGGTCGTTTCTAGCG	GTGGCACTGCTTAATGACGTCTAGCTTGGC	110000100010000010001'
123	GTGGCTTTCGCAAATCTATCCCCATTGATATCTGCCTAGTGGCGAGCCGCGTGTGAAAGGTCTTTTATGCGCCTAGTGGTCGTTTGCGAACACCTATTTGCGGGGTACGATATCCACCATTTGGGACTGATCCATCACGCACGCGAAATACAAACCCGACTTTGCCAGAACCTATCTGGGGAC	CAATGAAACTGCTGCGAGTCGTTCTTGTCG	110000100001010000001'
124	TGGACTTATCACACCCGTGACGTTCAAAAGGTAAGTGCGTCCAGGGCACGCCGGAGTCGAATAGCTGATTTAGGCAGGTTAAAATCTTGGTCCCAGTTAGTACGTGCGCAGCCTACTTGCATTGATTTAGGACACGCTATCCAATGGCATCTAGGCTAGTGAATCCTTGTACCGTATAGGGCG	CACTCGTGTTCTGGGTGCCAAATCGGCTCT	110000100000101000001'
125	GTCTGAGTGTTATTCCCCATCCAAACCTGACCGGATAACGAACTCCCCTTACAGCCCGTAGCTTGGATACCCGCGCGTACACGATCTCAGTTAGAGCATTTATCCGTGATATTACCACGACGTTTGGCGTAACAGTGCGACAGTCTCCGCGTTTACAGACACATATGGCGTGCAATATGCTAC	CGAGTGTCCTGTATTGCTTATCATAGCTAC	110000100000000101001'
126	TTCCTCCGCTTCGGCTCTCAATGACCATATGAGTATTTCTGGCCACCCAACCTATATGCCTTGAGGATGCGCTGCGTTAATAAGTGGACCAACCGCCGGACAAAGAGTGGATGCCTAGGGTCTTACGCTGTGGGTAATCCAGATAAAGTGTCGATTGCCACTATGGAGCGCTACCATAGTATC	CATATTCGTTGCTGCTCTACCATACGGGGC	110000011010100000000'
127	CGCATTCCAGCACGCTACTAGACATTCAGGTGTCTGATACTGGTCCTGATTAGCGGCGGCTATCAAGCATATTGGGGTTAGCTCACCGTAGGCACATTGGTTGTTGATGCTCGCACGTTTTCGGAAGCCTTATCTCAACGAGGGCGGTGTTACACCAGAAGGCTACTGCTATGCGTTCCACGC	GGTCCATTCAATTCGGAATTCCCCACTTCG	110000011001000001000'
128	TGTACTTGTCATGCCCAGAGCGCGAATATTAAGCGCCCGACTCAGGCTAACACACTATCGGCTGATGCTCATGACATAGAGCGAGATACCCTCCACGGAGATGCGTCAATCTACCATTGTTATCGCGGGTGTTAAATAAGGACCTCTCCCAATAATTAACAGTCTGTCGTCTGAAGGATCGCT	ACTATACTATCCTGGTATTTAGGTACACAC	110000011000010010000'
129	AAGAGGGCACGTTCAGATCCTGATGGCATGGAACCAAAGCTCGTTTGGTACCTGTAGTCCGACCAAAGGGCAGGAGAGCACATTCCTTCGTCAGCGTAATCCAAGTATTGCGTGTTCCATCCGGGTTTCAAATAGACTCCAGGATGCCATTCTCGGGTTCGGAAGCCTTAATCGTTTAGATAA	ATCACGCTGACGCGCTTCAACTCATTACGT	110000011000000100100'
130	ACCAGCTAGCCATGGTCTGGATGGGCTCGTGTATCACATGACTAAAGTTTCACAATCGCAGCGCCTTGAGATTGGGGCTATCGAACTGTCCGGAATATCCGATTATTTCAGTCCCTCAGATGGCACTTTTGCAGCTATACCCCACTTATCACCATAAGTAGCACGATGCAATCGTTGGGAACT	GAGACCTTCGGATCAACTAGTCTATATGAT	110000010100000010001'
131	GATGGCCTAGCTGCGGTATCAGTATGCTGTGGTGGGGCTACACATATCACACTAGTAAGTGGGCGGGTAGGCTTTGATACCGGTAACCGTGGCGTATGAACCGTCTAGATGTGCGAGTAGGCGCGACTGTGCAATGTCGACGAGACGGCCTGTTAGTTGCGTCGGACCAATAAAAGCATTAGT	ATCGCCTCTACTTCAGTACGGGGTCTACAA	110000010010001000001'
132	TACGAACGATCCTATTTCGTATGCGGACTTGTGGGATAAGGCGATGATCACATATTAGGACGCACGGAGCTTTACCTTGAGGGCGCTTAATTGTTGGCGTGGTTCTGAGAGGACGACTAACACCCTTACCTTCCACGTCGTACATGGCCATTAGTTCAGCCACCGGTCCTTCTCAGGGTATGT	AACGATCCCTCGCAAGTGTGATACAGGACC	110000010001000100001'
133	CACATTGTCTCGCCTGGTGAGTTTACTTTAGGACCTGCCCTGTACTTACGATTGTTCATACGTGTCGGACTATCGTTTCGTAACAATGCTTGTGCGAAGATAGCGGAGTCCTCGCTTACCGTAGCTTAGAAGTTCGCCATCACCTTATGTAATTCGCTTTTGCGCCGAGGATAACCGGGGCCA	ACTATTTCTTACCGATATCCTGGAGTCGAG	110000010000100000101'
134	GTATATCTGCCATCGCGACTTTGCGAATAGCCAGGCGCTAGCATAACACGACTAAGATTAGATTACCGCTCCTCAGACACCCAATGTAGGTCTCCCTCGTCACCCGCCACGCACTTACTAAAGATAGTTCACGTTCCGCCCTGATTCCTCTTGGGCTTAGTATACTTTACGCATGCACTAATA	TGTCTGGTACAGTACTACCGATGTTTCACG	110000010000010001001'
135	TCTTAGCGTTGAGATTTTCGGCCGTCATCGTTGACTCAATCATGTTTAGGACATGGTCTACGGTCGATCCAACACGTTGCGTGCCTCGTGAAAGTTTACGTTATGTTGGCTAGACAGTCCATAGTTACTTTTGAGTGGCGTTGCCATTTTGGCCGTTTACAAGATTCTATGTCCAACTAGGTG	CAAGGCGCGGTATCAGTAAATCGCGTGTAC	110000001110000000001'
136	TGCCCTACAAAAGTCCGAATTTGAACCCAGGTCGTAACGAACATCCCGCATGCGTCCTACCGCTGATACTCTGCTTATGGCCAACCCCAGACAATACATAATTCGAGGGCAGCCAAGATATATGGGCTATCTGTTTTCAGACCTTGGCTTACATCTAGCGCGTTTGGGCGATCCTTCTAGTGT	CTGCCATAGGGGCCCCGATAATGGGGATCT	110000001000011000001'
137	CCCGCGCCATTAAGATGTGCTAACTGAGTGAAACGTGTCCTAGATCGCAGACCTTGCCGTGACTCTATACTACAGTGGTTGTCTCGACAACGCTCCAACGATCCTCCATTTGAACGGATAGCGGTATGCATATCGTCCCACGGGTTCAGGTAGTAGAGTAAGTTCCTTTGGGGTCTTCATTAT	ACCGGTGCGTTACGCCGACATACAAGTAGA	110000001000000110001'
138	GAGCGAGTAATTCATGCTACTGGATGGCGGCAGTTGATGGGTGAACTAGGTCTGAAACATAGCCGTCACCTACACTACGGGTACCAGTCTTGACCGATATACGTACTGCCCGTTCTGCGAATGCGATTCTAGTCGGGTCGTCAGAGCCCGGTGACACGCCCTATTTCTCGACCAAATGATGCC	TCTGTGCAGCGTGACCCGTAGAGTAGTTCG	110000001000000001101'
139	GACAATCACCTGTTGCCACTTAGTCCACGCAGCAGCTTTTCAATTTGGATTATTGCCTTCACGTTACTAACGGGATTTGCATACCTTCGGCCTGCTTAATTCTAGACGACGAGTGTCGGGTCTGTATTTGCTTACCCTCGCTATCTGGGCATACAAGTGACCCGAGGTCTGGACCGCACCGAC	GTATATTCTGACTCTTATACGTGGGGTGTC	110000000111100000000'
140	TTGGCTGATTTGATTCCTCCCTAGCATAGGCCCATTTTACTAACTACTTATCGGTACCCTGGTCGGAGATATCATGCGTGGTTAAGATGATCGCCTACTGATTCGAGTCTTAGTATCGCTGCACGTCAGCATTGTTTAAGCAGGGACGGAGAACATCGACGGTGATCACTCCGACAAGGGTAG	CTGCGTAGTCTGTCAATACTTTGTCGCCGG	110000000110010100000'
141	CATTTGGAACTTCGCTGTTAGACTGTGGGTCGTCCCCGTAGTAGAAATAAGTACTAACCGTTGTGCTGTTTACAGCGGTATTCCCGGGTATAACCCATGTTCGGGCGACGATTATACAATTCCCGCGGGTTGAGTGGGTTCAGTTAATCATAACCCGTACGTCAGTCTGCCTCCGCTTATTTC	CGCCGCTTCTTCGATCACTTAGTACCGTCC	110000000110001000100'
142	GGGAATCAAGTCGTACGGGACTACATTTGACAGTCTGTTAGTCTGCTGCGACGTGTAATAGACTGAGTGCATAGTATCGTCGTTACATTTACTCTCTGCGGCTAGGGTTTACTTCCGACTTTAACTTGATGGCAGCTAGTTCCTAGACAGTGTCACTATATCTGCAGCGGTCATTTACTGGAC	CCGCTCGGAGAGCTAGCTAGACTAGTTTAC	110000000110000011000'
143	ACCCAGCGGCTTCTAAACTAAACTGTGGTTTCACGCACTTCATCAAGCGATAGTCCTATGATAGCTGCCGACGTTGACTAGTCCAGGGGAGGCGCATAGACGAAGATTACGCCTGAACCGCGTCAGTCAAGGTTTAGCTTTCCCGGCACCCTTGGACACTAAGAATCTGTGCTACTATGTCGC	CCCATTCAGATTCCCTGCATGCTTGTTAGT	110000000101010001000'
144	ATACTGGACTACGTTACGCTGATTAAGGGTTTGCGCGTCTCTGACAAATATGACAAGGTAGGACCCTGCTCTCGATTCATCGTTCGCGCCCATACGATACGTTAGTACCCATGAAACTGCGTTGGATCCGAGATCGTATTTGGAACACCTACTCACCATAACCGGCGTTGAGTGCGGAAATAG	ACTCTTTTGACTCATTCAGACCATACTTCG	110000000101001100000'
145	AGGGGCTATATTTCGTCTCTACGGCTTGTGGTCTTACGTTCCATGAACAAATCGAGCTGTTGACCCGGTGTCCGTCTGGCAAGGCTTTGTGTTGGATGCAGGTTTGACCGATCCGAAATTCGATTTGGGCTCGTCTCTTGGCACAAGAGTGGCGAGAAAGGCCGATCTTATGCGATTTCGTGG	TGATGGCTGGCGTTGGCGGATCTGGGTATA	110000000101000010100'
146	ATACCCTGGCGCTCTCGCACATAGAGACCGCAAAGCATCCTCTAGGTAGTACGGTGCTGGCAAGCGTAATCCTCTGGACTATTACCTGGTTTCGCCGTTCTCAAGGTTCCGGTTATTCGCTAACTCGGTATAAGACGGTAGGCATTACGTTGATCATACTCAGATTCTCGCGGGGTCGACAGG	TCGCCGATCAGATAAAGGGCCACAATGTAA	110000000100110000100'
147	TCGCTCCAGAACTGGCATGGGTAATAGCACCGCCGTCCCATCCTATAGTGCTTGTGCGACTCGCATGCATTTGGACAGGTAAGCGCGCGCTAGATTCTTCTCGTTTAGGGCAGGTCTCATGGCGACGAGTGGGCTCCTGAGAGAATGCCCGATCTATTGATACCCCGTCCGCTTAGGATGTTT	ACGCCACCTCCTTATCAGTCCGGGCTACAA	110000000100101001000'
148	TAGTGCTGGGCTGTTATTAAATGGTCATAAGTCGGTCGCGGCAGTAACTGGCGATCCCAACGACTTTATGTAGCGTGTGTACTCTATTATCAGCTGGACTTGAATGAATCCGGGGTATTCCGGACTATGGATATCGAACACTGGCACCGTGGGCAAAATACTTGTCGCGACTGGGTCTCAGTT	CGAATACCGATTGAGGAATCGCTAGGGCCT	110000000100011010000'
149	GAGGCTCAATTCTTCGGGGTACAGTGGAATGCATGGTAGCCCGCTACTACTCTCTCCTCCTTACCTTCGTACCGCCTATATTCCTCCTGGGCATATCAAGTAGTTGGCTTCACCGCGTTGCTATTCTGAACCACCACCGTGCTTTAGACCGTGTACTGAGTACTACCGTACTCCCGAGTAATA	ATCTGCCGAGCCAGGGTGCGTAAAGACCGT	110000000100000100101'
150	GGAGGCCCTCTATCCTTTAATTTACGACACCCATTAAGCAAATCCTTATCAGACATTCCGTCGTGTAGGGACCATGACCTTATCATTACCCTTGGGGAATTCAGTCGAAAACGCCTTCACAAACGGTATTACGTATCCGCTCACGGATTTGCCTGGCGACATATAGAGCGCTTTGTCATTCTA	CGCGGGGTTAGCGAGGGTCGTAACTATTCG	110000000011010010000'
151	ACAGTTGGTTTCTACTGCCCGGTGAGTCAATCATCTACAGTATGCGTTTCTGCGCCACTTGACCCTATCTGACGTTTAACCTTTCCATTCGGCTGTAAGTATATCGTCACCCCAAGGTCTTATACGGACCAGTGGCTTTCATCTAACGCAAGTCAGTGCCGCGGTAGAGTAGCAAACGGTAAC	AATGACATGGCGTCTGCATACGTCAAGGCC	110000000011001001000'
152	AACATTTTCGTAGCCCACCCTTCCGATTGCTAAGCTTGGTATGGTTTTGTTATTGGGTGTCGTCTTCGACTACCGAAGTCAAGGTCTGGGGAGCTACTTGGGCCAAATGCTTCTAAACTATGTCAGGAAATTTGTCCTCGTAAACTCCTGGGCGTCATGTCATATCCGAGGTGCCGATTGAAG	TCGAGGCCTCGAACACGCTCGTTTAGTATA	110000000010111000000'
153	AGGCAGTCTATCCCTAACTGCCCGCTTAGTCTTAATGGATCTTGCCACTTTGAAATGATCGGGCCATGTCCAGTACAGTGATCCGGACCGTGTGAGTTGCTACTGCGTATAATGCAAGGTAAGCCGTGTGTGCTGGGATCGTTCATTTGTTAAATCTGCACGGGCTTCGACGGGTGCCTCCGT	CATTTCTATACAGCAGACATCATTTATTGG	110000000010100101000'
154	GTAGCAATGCCATGGTCCGTATATAGGGGCCGATGGGAATCTTCTCTATCTTGACGGTGGTCCAATGTTTTCCTGACATACAGCGTTCCGCTTACTAGAGTCTCCGTGACGCAATACTCAACCCAGAGATTTCCCGATAGGGGACGCAGGCTTAACACGCTACTTTCCGAACTGGTGTTGAGG	AACGGAGTAGACATAGGCACATTAACGGTC	110000000010100010100'
155	TGGTACCGGCTGCGCTTTATATTTTAGCACATGATCATTCGACGTTAGTGGACTCGTAGCTTGCTCATTTTGAAATGTAGGTGCGCGTTTTGAAGCGTGGTTAACACGGTCGTCTTGCGTAATCCGGAGAATGTGCCGTTGAACACTCATTATCAATTACCTGCCGCCTATTCGTCGCCACTG	GCTATTACTTGACCAAGAAGGTCGGCTCCT	110000000010100000011'
156	TATCGCATGGCGCTTATGTCTTGGACATCGTTCACACATTTGTATCGGATGTCGTGTGCAACTATCGACAGTATGAGTAAGTGGATTACTGTCGGTTTGGGACAGTTCCCTCTCGATGAATGAAAGGACGAGCGTAGTGCGTTTCGACTTCGAGTTGGCTTCTCCCCATTCCCGACTCACGAT	GCCTATTTCCACCGAGTATTGCTTCTAGTT	110000000010001110000'
157	ATCGAGGGTCGGACGGAATATCGGAAAAGCTCGTGACGGCACTTTGAGTATATACTACTTTCATGCGTGCGCACTATTCAGATTGACGCGAGTCACAGGGTCTTCACGCGAATGGAGCAGAGACTAACGATGGTAGCGGTACCAGGCACGCAAAAGATATTAGGCGGCTCCCAGGTTGCTCTT	TCAGTATCCTAACTGGTCTTGCAAGTAGTG	110000000001110100000'
158	TATTATGGTTCCGCGCCTCCCTCATTCAGCAGGTTGTCGACGTGTCGCGGACTTGTATAACTGCCTTAAAGCCCTTGTTGCATTGAATCCCAAGCCGGAACTCCTACTCTTGACTCGGCGGTAGACGGAGGACGGCCTAATGACCTTACTTTACGTGTTCGATAGACATTACCCATTAGCATT	TGATTGTCGAAGCCGCTAGTCCGATCCGGG	110000000001100001100'
159	TCCTCGGTAACCCTTAGCAATGAAACGAGTTTATGCGACCTGTGCCAGTTACTTGTGGCACCACGACCATTGAATGTTATCTGCGCCACGGCCTAAACCATACTCCTCCACGCATAAGCCACTATCTATGGTGCTGACCCGGCTTGACCGGTTGTTACCGGCTCTAATCGATGGGCTAGTATG	AAGCTCCTCAAAGTGTTTGGGTAGGAGGTT	110000000001010000110'
160	CCACTAGGCGACAGCCAAACTGTTTGCTATGTCGGGCCTATAGCCAGTACTAAGTCGAGGGGTTACTGGACACAAACGGTTAGAGAGCCTTTCCGGCACGCTTGTAGCACGAGATCCAGACAGTTCGAGTGCGGTCGACGTGATGTACAATGTCTACAAGTGGGCGTTCGCGTGTAGCTCGAC	ACGTGCGTTAAACGTAAATCACTAGGTGTT	110000000001001010001'
161	CGTTTGTGGGATTAATAGCGAGGGCAATTCTTACGCCTGGTCGACAATAACGCTGTATGTGTCGGGCTAGTCTATCCTAGAGAGCGCCGTAATTTCTAACTTTAACTTGTTGACGGCGTCGCCGTGACTTTGCAGACGTACAACGATTAGATATATTCACCACGGTGGGGTCGATAACTTGGG	CTGCGCGTGACAGTTAGAGTCTCGCCTAAC	110000000001000111000'
162	TATGGTGGAGCTCGGGAAGGGTATTACAACCGGGCTTAGTTTAGCTTGAGATTTAGCGGTTACATTCAGACGCATGTCATTTGACCGAATGGGCTCCGTTCAATACGTTCCTTATGCTAGGAACTTGTGTTAGACCCGCTACTGTCATCTCTTTTCGGCCATGCAATCGATACTCTCAAATAG	TGGGCCGATCAGATTTGTATTACCTGAGCT	110000000001000001011'
163	TCTATATCTCCGACTGGCCCAGATGAGTTGTTCGGCTTGTATAGCGTGTCAATGTGACCCTCGACGATTCAATCCACCCAGACATGTCATTAGACCCCGGCGTTTGGCTCCACCAATGAAGTAGTGATGACCTTTATAATCCGACTGGCCTGATGTTATAGGGTCGCCGTCCAATGTACCGGT	AGTACTGCATCGAGCCGACAAAACCGAATG	110000000000101100100'
164	ACCTCTTATTTCCACCTGGGCTCGATCGTCCTGAAGATACGATGGCCACCCATAGAGAAAGTACTGTTCCCGGCATTGGTCCACCAAGCAAGGTCCAATTTGCATCACACGTGCGTGTTATTGCCTAAGCGTCTGCTAAACTGAACACCTCTGAAAGTTCTCCTAACAAGTTGTGGGGTCTCG	TTTGCAACGTACATAGCGTCTTTGTAACTT	110000000000010100011'
165	TCCGAGCTGAATTCATACTGTTCGTCAGCGCAGAGTACTGTTGTGTAGAGTCCTGGATGCCACGGTGTACATGGAGGTTCAGCGGCCTCATACGAAAGGTTAGACGCATCAGTATCTCGTATCCATCGTATTGTGCTCACGTTTCTAGCGTAGAGCCATACCCAGCGATAGCCCTAATTGGTC	GGGCTTTAACAGCTGTGAACAAGTTCCTCG	110000000000001011100'
166	AATTAGCCGTCTAGGGTCGCTCGGTATAGTTCTGGACGGAGCCTATCTCCATTGTGTTTAACGGGAACGTGACGCCTGATGATAGTTGCTACAGTATCAGGGCCGCTACCTTCATTAACCAACCGGGACTGAACCGGCTAGTATCGTCTGCCGTGATTAATTTTGTTTGCGCCCGGCTCTCTA	ATCTCCTACCGCAATAGGGTTCCTAACAAC	101110000100010000000'
167	CTAACTGTGTCATCGCGAACCGTAGCTGGTATGGTTCTGATCGCACTAGCGAATGTTTGATACCTTATCGAGGGGTCAGATTAATCCTCAGGGCTTTCAACCAGGGTGTTTCTCTCATTAGAGCACGTGGATAATTTTCGCACCTACTTGTACAGCTGGAACTTAGGCCCGACAACAACATCA	ATCCTACATCGCCTACACTACACATATTCA	101110000011000000000'
168	TTCTAGTGGCTAGGCGTAGGCTAGGTAAGCCGGGTCCTTAGATCAGTCGGAGTGTCCAGGCCTGTTCGAACTACCTGCGTATATGAACTCCCATCCCGTGACAATCATTACTCCCGGCAGTGAATCGGGATAGTCTTACAGGGACCGTCTGAATGGTCAATCTCGAACGTGATTTCTATGAAC	GTACCAGTGCTGCCGGGTATACTCGCATGA	101110000000100100000'
169	ACCTCGCTTTTGGTATCTCAGTAATGGACGTCGTCAGCGTGCAATAGCAATTAACCTAACGCCCGGCGTCTAGGTCGCATATATTAGTTAGTACCCGTTTTGGTTTGCTAGTCATCAGCGCGAGGAACAAGGGCGTCTATGTCGAGCTTAGTCACCTGGGAAGCAACGTTCACTGTGGCAAGC	TTCACTCATTCGAAGGATCGTATCAGTTTG	101110000000001001000'
170	TTGTACGTGTGACGAGGCCGTCTCACGGTGATTTATGGTATGCTCGTCCAAAACGGCTCCTGTACGTCTAAGACAACCCAGCTCGTAACCGTAAATGTACAGAACCTCCGACGCAGACCTAAAATATGGGCCGGAACGAACAGATAAAACAGCCCTTCTTGAGTCGTAAGAATTTAGAAGCTT	AGGCCATCCTTACGCGGTTCTCTAGGGCAA	101110000000000010100'
171	GTTACGTTCCCTGTAGTATATGTAGACGATGAATTGGACTGCTTTACCGGCGGACGGGTAATGACTTTACTCGGCCATTCTGAGGCCCTATGAAGTACATGGTTAGACGCTTCCGTCAGTTCTGTTCCCAGTGTAAGCATTCTGTAGTAGTTCCTGTAGTATCCCGTCGCATACCGTAATCAC	ATATCCCGGTGTTTCCCGGATCCGTCCTAC	101101010000000000001'
172	CGGAGAACAAACAAGGTCGCATTTGTTGATAGATGACTTTATCCGCCTCCGGCGCGCTTGTAATTGCTATATATATCAGCGGTACCTATCGGAAATTGATACGTCCACGGGCTCCAAACCTTATGGGAAACTAGTACACGGCAACCGTAATTGATAGCGTCTCTATCCTACCAAGCGAATGCT	TTCTATTTCCCGGCATACGTAATAGGGGTT	101101000101000000000'
173	TCGTCTAGGTTTAGTTCCTATCATATAACGCTTATGGCATCCAGATTCGATAGGCGGGTCTTGTGTATAGACGCAGGCAACTAGTAGTCTTAGGTGCTGCACACTTGAGCCATAATATTTGACGAGTTCAATGAGCGGGCCATTATGCTTGTCAGGTCCCGACCTTTCCTCACATATGCCTGT	GTCTCGTATTACACCGTGGAAAGCTTCGAA	101101000010000000100'
174	GGTACAACTCAACTACGGTTGATGATATAGAATATTGCGCTCCGCCTGAGCGGATCGTACTTCAATAGCCTGATATCCGCCCGCACCGGTAATCAAACAGTCTCTGACACCCACATGGATCCAGCAATTTGCGGACATACGGTGTGGATTTTACGATCGAGTCGCACTTACTTTCTTCGGTGT	TTAACGGTTTCGGCGTGATCATAGCCGTAG	101101000000110000000'
175	CTACTCGAAGAGACCGGGTTAGTTGTGCCCATATACCATACCGTAAAACTGTGCTCTAGGTCGTGGGGAATCCGAAGAGTCAATAACGCTGTCGCCGTCGGCAGAGAACCTTGCTTATGTCCGTTAATGTACTCGATCAACCCTGAGTTAATTTGCTGGTCTGTCACACATTTATGGGTTAAG	ACATGTACCCGCCCAGAAGGTATCCTTGGA	101101000000001100000'
176	ACATGTGATTCGCGAAGTGCCACTTGGACTGTTGAGGGCACGGCTATCATGACCGGTACACAGCCACTTTACGAATCAGCAGTCGTTTCCGCGCTGATTTTATGTGAGGTGACCTTTCATACGAATAGGTTATCCCTCGGGCGTTAACATACCTCTCAATAGCTCCCGTACGGACGACGTTTT	GCTTTTACCGGCCTTCAGATACGCTCGCAA	101101000000000011000'
177	TCAATCGGCAGAATCTCTAGGCCTATTGCATGCATTCCCGACTATTGGAGCGGGCTCTTTAGGACACCGTATCGTCTTTGCTATCTGTAACTAGATCCATATGTTCGGCGCGACAACCTCATTATGAATCACACGACTCTTTAGGCCGGTAACCGGAGCGCTTGGCTATGCTTCTGTATCGGG	CTTTTATCACGCATACGTTAAAGGTCAGCG	101100100100100000000'
178	CAAGCACTGGCGTATGATTTTGGGCGAGCATGCGGTTAGACCTTTCTAGTAGGCTGTTCACCCTTAATCATCGAGAGCTGTGGCGGTGCTAATCTCTGTTATCTACAACCTGCATTTCTTCAGGCACTGGTCAGGTATGAGTACTGCAGGGGCATTTTCACCTCTTTTACAAGGGTGTCAGTA	AACCTTATCAGATACACCACACGTAACCAC	101100100010000001000'
179	GATCCTGTTGGCGGCGTCGTAAAACAATCCAAATTCCTGGTAGCGCGACGGGTGTATTTCCACTGGACACGTGCGTGTGTTCCTGACTCACTACGAGAATACAGAGGAGGGCTTCGTAGAATGGGCTGAACGTCTCGTGTATGTCAGACGTATGGTTTCCGACTAAGTGGACAAGAAGACCGC	GACGATTCACCGAAGCTACGGAGAACAGCG	101100100001000000100'
180	GTGTCCTTCACCGTTGAGGCGTATCCTGTGGTTCTAGATCACCCTTTAGAGTAATACGCGATAGGCCGCTCAGTAGCATGTCTCGCACTTTAACTGGGGATGGAGTCGTATGTTTCGTCCCACGTCGATGTACTCCGTCGGGGTCATGGAGTACTCCTCATCACATTAGATGCGAACCTACGG	CTCAGGAGGCATCACGTTTATACCACTCTT	101100100000010100000'
181	TTGGGTCCACCCTGTTGAAGTCAACAATATACGTTTTGCACGGTATCTTATGAACTGCTACATTTAGTCTGCTGTAGTGGGTTCAATCCATCGCAATGTGGGTAGCAACCGGATATACACTCTAATTTTCCACGCCAGGGCTAGCCTATGACATGCTCGTCAACGGGTCAATAGAGCTTGATT	CGGGTGGATGTGGCAATCGGTATGTGCTAG	101100100000000000011'
182	TTGAAATTGACGATCTCCCGGTACAGCGAACCTTGCCCGTGTCAGTAATTATCGCTCGCCAGCACGTCGATAGCTTTTATCGGGGAAGACCACCTGGTGTATTGCCATATGCCACGGCTAACGCTTCAAATGCGCCTGAGCGAATATCAGTGAGAACGCTTGGTACAGCCACTCTGCCATTTA	TACTTCCTCATTGGCACACTGAGTGTTCAA	101100011000000000010'
183	GTCGTGTCACTTCCATTTGGGCTAGGCGGGGTTGCGTTGTACTCTAACGTGCTTACCGAGCCTAATACACGCTTAATTACAGGTCGCTATACCGCTTCATGGGCAGGGCTTAGTTACTCCTATTGCTCGTTATCGGATCCGGTAGCGAAATTGTTCGTTGGAGCCTGCTTCGATATATGGCGC	TCGTGTCAACGTCAGAATTTCAATGCGTCC	101100010100000001000'
184	AAGAGATTACCCCGGCGATCGAACAGGGTAGATCCATAGGTCTCATAGCTGTTTGGATGCTCCGTCGATTAAACCGGAAAGTAGGGGTATACGGTCACTGATTCTATGCGGGCAGCGCAGATTGGATAACGCATCGGCAGAGTGCAGTCGGCAATAAGACGTATATCGGTCGCTACTTCAGAT	CGTATCGGCACTATGAAGTGCTACTCGACG	101100010010000100000'
185	ATGATACTCCTAGCGCTTTCCGGCAAAATAGGCTCGGGCTCCAAATCACTATATTCACGTTGCCCACGAAGTGGTAAGCTCTGCACCAGCGCATACATATCGTAACGACCTACGTGGCAGGTCGACGTAAGAATTACCTGCTTCCTTATAGTGGGCTAATATCTCATCACGGTAATACATGGC	CGTCTGTCATGTACTCCGAGTGTAATGCGA	101100010000100010000'
186	CGATTTATAAGGCCTCTTGGAGCGCTATATGCTAAACTTCGCAGCGACTCCTCGGTTCAATCCTCCGCAAAGTTATTTGCCAGAGCCACCCTCCATAGGTTTTGCTCTTTAGCACGCACGGGACTCAGTAGGGCTCAAGTGTCTTCGTCGGTACTAGTGGCGTTTACGTTCAATTGTCTATGC	TGCTTATCCGAGCAAAAGTCTAATGGGTCC	101100010000010000100'
187	TACGGAGTATAGCGCTGCAGAGATCGGTTGTGACCGCCCCATAATTATCCTCCTGAAATTGAGTATCAGACCCATATAATCGCGCCTGTTTGTGCGGGTCTCAGTGATGGGCCCTGTTAAATAAGATTACTTCCGAGTCGATTTGAGCACATGGAATTTTACGCGCTCCGTACTATACGTGGG	CTTGGCCTCGTTTTGCTGCTTCGACTATCC	101100001100000100000'
188	GAGGCAGGCCGCGTCTTAATACATACAGGAATCGCTTGCAGCGCATCAGAGAGACCATCCCCGGACGGATTTTAGCAGATTGGACGCTGGTACGACATCGTTTGACATCGGATCATCCCTAAGCTATGATTAAACGGCGGTTGCCATGCGATTCTGTGCGTTGGATCCTCGAAATTGGCGCTT	GATTCGCGATTTCCGTAGGGGAGCGGTACC	101100001010010000000'
189	TTCTAAGAACGTTTACGCCGTTGGGCTGTCATAAGCGTTGCTACAGGTCGTACTGAGAGCCTCGATGTCAACCTACGATTTCATCTTTGAGCCCGTTCGATTGAGCGCTAGTCGAATCATCTATATGAAGCACATCATTGGGCTGGGGTAATCCCAAATAAGCCTCCGCTAGAACGCAGAATG	CTCATATTCGGGCCAGTTGCTAGATCAGAT	101100001001000010000'
190	AGTTGGCTTCAGTTGCTAACCACAATAATATTCCGCTTGCGCGTTGGCTACTGTGGAGTACACTGCCCGAACCATTCAAACGGCCATTGTGAGCATGGATTAAGTGCCACTCGCTAGTTTGTCCTACGAGGTGAAGCCGATCTTGCCGAGACATTACCACAGCGGGCTTTCTGGTAAGTTCTC	CCAATTATGTGCCCGGCGTTGCTTTCGGAA	101100001000100001000'
191	AAAAGGTCGCACGTAACGGACATTGGAGCAACTCTCTTGGTAACTACTACAATTACAACTGGTTTTCTTCGTTGTATCATTTCCTCACCAATGACTTATCCATAGGATTAGCAAAACTACTCCACGCCATCGAGGTATGTCTTCGTTAGGGAGGTCCGAACATCACACCTATGTGGTCCTAAT	AGGGATCCGCGTCTCTAGGGCTTCAAAACG	101100001000001000100'
192	TATAGCGGACAAGGACGCCTTGGTGCGGTTTGGCATTCGTAACTCGTAAGACCACCGTGCGTCAACTTTTCAGCGCTAGAGCTTTCGTCGTGCCTGTCGAGCGTTTCATTATGCGGCTCCTTCGATCCACCGATCCGCGGATTCTACTAGCGTGATGGGATAGTACTGCCTTCGCTTCGGTTA	GTTCCACACGTATCAATTAGGTCGCAAGGT	101100000110000000010'
193	TTCAGGGGTATGGCACTTTCTAGGATAGATGGGTCCGGCCAGAATCTTGGTGCACATCATTTCCTGCCCAAACTGACAAGGCTCCAGACGGGGATTTACTGAGGCGGCCAGCTATCAAATGATACGACTAGGTGCCGACTTTTGCGTTGTTGTGAACCTTCCGCGTTGAGTGGGATAATGCCT	GTGCGGGAGTCTTACGGTCATGTCTTTTGT	101100000100000010001'
194	TATCTAGCGGACTGAGCCTCGGCTTGGGTCAGCAAATGACGCTCATCACGGTGCATTATCTACGTTCTCTTGAAGGTAACCGGACTCCAGACTTACGTGCGTGGCCTCGGATTTTAGCCTATTGAGCGACGTTTGTAGCCCTATGTTAAGATTACCTGGTCGAGCCTGATAGCCACGGGCTGA	CGTGAGTCTCAATTACCGGAGTGGGCGTTC	101100000001000100001'
195	TGCTTTTACAATGACGCCGCTCAAGTTATTCCTCCCAAAATGTTCGCGTTGTCATCACCATCGGGGTTTACAGGGTATGTTCTCGGGCCGTTCTCAAAGCGAGTAGACTTGCTGTCCGCAGATCTGGGATCGACCGTTCTTTAGGATTGACGATTGCGGGTCGCACTCTGTTATTGCACTGTT	GTTTCCAGCGAGCGTGGTCACTGCGGACAT	101100000000011000010'
196	GCACTTACCAATCCGGTTGACCGCGTAGTATGTTGTTCCTATCATCGAAACGTTGTATGCCTCCCGTGAACAGATATAGCTAGAGGAGTGTTTTGCCCGGTGAATCTATCCTCGGTTGTCCCCTAGGTCTAATTCCGAGGGACCTTATTGACTGTCCGTCCTTCAGGTTAGTCCGTTTGCGAT	GGCGCACTTTGTTAACGGCTGTATGCCTGA	101100000000000001110'
197	GCTTGGAGATCGAGTGTTTCTCACTCGAACCAACTTACAAGCTGCCGACGTATGGTTCTCGGATCACCTTACAGATTATAGGCGCTCGATGAGTTGCACAGGTGTTGCCACGACGGTGAGTAGAACAACCCACCGGAAACGAATTCCTTAACTAGGCGCATCGATGTACCCTGTCAGCGGTGT	CCGTATCTCATGTCAGTTGATTCATTTGGC	101011100000000000001'
198	ACTGTTGAAGCGTTCTTACTGGCGTGTCATAGGTTTCCACGTTGAACTGTATGGATACATCCCAGGGGCTCCAAAGTTTACCATCGGCCCCAGAGTAGTCGTAGCTAAATCTCAATCAGCGCGTTAAGTTACCGCCCGTGGATTCTCGCCAAGCTAGGAAGTCGGCAGATTCTGGTTAAGACT	ACTGCAGGGCGTACTCCAGAGTCGAGAGTC	101011000100000001000'
199	GATCTCGGTACTTAGATCACTTGAATGTCACATGGCACGGGGATAGCCGGGAGACAGTATGCTTTCCGCCGAAAGCCTTGTGTAGGCTCCAGTGTTTAGACTTGATGACCCCATCGTGTTTGTGTAGTCCTGCAACCAAGCCCTTACTGTGCATGTTCTGCTTCCTAGTCGCGGTGGAAACGG	TACGTCCGAGTCTTATCTGTGTACGAAAAG	101011000010000100000'
200	GCTGACCAATATGTTGATCCAAGGGAACTCGTACGTCCAACCGGTTAGGCTCGCAAATCACTAAATTTGTCTGTTACCATGTTTATCAAGCGGTGCGTGACTGGTGATCCCGGAAACCGATAGTACCTGATCGCACCTATCTTAGCCCCAGGTCATTGCATAGCACTCGGATATGGTGTTTGT	ATCCCACACCCGATACCGTGGGTACCGATA	101011000000100010000'
201	GGTATGAATCATCGACAACGCTTGGTGACCCGCCGACATTAACTAATCCCCGTTAATGGTTTCCGCGATAGGGCCACACCATGGGTTTACCAATCCGACGGATCCGCCTCTTTACTTAGGGTCGTCGGTGGGGTATCTTAATATACAGGATTGAGACGTATCCAGGCGCCGTCGTCCGTCGTG	TATGAATCGCATAGAGTCATTAGGTCGGAA	101011000000010000100'
202	CTTTCGTGGGGCAGATTGATAGAAGCCTGCAAGGTAGGTTTACGGTAAAGTTGCGTATGCTTGTTCCTAAGCGTGTTACGAGGGAAGCCGTCCAAATATCGTCTGATTGCTAGGCTTGGTCGGTGGTACGAAGACTCCGTGGTGCAAGAGCTGGGGTATCGACTCCACTTCTGGCATCCTCAT	CCCGCAAGTCAGAGTGTTACCTTAGGGTCC	101010101000000000010'
203	GGGTCGCATCGCGTGGTATTCTTCCTCGCAACCTGTAGCGTATCAGATGTCTCGTGTTCCCAGAGAGTTGCTCTATGTCGAGTAATGCATACTTTCGCGTTTCCGCAGCGCATACACTCCACTTCAGTGTTGGTAGTCCTATAACTCCGGTCAGTGCTATGTGTCCGCAGCTTTGATACTCAT	CAGGTGCGCGCTAGATGTGCGCTATGGTCG	101010100110000000000'
204	GCTACATTGTTCATATCTCGCTGGAATCTCTTACCGCCTTAGCTCCAATGACTAAACATGCGCGGCGATTAGGCAGCAGCGTTGATTGACAAGCAACCTACTAGTTTCCGTCGCTTAACCCGGATTGGGAATGCGCCCAGTACTAAGCTCAGCTGTTGGAGCCTAAATTGGTCCGCCTTCCTA	TCAATGCAATGGTTGTAAACTGGATTGTGC	101010100001100000000'
205	GCGATTGGTACCTTCTCGTTTGGTGATGGTTACGGACCTATCTCTTGTTTACGTCGTTTACGGCCGAGCTCTAGACATTCGTGAATTGAGCTAATGCTGCTAAGCGCGTCCATAACTCTGATTAATGTTGAGGCTCGTTCATGACGGCTTGCGTTTATATGCGTTAAACTCCCGAAGCGTGTA	CCGGATCTCAATTTTGACGGGAAGGGAAGT	101010100000011000000'
206	CCATAAAAGTGTCATGCCTCACTATTTGCGTACTGCCGGTTTGTTGCTAGAAGTTGGCTCTTTGCGATCTGGCCATCCTCGTGTGTTAGATGACAAGTTAAGACTTACAATCTGTTCCGCTCTGTACGTTATAGTTACCTACTGTCGTATCGTTGAGTAGGGCGATCCACTGCGGCGTATGGC	AATTCTCGTTGCTCGAACGAGGTAGCGCGT	101010010100000010000'
207	TCGTGGTATCCGATCTTAGCTTAGACAGTGTAATCCCTCCCGGTGAACAATAGCTCGGATCATCTACCAGGGTGTCAGGGATGGGACGCGATCGTAACTTGGGCGATAGTTAGGGGCTGCATACGTGGGCAAGTAGCATACTCCACTGCCGGATGAAATTCGAGGGTCCTTGAGGGGTATACG	GCTTACTCGCAGAATATAAGGATTTCAATC	101010010010001000000'
208	ATGTAGTCCGGTCGTTTCGGCGGTCCTGAAGTAGAATGGGATAGGCTGGCCCAAGACCCACAACAAATATGTCGCTTACGGATGCTACTTGACTCTAAGACGGTGAGAGATTTAGTCCCTCTTGTGGTAGCATAACGGAGCATTTCATGCGACTTATATGGCCTTTAGCGTTTACTGGCCACG	TCTGCTCCTTTTAGAGAAAGGTCGCGACTC	101010010001000100000'
209	AATATAGGGATGTTCACTCGACCGATAACCTGGTAGGGCCACTAGCGGATCTGATAACGATGGGCGTGCAGCCGTTGCTAAAAGTTTCTACCGGGTCAACTTCTAGTCGTTGTGGGCGAATTTGCGTGCTATCGGTCTAAACAGTGACGACATCGTATATTCCCTTTGAGTCAGAAGGGCGGA	TCGACTTCAGTGGTATCGTCAAGCCCACAA	101010010000100000100'
210	GCCCAACTTGGTATATTGCTAGTATAACGTCTATCTTGCGGCGGACAGAACTATGGCACAGCGTTTGCCTATCAGACGGTTCTGCCATACAATGGTGGCACGATCCATCGAATATTTGTACGATTCGTATGCAGATAGAAAGCCGTCCTGGTACATGGCGTACCGGAGTCTTCCGTAACTACA	ACTACAAATCGGGCCCAATACCATAGTTGA	101010010000010001000'
211	GGAGTGTATAGGGAGGCGCACTAATGATGTGAGTAGGTACTAAACGCCGGACGCTTGACATACGGAACATCGCAGAAGCGTTTATCCCTCAGGAACTTTGAGGTCCCGCATTGTTAACCTTCGGTGCAAATAATGGACACGATGCGTTCTGCTCCCATACAAGGTTTAGTACTCTTGGTCTAG	CACGTATCACCATCGGGACCGGCGTCCTCG	101010001101000000000'
212	TAAACATAACGACCCGACCGTGATCGACGGGGAGGGATGCATATCCTAGTTAGTCGTTCGGCGTCGTCTTTCAAGCGCAGGTATCGAGGCATTACACACTCATGAGGCACTGGAAGCAATAGTCGACCCTCAGATAATGTTTTACCTCATGCGTCGATCGGGTAATCCTACTCACGTACCAAA	CCACGCATATCTGACAGAAGCCATGTGATA	101010001000110000000'
213	CGGTTGACAATCGCTAGCATACTGGTGTTACGGGCACACTACTATTAATTACGTCGAAACAACTACGTCTGCGGACTATCTGAATGATGAGCCACCGTCGGAGTCTAGCCACTGCCGGTATAACGGGGTGCTTGTGTCTACCATAGTCAGACTATATTTCTCGGAGTACAGGCGGCTACTTTT	CTACGAGGTCCCTACCTTCAGAATTTGATA	101010001000001100000'
214	GCAAAGTCCCGTTTATTCGTTACCGGGGTACATACAGAGAGCTTCCAAGCGTTAAATGCATGGCCCGATCGATTCCCAACCGGGCCATACTAATATCATGTCGAAAAGCTTATGTGTTCCACGTCTGTATACTCCTATTGGGTTCTCTTCGAGTGATCTCAGGCTAACCATCAAATAGTAGTA	GCTCCATGTGCAATGTTGTCTCTGTTTGTT	101010001000000011000'
215	ATAGCTGCGCCTTTACCATCCTCGTCGAGATGCTACTGACCCTAATGCGGTTTTCAACTATCCCCGGTCTGCAAGTCGTTCAGGTAACATCGGCATCACCAATTTGTTTACGTCCGCATGTCGTGACGATTGTTCTCATTGCGTGGGCGGAGTCGGTCTGTATGCTAACACCTAGAGGCTGAA	CGGTAGACACTCTCGGTCGGCGATATCACA	101010000010100000010'
216	ATGCATATTTACTCACGTTCGCATCTTCTTGGGCGAGGTTTAGGCACGGATATGAGCGGAAGGTTTCGAGGTCAATGTATAGCACGGCCTGATCTATCGTAGCGCGGGCATAGGATCATCCAACATCGATTAAGCTTTCGGGCGTCCGTACACTTTAACACGACTCAGCAGATCAACTAACCT	TCCCGGCCATCAGAAGCGAGGCGTTTCACG	101010000000001000101'
217	GTTCCTCTGCCTTGATAATCGATCGATTGCTATCCGAGCGAGTAGTTATCCTTATGTCGGCCTTTGTTAAGTCACGTACCGCACGTGGAACTCTTTCCGCGATGGCCTGCCTATATGTTTATTGATGTATAACTACCGTGGCCGAGCGAGGCTCTTGTTTTGATGCGTCAGCAGGCAATTTTC	AACGTCGGGCAACTGCTATGCGTATTCGGT	101010000000000100110'
218	AACGGGTTAAGGCTAATCTCTGACGGGAATAGTCGAGTGAACAGTCGCAAACCCGTGTCATACACGTACTGGAAAACTGCCTCCTGTAAGTAATCTCGTAAGTTAGTTGAACCCTCTGTTCTTTATTCGGGCGTGAGTGCATAAACCTGTTTCTACAGTCGCTCGTGCTGTTATCTTTTACGG	AAGGCTTGGTGCACTACAGGGCTTTTAACT	101010000000000001011'
219	TATTGCTGATCACACTTCGTGTAAAACAGTGGTCTGGGGATTCGTCGCGTTATGATCGAAAATGCGGCCTCATGCGCGGGCTGTTTAACTGAACTAGTACTGTTCAATAGGTCCCGGATTAGAGTTTTCAGCTTAGCATGGCGAACGGACGTGAATATTTCAGGGTGGGCCAGTGCAAATGAC	CGACGCCAATCTCGTGCTTCCCTCCTAACT	101001100100000100000'
220	TAAACCGACGATGATTGCTGTCCCTAGGGGTGATTCGTCTCTTATCCACATTGCATATGAGCGGCACTGGTGCTATGCGTTGACTCACGGTAACCAGCCACGGTGATTGACGACCCCAATATTGCTGGATTCTCCTACCTAGCTTGGTCTAACTGACTTGCAGTCGACCTCCGTACGTCTGTT	CCCTACGTGGTTAGCTAAGTTAAGTCAGCG	101001100010010000000'
221	GTCTTGAACCATGCAACTTCGTCGAAATGCCTAGTGAGACGGTGCGACGGAACTTTGCGAATACAGCGCCTAGGTTGAGCTTTCACCCCAGTTGAGGTCAGACAGGAGTACGGGCCTACTTCCCCTCGCAGTATCAATTTGAACCTAAGATCCTTATTATACGGCTCATACGGTAGCCAAGCG	GGCGTTCAGATTCTGGGGTAGTCACAACAT	101001100001000010000'
222	GCATTGATCTACAAGCTCCGTTCTATCCGCATTCATTATGATTTCCCCTAATACGCTTTGGGTGCTCCATCCGGGCTCCGAGACGAGGCTTATTCATCCGCCTAACGATGTTCAATACAACGACCTACGATGGTGGTAAGCTAGTTTCACAACAGATGGGTGCCATGATCATCCTTGTAACAT	AGCCCGTCTTTAGAAGTTGTTGGGTTAGAC	101001100000001000100'
223	CTATACCGCTGGCGCCCCTTAACTTCCTTGAGACAACGTGCGTGAGTTGGTTCCAAAAGTGTGGTCTGAGGTAGGGGTCTTGCTCCGTTTTAACACCGCATCTTGATTGGTCGCCATTCGCACACAACGTATTTCTGCGAAGGGGCGAGGGTTATACTCGGTGACCGCACGAGCTCCGGCCTC	AACTCTTGTGTACCAACGATTCAAACTGGG	101001010011000000000'
224	ACCAGTGTCGAGCTCTCTCAAATTGGTGTTAGACGGGATCGCGTAGTTTAGGGTCCTTTCGGTGTTACATGACGACTGTCGATTAATCCTGCAGATGCGTAGATTGTCGGGCCGTCAATTTATGAGGGAAATTTCGTTCAGCTCCGTGGAGGGCATATGAGTCACGCCAGTTATTGAAGAGCG	GACTAGTTCCTACCTATATCGTCTCACACC	101001010000100100000'
225	CGCAGGATTCAAATAGGCGCACACCACGTTGACGCGGCTACCAAGTATCGATATGTGCTCGCTAATAGATGTCTAAGGTATGATCGGTGTTCCAAAGAGGATTCCTGGAAACATCCGAGTCGTTAATATCACGGCCTATGTCTTCGCGTGAGCCTCAACTACGAGCACTGCTTCCTACTGAGC	ACGACGTAATAGTAGACAGTTTGGGTGACA	101001010000001001000'
226	TTATTTCTAACCCTTCCAGTGGCTACATCGTCTGCGGACACTAGATCGCATAGTTGCAAGTGTGGTCCCTGAATTAGGTGCGTATCCTTGGCGTGCTACACCACTCCCGATCTGCGAATTGAGCGACATGTGTTAAAGAGAGCCCTGGACGTTCCACGCCGGTATACCAAAGGGCTGTACATA	ACGCGCCACAGGTTGACCGGTGGTAGGTAT	101001010000000010100'
227	CATGAAACCCGGAATGGTGACGAATCATACAACCTGGTGTCGTGGAGCAGTGTTATGTACTTGCCACAGATGGGAGTTTAGAACCCGTTCACCCACCAGGAGTATCAAACGAGTACCTTGTCGCCGTTTGTAATGTTGATCAGGCAGTATGAGGAGACTCGTCACGTTTCGGAGGCAGAAGGC	GTTTGAGAGTCGAACTATTAGGCGAACTGA	101001001010000001000'
228	TTTCAGCGTGCTAACACTACGTTAACATTGCGACGAGTGTGTGACCCTACTCTGGACTGCCGAACAGTTCGTAAAGCGGAAATCGGGGTCCAGATTTCCTCCAGAGATACGCGCACCAACTAGAGTCTACGGATGGATCCCTACTGATACGTGTTTGGTCCCGATCCCAGAATGAGGGCAATC	ACTTTAGACGCGGCATCTTATGGCCCCTTC	101001001000100000100'
229	GATGTCTAATTGGCTTCGCTATTCTGAGCAGTAAGCACACGATAGCCTGTGACTTGCACGTGCGAATGATCACGATCCATAGTTCTCCTTTAGAAAGCGGGTGTAATCACTGCTTCTGACGATGTCTTGTTTCTAGATCCGTCCGACAGATGTTTTGCCCCAGGCTACGCTAAAGCTGTTTTA	GGCTCATCCTATTTGGGACGGTACTCGCGA	101001001000010100000'
230	TTCAGTAATAGTAGCGCTGCGGGCACCGAAACCATATACCCACGTCATGTCTTAATTCTGCCCGGCTTCGACGGGACATCTTAAGCCCAGCAGGCGTAAGAGGTTGATACGAGCTCCCCTCGGCGGCTAGGAAACTACTTGTACTTTTCAGGGTCTGTTGTATGCCGCGTCAAGTTTCTATGG	GTCGCCGACTGCAGTGGTGCCCGCTAGGTA	101001001000001010000'
231	GAGAAGCAGGGTCCTTTCCGAACCTGTAGTCAGGGTTTTCGGCACAACACGGAGTTGCTTTCAACCTTTTATCACAAGACCTGCGGCTTTGCTATATTAACAACGGCGTCTACTCCGAGATAAATGCTGGTCTCTAGGCTATAATCGGCTACTTTGAGCGACTGTTCCCAAGTGTTGCACTAA	TCTAAACTCCGGATCGTGTACACGTACGAC	101001000100001000010'
232	TTGCCCTAGCAAGTACTGATGACTACGGTGCGGGACCTACGATCATTTGCCTCATGCATTAATTCTCTCGCTGACCTTAGTGTATTATCCTCCATGTCTCAGAGTATGACCCTAGTCGCTATGTCGGTGGCGTTAACCCCAGTATGATAGCCAGCGCACGTGAGTTTGATTTCTGCGATCTTT	AGTCCACTGGCTAGGCTCGCGTTGCGATCT	101001000100000000101'
233	AGGCTACGGTTGACGATCATTACCCGCGCACACATAATGTGATGGTTTGGTTAGCGGTTCCCGTCATGATGTAATCACTTGTACGTATTGATCACGTATTCTATCAATCTAGGCTTCTTCGCCGTTGGGTTAACCTCGTCCTCAGGGATACCAGGAAATTGTTCCGTCGACGTGATTGTCGGT	TTCACGATAGCGGCGCTATAATAGATGGTC	101001000010000010001'
234	TGAGTTCATACGTACTTGTTCTGGTCGTCCGAAAGACTCTACGATTTTCGACCATACAAAGCGCGAGTGACAGCATCCCGAGAGTTAGAATTGAGTATCTACAGACATACGTCCCTACTCACAGTAGTCTCGTCACTCGAAATTATGCGTCACATATGGCACTCGTGAGGAAGGAGTAACGGC	CCTTGCAAGTTCTTCATATCCTAACTCTAC	101001000001010000001'
235	TACATGACAGCGTGCGCCGACATAATGTCCGAATCTTTGGGTAATCCGCTTCAGGGTGCGGCAAGCTATATAAGAAACTTTACCTTTAGCCCCGTGATCACAGCGAGTAGGCGGCGTTATTGAGCTGGCAGTACTGGACATTCGTTTTGATTTCGTTCCGGGGTGTTTAACCCAAACTGATTC	GGATCTTTGCGTCAACGATAAAGGTCTGTC	101001000001000001010'
236	ACTCTTCTGGAGTGCCCAACCTCGGTGTTATTCTTAAGAGTCCCCTTCAGCGGTCGAAGTGAGTCGTAAATCCCTTGTGTCGATTGCCATCATTAAGTAGACGTGTATCACTGACCCTGTTCCAAGTACGTGGGCATATGTGTGCTAACGGGTGATCGCCAGCTTGATTGTTGGTTTGCATAA	CTTGACCGCGATAGTACTATTGGCTCGCTT	101001000000101000001'
237	TCTCCATGGGGAACGGTATCAGGATTAGCGCGGCGGTCTGTACATCTCGTGACCTGCTAACGGCTTAATGAATCGCTGCATGAGGCGTCATAACAAAGTCTATATCTGCCTCTAAAGGGGCGCCATAACATAGGTCGCTTAAGCTGAGGGCGGTGCTAACTAAATTCGCCACACTTGTTATGT	CGTATCGGTTTCCGATTGGACTCGTGCGTT	101001000000010010010'
238	GGCGTCATAGTTAAAGAGTGCGCCAGAAGGACTACCCACTAGGCTTGTTGGGGCATACGATCACGTAGTGGAAGAATAAGCGTTCGGACCACATTCTCGAGTTACAAGCGAGCCTCCGGAAGTAGAAATGTTTCTCCCCGTGGAACCTCTATTTAATTTGCGCCGCATCCATTGATGGAATCA	CCATGTGCCGTTCTCAAGCCGTAGAAGATA	101001000000000101001'
239	GTTCGCGGTTTGCTGAATACCATTGCAGTGGGTCCAATCGCATGAAAGAGCATAATGGTTATTCGATTGCACCGCTAGTGTATTAGTACCTAACTGCAACGACCCTGATGCATAAGCTCGAAGGGGCATTTACTCATACACATGTGACGGGTCTGCTACTCCACCCAATATTGGATCATATGC	GGCGTAAGCATGCACCCATGAAGTGTACGC	101000110010000010000'
240	ACTTCGTTCGCTATACTACACGATTCCCGGCCGATTGCATTTTACGTGATATCTAAGTCGAGTACCGTACGCTCTCGTTTTAAAGGAGTCTCCAACATACCTTCCGGGCCATATAATTGCGTGATTCTATTGTACCATGAGCGATCTAAGGCGCCGGTCTTTGGATAGTATCTAAATATTGCG	CCCGGAGATCACCCAGTCGTTATTCCTTGT	101000110001010000000'
241	ATTATGGCCTGCGCTAACCGGTAAGAGCGGGTCTATTTCGTTTCGGCTAGGGTTCTGACCGAATTCTATTTCAGGTGGCCTACAAAGGGTCAACTTCTTGCTTCCTACATCCGTCTCAATGTGGGGATCGTTCAGGGCCAAAGTTTCGCAGTTTCGAGGCCCATATGCAAGACGCGGATCCGG	GACTATGAACCGAAGGTATCATCGTATCCC	101000110000101000000'
242	GAGTGCTAGCGGTACTTACTTGAATAACTATGGTATGCACCTGTCTCAATCTGTTTAGGTCACCCGTATGGAAAGTTATAACTGTATCCCTCACTTGCTGGGGACTTAAGGCGAGGATCTCTCGGAGTCGTATCCTAAATCGTAGGCGGACACGTGGGTACCTCGATAGCAGAGTCTTGAGAT	GCCAACGAAGCTCAGATGGTTTCTCGCGAT	101000110000000101000'
243	GGCGGTATCGGGCCAAATTAACGAACTGATGTTTCAGACGTCCATGGGAACACCACTCAGGACGATAACCGTAGCCAAGGACATATCGTGTTCGTAGCGTACCCACACCGCCACAAACGTTTGCTGGCGTGGTCTGCTTTAGGGTCATGCTGGTTAGCTGACAGCTCTATCGCGGGCTCCGTT	GTGGGCAAATATACATCGTGTGGACTTAGT	101000101100010000000'
244	TGCTACAGTGCGTTAGAATCGGTAGTGGTTAGCCGCCTGATATAGGTATAAACGGTGCTCTAGTATTACCATCAGTTCGTTACTCTTCCATGCAGAAAGGCTTGCAACGGAATTTCGTCATACCATGTGCAGTATTTATCATTCGGTCCAATGCTCACTCAGATTCGGTGGAGGGAACGGGCG	GTTCTTAAATATTGATGGCCGTGATTCGCA	101000101000100100000'
245	GGTCCTTATGATGCGGGCGTGTCAAAAGGGTTCCACCGACCTAGGCTTACACGGTATCGTCTTAGGCTTATTAAATGATCCTATGCGTCTGTGTCAAGTTTTACACGGCACCTGGGTTCACGTTCATGTGGACCCGATTAGCTTAGAATGATGTGTTCTCCCTAATTTCACAGCACAACGCCC	ATGTTATCAGAGACAAGACATGTGCTAGTA	101000101000001001000'
246	GTAACAAGCTCCGGGTCATATATGGTGACAATAGCCTTGGCGACTGCATTCTGATTAGGGCGGATCCCGCAAGAAGTAACCCTTCAGGCATCGAGGCTCTACGTGATTAGCCCCTTCGTGAAAGGTTGCGCATTGGCGTCATTCTGTAACGGCCGTTTGTTGTTATGAGGCTATGTTGTAACC	TTAGTCTACAGCCAAGTAGCTCTAGAAACT	101000101000000010100'
247	AGTCTACGTAGGGATGACCTCGGTATTTCCAGGGCTGCGTACACTTTTCTCATATTCCCAACCTCCGTAAGCATCCTACAACGGGCATGGCATAACGAGTCCCTTCCAGGTACATATGTCTCCAGGCTGAATAGTTAGTCCTCGCATGGGTGAGTTATCGCCTAGACTTACCGTTAGGGCCTG	GTTGGGTAAGAACACCATGCATCGGAGGTT	101000100100000001010'
248	CCGAAAATCGTTCCTGCGTTTTGCATATATTCCGGTTGTCTCCACGAGGACTCAATTTGTCCTGCATTAGCCTTGTTGCACGTGCCTTCTTTTGTCATACTCTAAGGTCATCGGTTCTGATTGGAGTCTAGGAGAGCACTTGAAGTCCGTTCGTTCGATGCACGATACTGTCGGGGATTCATC	CGTGTTCTAAGACGTCCATTATGGCGAACG	101000100001001000001'
249	CTTCTCGAAGTGAGTCAACTCCTTGCTATTTGCTCTCATTCGAATAGCATGTCGCTTGGACACGTATTCACGCTGGACTAATATGATGCGGGTGCGATACAAATGGTTGTCGGGCACTAGCACGATGGATCTTAAGTTTTATCAGGCGCATAGCTTTAGTCCGTGCACCGACATTGCTCACTC	ACTTACAAGACCACAAGTGCCTCGTGTATT	101000100000110000010'
250	TATACTGTCTTACGAGCTTCCCTTAGCTAAGAATATTTGCGGACCCCGGGCCGTGAAGCCCCGTATTAACATTTGATCGTCAGTAAGTGAGTGCGGTTCAAAATTAGCCTGCCTGCTACAATAGTCGCACTAGTTAAGAGGTTCTCGCATAATCGTTCATCCCGGGCTCAGATGCTTATTACT	ACCTCGCCGGAGTGTAGCATTCTGTGTAAA	101000100000010000101'
251	CTGATGCAAACCGAACTGACCTTACTATCCAGTGTGGGGACATGTTGGGGCATGTCCACCGTAATTGTTCGTGAACTACTTAGAGTGACACGGGGAAAAGTCCCCGCGGTTCGTTGTTTTATTGCCTATTAGGTCGCCCGCTTTGTTCTTATTCCGATCCCCGATGCGGAGGTACCTTTTAGC	GCTAGTATCCATGGAATTTTGTCCTGAAGT	101000100000001100010'
252	TTTAACCAGGGTTCTCTGTGTGGTGATGTGGTTAAGTCTTCCAATCGTGAGGTTTGACCCATCGACGTACATGAGACTATAAGGCATTCGCGCAACATCGGATCAAAGATACAGCGGTCGCTGTCTGGGCTTATCATGCTTCCCTCGTGCGATCTTGTTACTAGGGTGCCCAGAGCCTAACCC	CAGAGTACTCACGTAGGTTAACCGTATCTC	101000100000000011001'
253	TATGTGGCGGAACGGTTGACAACGCCATTAGTTCATTATAGGGCATCCACTCTACGCTTGCCGAAACTCTACTTGATAAAGCCGTCATCGCGCGGTACATAAACTCGTCCGCCGATCTGATTATGAAATTCAGATGATCGCCGCGATTGATGCAGCTACCGCATTGGCTATCGGCTTTTGACA	TAAATCGCAAGGCTCCGATTTATCTCCGGT	101000011110000000000'
254	AGAAAGACTCCAACCCATTGGAGGGCATATGCACGCAGGGTTTTACAACATGTTGCTACATGATCAGGCGATTTTCCGTAGTCCCTACAGAGGTGCACCTTGACGTTATCTTACTTGGCCGGCCGTTTATCGAGTGTTTGACTGACCGAGCTTGTTCTTAAGGAGGACTTGCTAGTATAGGTT	CAGCTACCGGGTCGCGTGGTTCAGTTGGTA	101000011001100000000'
255	AAGCCTTTATTACGGGTTCCGATTACATATGGCAGAGGGCGCTAAAATGAGGATGCCGCAATCTAGAGTCACCAGCCGTTAGCATTCCTATGTGACGGAAGACAGTTGTACTCACTCAAGCCGGTTCGCAATCCGCCAACGACAACAATTAGACGACGGACTGCTAATTGCACCTGACTGATA	AACCTACGTTGTCTTTTGATTACAAAGCCT	101000011000000001100'
256	ACAGATGGTGGCCGGACGAAACAAAGGTACGTGACACCTAGGATCCTGTAATCCCGACCGCATGATATCACGAACGAGTACCGGCTGCAGCTCATAAGGTTGGTAAGTGGAAGTGCCCGATAGCATTGCTTGATTGCGTCTCCTTAACTAAGGAGCATATACCTCCGCCACTCGTGTTCGGTC	TCGAAGTACATAGCTCAGGGTGTTTCCGTG	101000010100000100010'
257	TGGTGCTGGTCTGACAAAATAATTGATTTAGCCCGCGCTCCTGAGAATCTAGACCGCGAAGGATAAATACGCACAGCTAAGTTCGTGATCGCGACTAAGTCGTACATCCCAATAATCTGCTAAGCGAATGTACTGCAACCAAATAGACGGCAGATTTGAGCGTATTTTGCCCCTGTTCTACAT	GCACTATTGTTCCAGTTATCGGGACTCGGA	101000010010010000010'
258	CCGAAGACAGGGCTGAACATAGTGGGATTCCTATGTCGGTTCGAGCATTTGCGTTACGCTAGGTTACGGCGTCGAATCTCAGTAATTCACTGTGCCACCAAATTGTCTCAACTATCTGTTGCCCGGTCAAGTGAACGTTCGTTCGACACCGAGTAATCTTCGCATTGAGCGCTTACCACATCA	AAGGTAAGTCGGTTATTTATCTGATTCAAT	101000010010000001001'
259	ATGGTTATCTAGCATACTATCCCTGAGGACGGTCATTCGACGCAGCTACAGATGAGACGCTATAACCAGCGGACACTTGCCTAGCGCGTATATAGAGGAGATAAGCGTGGATTCGACCGCGAGAGAGTCACTCGAACCGTTTGCTATCTGGGGATGCTATTTACATTACACCGGGATAAGATG	GCTCATTTGACGATCGTTTTAACAAGGCGG	101000010001000000101'
260	GCGAGTTAACAGATGTGATCTCGTGGGGCAGTGCTCATATTGTCTGCAGTTAGGATTCCCCTCTCCTGGGTGACTCGTAAACATCGCATCATACTCGTGTCTAAGTAGCCTTCTGCTATCCCAAATCGTTATTCGCCATCACGTAGATCTTTGGATGTTGGTCCGGGTAGAGTAATAGTCCGT	TGTGTTGTGCGGCCAATGTTTACGCAACTA	101000010000100001010'
261	AAAGCCGTCGGGTCTGTTGGCACGGATCACGTTATTTGCTGCGCAACTTCCTTACACTGGATGACTTGGTGTACGTGTGGACTTGCGACAGTACTCCGTCGATCGTAGCGTCATACATCGGCTGATTAGCCTATTTGCTACTCGCGTGAAGTTTCAGTATCAGGTACCCCATGGGGTGTCAAC	GCCTCTCTAATGCTTTTGCTCGTGGTCCGC	101000010000010100001'
262	ACCTTCGTACGTTTGGACGGTAACAATGGGCCGGATACACACAGTAACTAGTGGTTTCGATCTTGGAGTATAGGATACTGAATCGACTGAGACTGGTCTTGTTACAGGGTTTGCGTCTGTGCCTTGCAAGCGTTAGTTCTCCCCGAAACTCGTAATGGTCCGTTACAAAATCCGCACTATACA	GAGTGAAATACTCCCTAAACCCAGATGCGT	101000010000001010001'
263	CTTGTAGGCCACTTTTACGATATTTACGGCGCTCTTCGAACAAACTCCTCTTTGTCACCTTGTCTGCCGGATATTTACATCAACGTGGGTTCTGCCGGGTTATGTCCCGTGTAAGATGGTGGCGATTTCGTATGGCTAATCGGAACGCCTCGCCTGTGAGGATCTTTCCCACTATTGACCTGT	AGGCGTTCGAAGCCCGTGGGCGAGATGCGT	101000010000001000110'
264	TGATTTTACCCCGTATCAGAGTTTAGTATCAGCGGCAGCAGAATCGCGAAAGTTCCCTTCCACTTTTGACATCGGATACGTCGCACGTGGTGACAATGGGTACGCTAGGCCGTGTTGCAAGATTTAAGCTTGCGGGTGTCGGTTACACTCTGGGCCTGCCGAATGATATTGATTCTGTATGAG	TACCACGGAAGGACGTATCGGGGTCAAGCA	101000001100001000001'
265	ATGTCGAAGTATTGACTGCGCCGAACGCCCTTACTTAAATCTGCTGGCTACGGGTAGCAGCCTCATTAATGCGTAAAGTCCGTGGTACGCACCATCTTGGCGGATTAGCTGTCCGACTTCTTTAAGCTCATTCGCAGTTGGTGTTACGAGACTTGAGTTGGCACAGCAATCTTGCTATTTAGC	CCTTTCTACAGGGAAATGTATTACGCTTTA	101000001100000000110'
266	AATAATACACGTTCGCCATGGCTGGGCCTGATGTGCTATTGCATAGTTTCATGTTTCCACGCCACGCTTAGGGAGGATTACTGACTAAGGTTCGCTAGCATCCAATACCGCGATTTGTGACGGAATTTGGTTACGGCTTTGAGCGGTCCGTGTTATAAGAATGGTGCTTCCTCCGGAGTGAAA	TTATCCTCGGCAACCTACAGTAGCAGCCTC	101000001010100000001'
267	TGGCTTGGGCGTTATGACTAACGTATTTACTTCCGACGTGTGCTGTTCGACAGACACTGCCCGATAATAGCCCTGCCCTGGAGTCTCTACGGGGTTTATTCGTTTTGCATACGGCCGAGGTACGCTTGTGGGCCATGGTACCTGTCTTGTATTGGTGACTCTCGTCCGGTACAAATTTCCACG	TCCAACAGACACATACTGTCAGTTAGGATG	101000001010000010010'
268	TACTTGAGGCCAGTCCTGTATTGTCCCATAGATCCTTGCAATGTGAACGGTCCGCTATAGTCTCAGCGGCAACTAAGGCCAGCCGAGTGTAAATTTTCGCTGGGTAGTACCTCCTCCCTATTGACACATTCCCTAGGCAAAGTGATATTGGTCTGGTGACACGTTACATCATAGGTGTTAAAC	AACGGGCCTCGGTACACAGTCTATTAGAGG	101000001001000001001'
269	ATGGAATCCCGATGAACCCTGTGATAGGCTGCTCTTAATATCCTCGCGTCCGCACAGGTCTGCAAACGTAATAGATGTAGTCAGAATGCTCGATAGCCGAGGGGTACTTTACTTATGGATACGTCCAGGGCAGCGATTAAAGTTGAGAGGGAGGCTCTTGATCCCTCGTACTGAACGTCCGCC	ATTGTTATTCAACTTGGTTGATAAAACCTT	101000001000101000010'
270	CGTTGTTAATCAATGGGCCAGCTGAGCGTCTTGGTCGCCTTTATACAGTAGCGGCTTGAGTCGACAGAATGACGAAGCACAGGGCATCCGTAACTCACATACGTATCGTCCCGCAACATGGAAAAGTGCGGATCACCAAACGGAACATGCGCTAGTGTTTAACCCAGTAGTATGATCATGGAT	GAGGGCGTCAGCTTCCAACTGGGCCACCGA	101000001000010010001'
271	CCGTCGTATAGCTAATAGACTACACGCTACGTTGTACTACGTCCCCTGTTGAGATGTCCCTCTTATAGAGCGCGTCTTGTTAAAGCCGTATGACTCACTTCGACGGTACTTTCCTTATTGCGTCTTATCATCCGTACCGCAAACCGTTGGTGTCGCAACGTCGATAGTGCTCAACTGTTACAG	TTAGCCAGGGAGTCGAATGAGGGGTCATGA	101000001000000101010'
272	CGACATTCACTCGGTATAGGCATTCCTTATCCCTGCGCGTAAGTTGACTGTCCGAAAATGCGGGGCATTATACCTTAGAGGGTGCGGACACACTGCAAGATGTTAACAGTCCCTGTGGCACCAGGTCCCAGAAGCATAGTTTCTGATCGGTCGTATTCATTCGTCTCGGTTAACTCAACCTAG	CGTCCTCCGCTAAAGGAGTCAAGTACTACC	101000000110100000100'
273	ATGACCGTGCGTAGGATCGGAGCGTGTTCATGTCCGCGGATTTCTTCGTATAACGATTAGGGTCCAGCCCCGAGCTCCTCACGACCTCCGAAAATCTCGGTTCGAAATGGTTCGTTTCCTGCAAGATCAATAGCGGTGACTTATTGCCGGTGAAGAGTCATTCTAACGCGCTAAAACAGTACA	CCGTGCCTCGTGGAGGGTGTGTAACCTGCA	101000000110000101000'
274	TTTCAGTGAGTCCACCAAGTACTAACGATAAAGTTCCCCTCGGTTTCACAATCGTGGCTTTAGTTGATTTGCGCGGGTTATAGTCTTGCAAAGTCACTCACTAATTGCGTCTCATATGGGTAGCGGGATAGGGCTCCCTATTGGCAAAAGTATTTCGTTCTCTAATTCCCGAACCAACCGTGC	AACGCAGGGATATTCGATTGGCTGGAGATT	101000000101100001000'
275	TACTATGTCGTGGGGCCACGAAAGGGATTATTGTACGGTCTGCCCGACTAGTTATTCGATTCGCTGGAACGCAGACATTTTCACTGACCTGGTCCGGACGGATAACTGGGGTCTATGCGGGTCCCCTAAGATTCGGAGGCGCTCCTTGTACCACATTGAACGCGGAGCACTGTATAGAACACG	CGACACATAGTCAAGAGTGTGATAAACTCT	101000000101000110000'
276	TAAAGGCTCCACGACTCAGGTCGGCCTAACACCTACGTGGCAACATGCCAGTGATATCGAGACTCGGGGTGCGTAATCTGTTTAGGGGAACTGCGGCCGCCTGGTAAATACTTAGCGTCTTCGGTCGGTGAGGGTCACGAATTTCTTTGCTAGCATGTGTAGAGCACGCACGACGTGTAGGTC	AACGCGCTAATGCAGTAGCCTGGTAACTAA	101000000100101100000'
277	CCGCCCGGCAATCGAATCTATTGGTAACCAATCAGGCGACGATTCCCTATAGGGTTATTGAGCCTGCCACCCTGCGGTATCAGGTGAGCGCTTATTGAGGGGTAACCTCCTCGCGCAGATTTTCTACAATAGAGTCGCTTGTCGTCGCTCTTCACATTTCGATACAGGGGTGGACGAAATGCT	ACTCGAACGGGGCTTCAAGATTCGGTAACT	101000000100100010010'
278	TCATTTACTCCACTTGCGATGGTGGGATCTTTAAGTACTACTTCCGTCTTGGGATTGCTACTAGCCAAAGGGCGCGTGTACGAAGATTAATGTCCCCGGTAAGAGATACCCCGTTAGATTGGCGAACCTTACACTGAAGCCCGACTAGTCAATCTATGTGCGCGCTTAGCGTAGGGGTGTTCC	GACTACTTTGGTCAGGTACAGACAGAGGTT	101000000100000011100'
279	TGTAATAACTAGTCCCCGGCCGACGAGAGGACGACCATTTACCCTCCTCTCTATAAGACGTACTAGGGCAGGCCAATACGCAGCATTTCTGGAGTACAAACACGGATTGTGGGATGCTACTCTGATATTTAGCCAGGATGGCCGCATTCGAAATGGGGCTGGTGCAATATTGATCAAGTTACG	TCTCTAGTCGTGTCGGTGGTCTCAAAATAT	101000000011001100000'
280	ATTACTGTCGTTGGACCGGCGAACACCATCTCACTTCACGTAGCATAAATGTTCATTAAATCCCAGGTTCCGCTTGACATGAAACGCAGCCAGGGGTACTATCTTGAGATATTGCCTAGCAACGGGCTGAATACGTACCTCGCTTACGGCATCAGTAGGTTAACTCAATCCTGTCAAAATGGT	TGCTAGTCCTTAGCTGACATCTTATAACCT	101000000011000001100'
281	TGCCAAACGGAACGACGGGTTTGCGAGTATCGGCTTAGTGAAAGCGCGCCATTGGTTAGCACAGGTACTCCGATACAGGGATGGGCACGTTTCCGAAAGATACGTCCTGGGTGGTAATGCACACGTCGTTACCTACCACTCCACAAGCCGGAAATCTACTGTTTGCTGGAGCGGACACGCAGC	TCACATTCCACTTAGCGTCTTCACTAAATG	101000000010010011000'
282	GGCTAGATTGCACAGGGCAAGTTGCAGCTCGGACCGTACATAATACTGGGAAGGCTACGCAGGTTTCCTCGATGGTAACAAGGGTACTCGTAGCATCTTGGGTGTCCACTTTTACTTCTCCTGGTAACGTATCATTTACACTCCGGATCGTTCTGGCTCATATATAGGACTAATGATGTTGGA	CGTACCTTGACGCATAGCCGGTTTGACAGT	101000000010001000011'
283	CCGATTATCATTGCTTAGCCTTTTACTGTGGCGCGGTATTCATCTTTAGCGTACGTAAGTCAATCCTAGCGGCACTTCAAGATATGCATCCGGGGCGCTATAGAGCCGTTCGGGGTAAGCCGACTTTGAGCCCGGTCTGTCCGTTTATCTTTGGCAATACCTACCACTAGTGGGAACTTTCTA	GGAACGGCTGGAATCGAGTAATTCGAAGTA	101000000010000110100'
284	CTTGCAAACGAGTGGACTGCTGTTCTCGTGCTCCAGCGATTAATACTGTACCGTAGATCCTTCGCAAGATCAGATTGCCAAGAGTTGTTCAATGGGGAAGATCAGGGGCGAAGCGTACTCCTTTAGTCCAGAGTACGAAATCTTCGGTCGGAATGGTATCACCTGTTATGCCAGCCATTGGAT	GTACAAGCGGCAGTGTATATGATTGGTCGG	101000000001111000000'
285	GCATGCTTACCTTCTGTAGCCCTGGGGTTATCCCGCCTCTGGATCAATTTATTGGCCAGGAGATGCGATCTCGCTACTAAATGGCGCGGACATCGATAGGTTCGTAGATCGGAGTTACACGCTGGCTCATTGGGTCCGCTTAACTTAGGAATATGTACGTGCGGGAACTCGTCTGAGTATCGC	ATTCCGCGCTAGAGCGTAGGCGGTTTCTCC	101000000001010100010'
286	CAGTACCGACTTCAGTTCCCAGTATTCTTGATATTCCGGCGCCTACGACTATCCGTGTCGAGTTACCGTAATTAAAGGAACTTGATACCCAACTTACCGAGCTAGCGCCGCAAACGTAGATTCATGCGGATAGAACACCTCTCCTCCCGTAAGGCTGGCCATGGACCATATCAGCGAGGGTGC	CATCTACTTAGATCACCAGGGTGGGCTCCG	101000000001010010100'
287	CGAACGTATGCCAACTAGTTTCGACAGCCGACGGCATAGCGTTGATAAGCTCTTATTTGTCGGGATCCGACGGGAGTAGCTGACCGCCTGCTTTGTCTATCGCAGTTGCCAGGATGTTACCGTTACGGAGAGTGTTGGTATAGCGTGTGAGCAATCTACGGTGAGCCGAGGATGCTGATTGCG	TGTGTTAAGGACGTAAGATAAATCGTAGAC	101000000001001010010'
288	TCGTGGCGTGTTCGTCAGCTGATGCTACACCTAAGCTCGGGATAGACTTTCGACATGGTCTGGGCCATAACCGAAAACATATGATCCTCCTTGTGGGTAAGCGAGTTAAAGTCCAGACGCGCACGATAATCGGATCGGAATCGCACGTTGTTGTCAATTCATGCCTCAGATCGTGGTCGATTT	ACGTTTCAACCTCACTAATCCTCACCCTAC	101000000000101010100'
289	GAGAGGCTTTGTTGATACAGCGTGATCCTATGTGTTAGCCGTCAATGCATGTAACGATATGCACGGTTCCACTCATGAACACTCGCGCTCCTTTGGTTTTGGTGTTCCTCTATCGATATCGAGCGTGTTTTCGACCTGAGGAGATCGACTCTAGGGAGCATTTACCTTCTTATCTGCCTTACG	CGACTACTATCCTCGGTGTCTGTGTCAATA	101000000000100111000'
290	CCTGACGGCACTAGTATTAACTTTCGGATTCCATAATCGTGGGCGGTGCCTTAAATCTCCGTGAGCCCCGAGAGGTGGCCTAGAACCCATGGAAAGTCTCGAACCTGGGATAGTGATTCGCTAACCGCTGACTTAATCTCCGTTACTGGGATATCAACACGCTGCCGTAGATCATTCAGTTCA	GGCTACATCTCTACATTGTCGGCCAGGTTG	101000000000011110000'
291	GTGGTTCTGGTTAGAGTAGTGCTGCCGGTTTAACCCCATCAAGTAGTTCTGGCTAGTATAGCGTGATCTTTACTGGACGCAATTCTATCCCGTTCAATATCGGCTAGAGCGTAAGGACGTCGTTCACTTATGGGTGGGGTACCGGCTAATAGGCTAGTACCTGTTGGCGTGGCTGTCCGCTTT	CAATCCGTTCAGTCTTTAGATCGTGCGGCT	101000000000001101100'
292	CTCGGTTTACCGTAACACCGGCGAACGTGTGCCCGCAATCGTAAAATATTTTAACAAGCCTGTTACGGGGCCGTCTAGTCGGTTAACGTATCTATCCGATCGTTACAGCTGTCGCAGCAGTACGTCCGCGGTAGGACTCTTAGCAACGTAGTATGTCGCGGCCTGATCTAATGAGGCAGTTTG	TCCGCTTAGTGCGAAGTTCCTCTTGTGTAA	100111001000000000001'
293	TTTACATGCCCTGCGCGATGAGCATACCTACATTAATTCGGGTTTCCCTTTTCGTAAGTGGTCGCTCCGAACTTTGAAGTTCGTAACACATCGCCGCCTACGATATTGGACTGTTGCCGGACTTAACGAGTAGCGACGGGTCGATGTAATCTTAGCGTAGAGTTATCGCAGTCGTAAGAACAC	GCCAGTTTTAGGGCGGAGTAAGTCCCTATT	100111000100000000010'
294	ACTTATGAATCCGATTTCCTTTCAACGAACATTACTAGCGCGTTCTCTAGGGCAGGACCGGTAATAGAGAAAGGCGATAAAGGCATTTGATCCCCAACCCCGATGTACCGGCGGACTATAATAGATTTAGCACATTCACCTACGGAGTCTCGGTGTGTCTTTAGGGAGCTCCGGGTCGTTTGA	TTCCGCGGAATCACTGAAACCATTGCCTAC	100111000001000000100'
295	GTCTGCCGCAATGACAACGATATGTCTTGGGGTCCGCTCATTTCGAAACTGTATATTTCTCAGCCAACGGTCAATGTGTCGGGTTCACTTTTCGCCGAGGACCTGAATGTGCAACCACTATCTCTATAACACTCGACGGAAGCCCGTGGTGGATATTATTCAAACTCGCAGGCTATGTAACCG	CGCTGAGCTTTAGTTCACCCAGTGATTTGT	100111000000100001000'
296	CCCATTAACCGCTATAGGAGTCCGATGCACGTTAATTACGGCCACTGCGATCGTTACAGGTGCTGAATCCTACTATTCTCTAGTGGTGGGCGCACATCTTGGAGTACCTTAGCCCGTAGCCATGCCTACTCTGCCGAGACTATTTCATCGGCACGGATTAGTATTCAGGTGTACAAATGGCGG	GCTTAATGGCTCTCTCCTTATATTACCCGC	100111000000010100000'
297	TGTAAATCGGTCGCTGGATTACATTACCCGGGCGAGGCAATGGTATAGGGGTCACTAACTTGCACAATGTTGCACGCTAGACAGCGGGATAACGATGGTAGGCCTCTATCCGGGTAAGCGAGGGCATTCTAAGGTTGTGCGCCTTATTACGGACCGTGGCTCAAAAGTTAAAAGTCCATGAAG	ACCCAGTGGATAGCCTCCCCATTTAAGGTG	100111000000001010000'
298	CATGGGAACCAAGGTGTGTTAGGCGCGTAAGTTTAACTAAATCGGTCGTTCACTTTGTTCCGCTGTGATGCCACCTATAGACGCAACCCAACCACAGGGTAGAAAGGGGAGGCCACCCTTATGGTAGAGGGCTGGGAAATATCCCCATTGCGAGTGTTTAGTAGGACCGCACGCGATATATAG	GGGTTACGCCTGCTCCTTCCTTTTATAACA	100110110000000000001'
299	AGTGGTGATCCGCAGACCCGTTTAGGCTTGGTGTCGTTGGGATCATAATCGTGTTGAACGGCGTTGTCTCAAAGTAGTCCGGGAAATGGTCCCTCATCATAAGGGTACTTGAGCCTGCCAGTAATGTCCGGTGATATTCCTGAACCGATACTCCACACTGCTCGTCCCTTCAGCTCCTCAGGC	CTAGTGGCGATCTGAACACATCGCTAGCCT	100110100100000010000'
300	CTTCAAGTGGATTTGCATGCGAGAACGATAAGAGCTGACGCCCGAAAGCACGTGCACGACCTCAACTTACATCACCGTAAGGTCAATTCCTACCCTGCTTGACTGGTTGACCGCATATGCCGAGAACGCATTTTAGCTGTTAGCCGCTCTTAAGGCTTAGGATTTTGGGGTGTGCGTAGTGGC	TAGGCACGTTTAGGTCCATCTGGCCCGTGG	100110100010001000000'
301	AGGAGTCTAGCGCAAGAATCGTAAGAATTACCCGATAACGTCCGATTCCGTGCACTCCACCAGTTGAATTAACGTATCTGTATGCGCACGTGAGACGGGATACTCCCTGTAACATTTCCGAGCGAGTTGAATGTATGTGGTTGGGGTATTTGCAGCTTCCGAGTAGCGCGAAACAAGATGGTC	TTTCATTCGATCTAACCTCAGCACTGGTAA	100110100001000100000'
302	TTCGATATCACTCATTGTGAACGGCTGTCATTACCAACAACCGTAATTTGGAAGATTCTCCCTCGACTGAATTTTCTGTATTTGTACTAGCTGCTACGTGATATGGTGGGGAGCGGATTGTAAGATCTCGGATGGCTCGATGGTCGTTCCATTAATCCACCTGGGAGTGCGTGTAGAACAACG	TCAGATTTGCGACCAGTTGGTTTCTTAATC	100110100000100000100'
303	TTCCCTGGAAGTAGGACGAAGAGACATGTCCGTACAGCTCACCAGTTCGGACATTTTAGCTCGGCACCGTTTGGTTTTCACGGGACACGGTCATAGACGCAGAACTCCCATAGTAGGTTCTCCGGAATCCTCTTGGCGCATCCCGATTCAGGTCCTCTTACCACTAGTATTGAAAGTCTTTTA	AGCGGTTCCCCTTAGCGTTGTATACTAGGG	100110100000010001000'
304	TCGTGTATGCAATCACTCGCATCGTACTCGCTATATAATGTCGGCCCAGCAAATTACCTCTTGACCGTCACGGTACGTAATTGTCACGATGGCCACCTCGAGATAGCTAAATGAACCCCAACTCCGCTATCCGTAGCAGCTACAGGTTGAATAATTCCCGCGTCCTATAGACCATAACTGAGG	TTTCCATTGTCGCGGCTCGTAGTTACCCCT	100110001001001000000'
305	CTTTACATCGATCGCGGCTGCAATTGGTTTCGCCTTAGAGCTTAAGTCCACCTTTCCTAGTATCAGTCCAATAGTTTCCTGGCGATTAAGAATAGTACCAGCCCTCGGCTATGCTTGATCTCAGTCAGATGCGCAAACCTTCGTAGAGGTAACTTACAGCTGACGTCTGACGAGTAGGAATTG	CAACCTGATCGAGCCCTTCCTGACGAGCCT	100110001000010000100'
306	AGTACCATTTTGCCGGTTAGCCCATTTCGTCGAGCCATCGAATGGTTTGTTTCCATGGCAGTATCACGCTATATGTGGTATTCCCGTAAAGCTGTCATCAGGATTGGCTGGTTACACATCGGCAGTTGTCCTAGACGTCCTGGACTCAGTTAGGTTGGCATGTCGGCCGATAATATGAATCAA	CTTGACGAGTGGCTCATGTGGTGTATTCGT	100110000100000001001'
307	ACTAGGCCTGCGGGTTGCTCATAGGGGTTGTTATAAATGTTGCTCAAGTATTGTCACAAGGACGTTCGGGACTGTGCGGTGAAAGTGTACGGATGGGTGAGCCAGATACGGAGTGATCGTTCTCGTCAGGACCGAAGTAGTGAACACATCTTTTAACAATTACGCTTGGCTTATCCTATTCTT	ATCGTTTGGCCCGCCCTAGTACCAACTCGG	100110000010000100010'
308	AGGTCTTAGCGGAGCCATTTGCCCGTCAAATGTGGCCGATCAGATATTACCAGAGCGCAGACTAAAATCCTATTATGATTCGCTTGAGGACCCGTTCGGTAGGTTATTTCCCGCAGAGACCTATAGGATTCGATAGTAAGGCACTCCCTGACAAGTATCGTCTGCCTTTCCGGACTGGTTTCT	CGTCTGTCGAATCGAAGAGTCCGAACTTTC	100110000010000010001'
309	AACAGCCACTCGGAGTGAAATCTAATACTGCCCGATTTATAGGTGCGCTTGCTTTGTCTGGGGACGCATCAACATGCATGCTGTTATCCCCAACTTGGATGTGTTATACGACAACCCACGCACGGGGAAACTACGGTCCGCATCTGAATCGGCATCTTAACGTGCTGTCACTTGACTTTTGGA	GTTCGTCGCCGCAGTATTCGCTTATTGGTA	100110000000100010010'
310	TCTGGTCATTACTTGGAACAGCGGGAGTACATGTGCGCGGAGATTTAGGGGCCTTTTCTCATAAGTGGTCTGCGATTTCGAATTTGGCGGCTGTCTGCGGTAAGAGCAGGTACACTCGCTAGTAGGTATGCACACGATATCTCGCGTAGACCGTATTCGCACGGACATGACGAGCAGACTTTG	TGTAGACGGTTCATGGTACTGGAAGTGCGA	100101101000000000010'
311	GAGCTTAAAATTTCGGTCAGGCTGCTATGTGTACGTGGCCCGCTGATTTCGGCATTACACTGACTAAGATGACATTAGTCTGGTGCCATCGACGTACCTTGGTATTGGGCACCTTGTGTACCCAGCGATGTGAATGTAAGACTTCTCCTTCCTCCAACAGTATGACATAAGGTTTGCTACCGC	ATCCCGGTCAGATTGTATCTAGGCTCCATT	100101100100000001000'
312	AGACGCTAGGGAGTACTTATCCCATGTGCCGTAAATCCACGCCTTATGCGTAGGTTGCCGTTAAGAACTGGTCCTAGAATCCCCGAGGCATACCGCAAAGTTGAAAGGCGCAGACCGCGTTTAAACATGTGTCACAGTTCTGCGACTCATCCTGGTTAAGTAGACTCCATGTCGCCTGTACAT	CAGAGCATATTCGTAGGCCTCAGGAGAACT	100101100010000100000'
313	TAGCCTGGTAATCTCCTAATTTAAGCTGAATAGGCTGCTTGAATCAACAAGTGCTATGCCTTTCACTGAGCTCGTTATGGCTAACTGAACAACGTCTAGCGACTGGTTATTTGCATGGACAAAACAGTGATACGGTTTCGCCCATTGCGGGACCTTAGGTACCACGCCTATCCCACTCAGGTG	GCATTGCTCTTACTATCCGGTGGTGGAACT	100101100001001000000'
314	CGTGTTCGCACGATGCGAGTAACTAGCGCACGGTGACCTACAATAATTTTAAATCACACCCACTGGGTACGTCGAGAACTACTGGGCCGCCCTCTTTTGCCGTCGTCTGACTCACCTTGAGTTACCTGATTATAGGTCTGGCCATGATATGGTCTGAGACGGTGCCCCTATTATTCCTGCTGG	GTCTACTTCGCGTACGATACTTAACGTACC	100101100000100010000'
315	TCTTACCCTTACGCATGATAGCTTGAAGCCTTTGTATCCCTGTATGTATCAGATCGTGTACTACTAGGCGCGATGGGCGCTTAACACTTAACGTTGGGTACCCAGGGGTATGCTTATGCACTGTGGCGATCTTCCAGACGCTTTGACTAAAATCGTCTTACCGTTCTCGTCTAGTAAGTTCCT	CGGTCCTATTCGTAGCGTGCTTGTATGTCC	100101010110000000000'
316	TGCCTAAGGACAGTGTTCGGGTCTGTCATTCTATCACTTCACATCGGCCTAAGCGTCGTGGCATCTACGTCAGGCGTGTTGCACCCGCGTACATTATTGAATCAAGCACAACGCACGGTTACCGCTTGTTTGGCACCTCTAAAATCAAGCCGAGTGTCGTAGCGTAACAGTCCTCTGGTTATC	CGTGCGTTACAGTTGCTGGATACGGGGTTC	100101010001100000000'
317	GGTCGCATCACGATGCAGAACAGCCTAACACTGCCACTCCTGGGTACGGTTGTAGTAAGTACTTCGGCATATCGAATGAATATCGACGTCCAGCCTCTAATTGGGAACAACTCCGGCCTATTAATGCACTGTTCGCTATGAAGGGATCTGCTTATACACTCACGGGTCTCAACCTCAGGCTAG	TTCACCTACTGACTACCTGGTGAACGCACC	100101010000011000000'
318	CATCGATAACGCTCTGATTCGTCTATCTACTATGCTCACGTTTCCGTGGAGGCATTGATATCTCGGCCTTCCTACAACGACTCTACCGCCACGTACTTCCCTGGGAGTAATGGAGATACATGCGGGTATGTCAGGCTTACCAAGTAACTCCCGTACTCTGAAGTGGTTTCTACGATTCCGCAA	ACATCGGCGAACCAGGGATGAGAGTAGGCT	100101010000000001100'
319	GGTCTGCTAATGTGTAACGATCCTTGTACCGGGTCTAATAATATGTCGTATGCCTGATCGGCCGTTCGCAATACATGGAAAGTTCCGGATCCGCATCTTGTGAGGGTAAATGGGCCCCACATTTATGGGTATCTCGGGCGCTCCAAGTTAAGCGGGGCAGTCACTGTCCTTTTGATGTTTACT	GCGGGGCGTTCTCTTTTCAACATCGGGCTC	100101001100000000100'
320	GGCCATACTAAATGTCCTCTGATACGTAAAGGGCAAGGCTCCTTCTGAGCTAAGATTCGCGATGGATGGTCCTGGTCCTCACGTGCCTACATTTGCTTTGCAGTATTTGTCTCAGGCGCCAGAGGCTGTCAATTAAGGCGTGGCTCTCGTGGGCATCGAGCATAATTACTTTCCACTAGGTAT	GCTGTGGGCTACGGGGTAGTCGGTCACCGT	100101001010000010000'
321	AACACGGTACGGCTCTAGCCGGTACTTGTACACGGGCTGTTGTAGTGCGCGGGCTTTATATATTACCCAACGTTCTGAAGGAACATACCCGTACCTCTATGATTGATGCTCACGCCATGAGTCTTTGCCTAATTGGCCTGCGTGAAGCGGGACTGCTACCTAACGGAGACTTCCTAGGTTTAT	CATGGGCTCATGCAAGGTGCAACATTGTGT	100101001001010000000'
322	CCTCGACTTCTGAATACACTCATTGGTGCGAATGACTGCCCTGATAAGCAACACTAGTAAGGCAGGCATCGACGGCTATTAATATCGATTGGACTTCCTGAGTTAGCGACTCCCGTCAACATTCTACGATATATTCCTGCATCCTGAGCACCGCGATCAATACAACTTGCACGTGAGCGTCAT	CTTACTATGGATTACCGGTGCGTTCCCATA	100101001000101000000'
323	TGTGGACGCGAGCTCTAGATTTAATCACTGGTACCGCAACATGTGGAGCGTTGATATAGTCTGCACCGCCTAAAATCGATGGCTTGAGGGTCCCATCCTAGTATTCGGCCGTTAGGGTCTCAGGCAACGTACCTCAAACTGGACTGTCTTGGCGAGTTATCGGTTTCCAGCGAACACGCGAAA	CCACTTTGAACGAACCAAGAAATGTATGTT	100101000011000000001'
324	CCAAAGAGCAGTAGTTGCGCAGTATAGAGATTGCGGCACTCGGCTGACACGGTCACGCTGTTCCCTTCAAAAGAGAACTCGTTCGGTGCCCCTTAGGAAGATGGGAGAACGTCCGCTGATTGACCACCGCAGTATCCCGTGGGATATTGGTGTATCGTGGTGGCTGACCCATTTAATATGCAC	CGTGTTAAGTCAGCTTGTAGACGAACGACG	100101000000100100001'
325	AGTAAGGTGAGGGGCAGTCTTCCCCAGAGCTTTTGCCGAGTCCAAACCAATCAAGGTGATGCGCCTCCTGCATAAAATCCGACTACTCCAATCAGCACTGTAGCAGGGATATCAAGACAACGCACGACTCGTATTGAGCAGTTGGAGTGCGATTGACACGTTGGCCTGTAAATTTACAAAAGC	CCGGTATGTGCGGTGGGTTTCTGCTCTATG	100101000000010000011'
326	GCCGATCCTTTAGCTATCCACATTCCCAAGCCTACCTCGTACGGTAATAATGCCGTGTTAGCAGTCCCGAAAACGTAACCGGCCATCAATGCGAAATGTAATTATCCGTGGGGACGTGCCCTACGCGTCATCGAAGGCTCCGTTTGAAGAGTGATTACCTACTACTAGGGCGGAACCAGAAAA	TCCCGGGTGTGTCTGAATCATGTGCCACGC	100101000000001001001'
327	ATACACGGGACGGTCGGTTTAATGATTGATTGCCACTCTCGACGATTAGGAAGCGGGATTTCCTCCTCGAACACATAAATGCTTGACTGTTGCCCCAGTCGTGTTGCTAACAAGTCGACTGCGAGGACCCACCTCTCAAGCGTAAGGATAATTACGACCCGCATAGTGCCTTTAATCGGTGGC	GGATTCTCAAGTAACTTTCTTCCCTATATC	100101000000000010101'
328	GAATGACTCGCCTCCGTGACAAACGAGTAACGAACTTGCAGGTAGCTGGGGACTGTAAGCCTGGTATGCAGCTCTCCGTAGCCTACACGTAGAATACCGGCAGATTTAGACGTTAGCATCCCTCATTATGCACTGGTAAGTTTGCGTTGCCTCTCTTAAGTACGATTTTCGCTACTTCGATCT	TAACCCAGTCAACCTCATTAGGGCGGGAGA	100100110100001000000'
329	TCCACCGTAGGGCATATACAACGGGCCAGGTTGAGTAAGCTGGAGCTAAGGATTCTTTCCGCTGAGGTCCAAAGGTCGCGAAATACTGTTCAGACGTTCATGAGTTATCTCTGCGGTAATGCACTTTGCGATTAATTTCCATTCGCGAATATAATGTCCGGCCCTCGGTAGGCCGCAGAACTC	GTCAGACGTTGTGGTTATCGGACCAGATCC	100100110010100000000'
330	AAGCGTGAATATCTCTGCGGCCAGTTAGGGGATGAAACACGTGCGTAGGGTTAGGCTATCGGATCATTAGACCTAAAGCGGCTCATTTTCCCACCAGTCGATAGTCCGGTCGGATACTTGTCCACTGAATGGTTGTAAGGAACACTCAGATGTCAGCTGCCCCACTGGAATGAAAGTGGCGCA	ATCACTTCACGTTCACACATGAAATTCGGC	100100110000010010000'
331	AGTGTTACATATCATGCGCGCCGGATAGCACGGCAAGGCTCTCGGTATCAGTTACGTGTACTAGGCGACCTATGAAGTCGATCAGAGCTCTCATAATGTTCCGACGGTTAGGGCTCTTCTGTGCGAGCACTCCCAAAATTTTCGTACCGTCACTGGGTCCCGTTGCGATAGTAGCGAGCATGA	TACGGCCCTAAATGTTAAGCTATGGTTCGA	100100110000000100100'
332	TCCTTAGTTGAAGCGGTCAATCACAGTCCCTTACTCCATGGAGGTTATAGATGCTCTAGCGTATTGGATACTCAGGTCTATTCCAGGCTAGCGATTACGCTAAGGCGTAACCCATTTACAGGTGAACCCTACCTAACAGGAGAGACCAATTTGACCGGGGAGCGACCTGATTCACTAATCCGC	GATCCTCGGCCTTAGGGAGTTATTCTTGCT	100100101110000000000'
333	GGGAGACTAAGCGTTTACGCCTCTCGAGTAGTCAACGCCTGGTTGTCGAAACAACAGTACTGGTCATCGCCCTGGAGTTAGTCGAGATCCCGAACACCTTAATGGAAGTCTCCGAGGTCTTAGGCGAGTGACGTTCGATCTAGCCAAGTAGTCACGATGCGATTTGCAAGTCTCGTATGTATG	GTTGAACCAATACCTCGAATTGTGACGACT	100100101000011000000'
334	ATTACCCACTGTCGGTCTCGGATCGAAATCTAGGAGTCAAGCGCGACCCTTGCATTGAAGGTTACGTGGCACTGCGTTATTCATGGTCCAAGCTAGCATTGCACTGGTTTACCTTGGGACGGTACCCTGACCATCGGTTCACGTGTTCGTATAGATTCGTCCGCAAGCATTTACAAGCCGATG	ACTGCAACATATCCACTTCGAAGTATGGTG	100100101000000110000'
335	TCGAGAGTTGCCAGCGTAATTCCTTCATACTTAGGTCGGAGGTGCCGAGTACACGTTGCGACAGAGGTGGCTACCTGCTAACACTGGCTCCAAATAGTGCGAGAATGTAATTTGCTCTCGACCAAGAGTATCTCGCCGCGTGCCTATGGCGGAGAGCAAGCGTTACTTTCAGGGCAGTTCAGT	ACTCCTATATGAGCACCATATGGGTAACAT	100100101000000001100'
336	CACTGAGCCCTAGTACGATCATTACATCAAGCGGAAGACTTTCCCGAAGCAGGTTGTGATACATAAGGCGTCGGTGTTGCGAACCACGACATAGTGCGTAGAGCTATGTTCGCGACCCTCTTGGAATGGCGGTTGTCAGTCCCTTATAACGTCTGTGACCTATAATTGCCTAAGGTGGACGGT	TTAACTTTCTACCCAGTTCCTGAAGGCTTA	100100100100000100010'
337	AATCGTTCCTAGTGCAATCCATTGTGTTCCGTAGATGGGCCCAAAATTGCGTTACTAAAGCTACCCCATTGGAGAAATCGTTGTCCGTCTCGATCCGGTAATCCCGAGCTACACGACTGTACGAAGCCGAGTGGATATCGGGGAAAATGTACGAGTCCGTGAGAACTTACTAGTTCAGTGCAG	CGTACGCTTTCAATCCCATTACGCCGTCTA	100100100010010000001'
338	TTCGACCACTGTTCCTCATATGACTTCATTGCGCAGTGCTCATGACATGAGCCCGTACGTCTGATCGGACTACGGCACAACTCGACCGTTCTAAGTAGATATCCAAATGTGCTCGTCGTTAATCTAGTTACACTGAGAGGCCGGCACCATCGTAGGGTACTTGGGCAAGAAGCATAGTCGTTC	CTCAGGGCATAGAGCCTTTAGCATGTCCCG	100100100001010000010'
339	CTTATACGGTCTCCTGCAATATAGAAATCACCCGTTTAACGTATCATGCGAGATATCTACTCACGGCGTAAACGCCAAGAAGATAGCTTCCCCAAAACTTCTACACACTGGGTCAGGTATCCTCGTATTGAGTCGACCCTATTTAACGTCGCCCTTCTGGTAAATTGTCCTACTCTGTCAAGT	GCGTACGATGGCCATGCGTTTGATAGAACT	100100100000100001001'
340	ACGAGTGGGCATTGGAGCTGTTCGTAGTCAAGACCAGCGTAGTAAACTTTAACGTAGCCTTCCGTGATTGCATCCCTACAAGCGCAGTGCAAGTTAGAATGGGTTTCGGTTCCTCGCCGAATCAGTTACCAGTTGAAACTAGTCCGTTTTGTTCGCTTCCTGTTACGCGACTAAGTGACTCAA	GGACTTTGCGAAGAGCCTTTCATCTCCCGG	100100100000001000101'
341	TTTCAGACATGGCTCCAGTTTATAGTTAGCCAGCAAGCGCATTCCTTAACAGGTGGGAGAGTCTACCCGACTAAAGGATGACACGGAGTCTATTCCGTGAAAGTGTGCGGGAATCTCTCACCTGCGTTGTCTACCGTGGGCATTATAGGTTGAGTTACTCTATGCATACCACATGTTAAGTAA	AGGCCGCCACTAGCTTCCTACGATCTCCTT	100100011100000010000'
342	GAACTGCACGACGTTAGGGAACTCTATTACGTATTGTTCTAGTGCGCGGTTCTGTGTGAGGGCTGCATATAGGGGAATGTTCGGTCTTACGTCGCAATGACTGCATTCTCGGGAGTGCTTGTATTATCTGAGGCGCATGGTCAGTTCAGTCCACGCCGTTGTATATACTTGGGTATACCGACC	GCCGGTAAGAGATCGCTTAGTCTGTCACCC	100100011001000100000'
343	AACCCGACATCTTGTATGATTGGTACTGTGTTAGCCTCGTTTCACCATGTGTCCGTTACTCGCTAATTTCCTTGAAGGTGCCTGTACCTCCGTTCATGGACCATACGTCTAATCGCAGATTGCTTACCGATACCGACACATCGGGCATTGGATCGGCTTCCTAGCTAGGTTCCCGCTGTTAAT	ACTCTTACTTGGTCAGCTGAGAGCTACCTT	100100011000100000100'
344	GCATATCACCGCCTCGGTAAGGCTTCCCTTAGCGATTCATAGGTTGCTTCAAAGTGCTTGTTTCGCCGCAGACATACTATGCGCCACTCCAGTATCATTGACGTGTAGTTGCTATCTACCGCAGTCCTTAGTACGTACAGCGGTGCAGGTCAATAGATGTATCGCCCTGCAACGAGATGTCCC	GCCAACGATTATTTGAAAGCCTTTTGGTGG	100100011000001001000'
345	GACGCTTGACTGGTTTTAGGCCACATTTCGTTTGTAGCCCGCGCGTAAGTAATACGGGCCTACTCGATTTCCTCCGTTCATTAGACTGTCGCGAGTATAGAAGTGTAAGTTTCCTACTTTCACTATGCGATCATCACGTCCGTGCTTAGACATCCTATCCGCAAAATGCAAGGGCCTCTACAT	ACATTCTCAACGTTTATGCGAGTCAAATCT	100100010100000100001'
346	TAGGGACGTCGCACAACGTGGTTACATATGTCTCCGTGCGAATGTTCTGTCGCATTTTGAAGCGCATGCATGGCATCGGTGGACTGAGACGTTGGGTCTTCGGGCTCTCGCAGCTTTCAAATCGAATAGGGTTAGTGTATCTTCCCCTGTACGGTACTTCGCGGTCCGAGAAATGCTAAGCGT	TATAAGCCATGGCAGGTCGTAGTCGACTTA	100100010010000000101'
347	GTTCCGTGCACATATTCAAAGGATCTTCGCACTCCGTATGCTCTAGTTCCATCCTCCTCCGTTCGCTAGTTAGAATTGTTAACGATGCCCGACCCTCTAATCCATCGTGAAGGCCGACGTCACGGCAGAGCATCGAAAGCTTCATCCGATATACAGTTGCCGTCCTGACAGATAGTCTGATTA	CGCTATACCCTCAATTCTATGATAGTTCGA	100100010000110000001'
348	TTAGACGGTAGCCCCTCAGACGTAGAGGGTAGAGTCGCCCGCTACATCCGTATGACCGGCGTGCTATTTACCACGTACCTTGAAAGCGCCTGAAAGTTCCTAGTAGTACGGAGAGTCGCAACGTAAAAGTCCAATTCCCGCGGAGATAGTACGGCAGGATACACGACTGATGCGATAGAAGCG	GACAGCCTATCTTTTAAGCCCATGGAACTC	100100010000001100010'
349	ACAATCTAGTCTCGTTCCCACGTCATAGGAGAGACGGTGGCCACGATCCCTGGGGATAATACGCAGCCTTCTGAGCTTTAACGACGCTAGGGTGACGGAAGACCCGAGCCATCATATGCGAATTGCATGTTGCCTGTCCAATAGGTGTGTAGCTTTACCCCTCTTCGAAAAGGTGCGGGAACA	CTATCTGGCTTATTGTCTTGTTACTATCGC	100100010000000011001'
350	CACACGCTCCCAGAATAACGTACTCGTGCTGCCGATTACTTGTCCTCTTTCACTCCTAACGTATTATCTGAGGCAAGGGTGTTAATGCTAGGTATGCTGGCTTGTACTCGGCACGGTATATTCTTTCTATACGCATCTCGACCGTAAGCGTTCATCGATTTTGAATCTGACTCGCTCATTGTG	GATCCGATCTACGGACAAGCAAGGGCGAAC	100100001100100000001'
351	GCAGTTTGCACAGGTCAACTTTTGGTTCGTGGGGAGTTTCTTCTAAACCATACCGCACTCAAACTATGCAACGTGTTTACCTATTGGGCAGTAGTCACGGAAGTCGAGTATGGCCAACCGGATGCCAACGATTGATAAAGTGTGACCTTTCAAGTTTGCCGACTGTTCACATACATACTACGC	CGGGATCCTTATACTGTCGTATTGTCCCTT	100100001010000001001'
352	CGAAATCGTTTCCCGTTATTAACTATAGTACGGCCTACCTTGTTCGAGGGATATCGGTCTCGTTTCACTAGAAGTGTTAGTATCCAACCTGCCTACCGTCTGAATTTTAGTGCTCCGAGAACGGTCCAGGATTTTGAGTCGACGTACCGTGCAAAACGGCTTTCGGATATATCGTATATCAGC	CACTGTTTCTCACTGCGCTACTTGAGACGT	100100001001000001010'
353	TGGATGCGTCGACAGTACTCGTTTAATGATAGGCGTTACCTGCACATCCCTCAGCAACAGTTATCAAATGAACTGGAGAGTTCTGTTACCCCTCCGTGGTTGATCGGCTAGCTCACGATTGACGGTTCAAGGTTAGCTCACAAAGCCCAAGCGGGTCAAAGGGGTTTGGAAAGGTATTCTCGG	TGGCGTGCTTTCATCGTGATTCGTGTGGTA	100100001001000000101'
354	CGGCGAAGGTCGTCTTTGATCAATTTCAGCGAGCCAGGTTATCTTAGATCGGGTCTTCCCTTAAGTTCCTAGTCGTAATCTAACATGTGTGTTCACTCGTCGGTATAATGTCCGTACACCGGCCGATTTATGATCATCCTGGCCGCTCCAGTGGAAGTCAGGGTCGCATTCTGGGTCCTAGGG	ATATACATGGACATAAGTGCAACTCGGATT	100100001000010100001'
355	AACAACATTTTGTCGGGCCACAAGTTGAACGGGACTTCCTTAGATTTAGCACGGGGCCATATTGTAAGCTTTCAACGTGTCTACCTCAACGTCGGTAGTAGGGAGAGGTGTGGGTTAAATCTAGTTACCAGCGGTGTGTAGTCAACTCGGTTGCTAGACCTATAAGTAAGACACAACGGGTAT	TCCGCGTCAAAGGGTGTCTGTTCGAATGTC	100100001000001010001'
356	ATTGCGCGCTGACCTATGCGTAACATGAGCCCCTGTAAGCCGAAACTCTGGCCATAGATCATCATCGCCATTGAGCCGCTAAGTATTGATCCCTCTTATAGACTCACCGGGAGGTAATGGACCTTCCTAAGGGCGGAATGATTGGCAGATTGATTTGACGCGATCTCGCCTCGGAGCGATGCA	CACCGTATATTGTCTCACCAGGGGATCGGA	100100000111000100000'
357	CTAAAGAGCTATCTCTTGTCCCCAATTGTCTGGGTCGCCGATGTAGCTGGATGGGTTTCGCCCGTAGTCTGAGAAGGTAAGTGGGTAACAGGGCGCACCGTACTGAATGCGGCATAGTGTGCGAGTTTATGCGGCCCGGGTCATGTAAACGAGAGCGGATCCCTACTGGAAGGAGGGCATAGT	TGCGTACTCGATTGCAAGCACGTATTACCC	100100000110010010000'
358	TATCGGTCAGGTGTTCTAACACCGTTTCGTATCGAAGGCCGTCGTGTTCTAATGCTCGGGGATTTGCGGTATCGGGGACTAACTTTCAAGCTAGGAACGTTTCTGAGCGCCACGCCGTAATTTGCTGATCCTATTGAGCTCGCCTATAACTGTAGAGAGGGGTCCCGACATGGGTGACTAACA	GCGGGACGCTTATTAAGCCCGAGAGTAAAT	100100000101110000000'
359	GGACTAACGACGCTGCACGTTACCCTCCATTACGCCATTACTCGTATTGCTTGGGCAGATTATCCCGGTTCTATCGATTTGAAGCTCCTAAACTTCCGTCTTGACGGTGGCGCTATACCTACTATTTCACGTCATGGAGTTTACAACGTATCTAGGCTGTTCAGTCGCGTGACCAGGAATATA	CGGGAGGCACGTTTCAGCCTTAATAATTCG	100100000101001010000'
360	AAGCTTATCGTATTGCGGCTCGTATTCCACTCATTAAGCGCCAAAACATCCACTGACGTTTTGTCGAGAGGCGACGTTATAACTCGGCATTTTCAGATTAATTGTGGGGAAGCCGCCCCAATAGATACCAGTGACTCTGCCTGAGCGGTTGCGTCGAACGGATTAAGTTCTACGTCGCGTTAT	AGGGGATATGGCACTCGACGGCCCACTAGT	100100000100101000010'
361	TGGACGTAGCGACGGTGTTGCACGTGCTTTTATCCGACAGGTAGCTTGCACTTCGCCATGTACAGCGGTTGATTGATGACTGTTATGTGCCTCTATCTCTAGTATTCTTACGCTGCGGATCCGGAAATTTGAGACCGCCGTATTGCCTGCTTGTCATGTATAGACCGGCCTTAATTGCTGTAA	CTGATTTGCCGCTCCCAGTTTCAGGGCCAG	100100000100100010100'
362	AGAATACGAGGTCCTCGCCTATGTAAGATGCTTCCCTGTCACTATATGGGTGAGCATACGCGGTTACATTCTTCGTTCGGAAACTGAATCTTAATCCGGCTAGAAATGCTTACTCACGGTGCCACTTGGCTGCCGTTGCATTAACTACGAGGCTGGTTCCGGTAAACTGCTTTGGTAGGGTGA	GCTCTTGGCCTTGAAGATGTCATTTCCACG	100100000100000111000'
363	AAGTGCTAGGTCGCATAGTCCTAAGAATCGAGTTCACTTCGGCTAGCATACTCGCAGCGCAAACTACAACTTATCGACGCAGATAGGGTGAACACTAAGTCATTATTAAACGGCTGGGGACCTTGGACTAAATCCCCTGTTCTATTTCTGGTAGAGAAACCGACGGTAAGCGCTGGTCGGATC	GGTCTGTTCATCCGACAGTTAGTAGGCCTT	100100000100000000111'
364	ATTAAGGTAGCTCGTCTCGTGTCTATGGCCTTAGGTGTGCTTTCACCACACCATGTCGCAGCGGGAATTCTTAAAGTTAGTGGCTTGCGCGTCAACAGGGGTGACTACACTAGGTGAACCGTACCGACAATCCTTGTTTAAGCTCGGGAGCACATATGGGACGGTTGCTCTACCACGTCAGCG	AAACAGGTATCCGACCTCAAGAAGCCGGAT	100100000010100110000'
365	TGCGGGTACACCTAGAGTAGTGCGATGAATATCGATTCCCTTCCTAACGATTCCGGGTCTTTAGGGTGCCAAGCGAGGTAACCCCGGATTTACCTCCTCAATTTGCTATCGTGGCAGCACAATTAATCCTGAGACGTCAGAGCTACTTCAGGTTAAGGCGGAGACCGTTGCAATTATGGCCGT	CAAGTGGGCTTGTTGTCTACGATGATCCGA	100100000010010000110'
366	ACAAGAGCCCCTTCTTATGTACACATCGGCTTTCAAGTACGGACAACAGAATGCTCAGGACTCAACCCTGCTGGTTGCTATCGAATAGACTACCGACTCCTAGATCGCAGGCGCTTCCTGTACGATAATGAGCCCTATGGTTGCTAACTCCCTCTTTCCGTGCGGCATTATCAGTTGCTACAT	ACATACGTCGGGACGCTCCGTATCGCCGAC	100100000010001011000'
[truncated: 1,805 more rows]

## Sheet: S7 insert screen logFC
5nt_insert	edit_site	log2FC
GGCAG	EMX1	1.71951
CATCG	EMX1	1.58285
[truncated: 3,070 more rows]

## Sheet: S8 insert predicted crosshyb
probe	target	concentration	free_energy	free_energy_diff	probe_frac	edit_site
[truncated: 15,233 more rows]

[truncated: 22 more sheets: S9 pegArray edit counts, S10 edit rates for protospacer , S11 fully edited clone whitelis, S12 intBC probe library, S13 LM probe library, S14 Common sequence probe libra, S15 Readout probes, S16 Adaptor probe library, S17 barcoding phylogeny stats, S18 barcode edit sites downsamp, S19 barcode detection rate down, S20 colony phylogeny statistics, S21 124-gene MF probe library , S22 tumor imaging statistics, S23 tumor phylogeny statistics, S24 predictors of phylogenetic , S25 175-gene MF probe library, S26 autocorr gene expr, S27 miscellaneous p-values, S28 TruSeq primer design sheet …]
